# Supplementary material for: Structural basis of RECQL5-induced RNA polymerase II transcription braking and subsequent reactivation
Source: Nat Struct Mol Biol. 2025 Jul 7;32(9):1731–40. doi: 10.1038/s41594-025-01586-6 (PMC12440807; doi:10.1038/s41594-025-01586-6)
Supplement: Supplementary file 10 — Statistical source data. [file 41594_2025_1586_MOESM10_ESM.xlsx]

## Sheet: Extended Data Fig. 7a-c
PSMID	run	scan	PeakListFileName	ScanId	exp charge	exp m/z	exp mass	exp fractionalmass	match charge	match mass	match fractionalmass	Protein1	Name1	Description1	Decoy1	Protein2	Name2	Description2	Decoy2	PepSeq1	PepSeq2	PepPos1	PepPos2	PeptideLength1	PeptideLength2	LinkPos1	LinkPos2	ProteinLinkPos1	ProteinLinkPos2	Charge	Crosslinker	CrosslinkerModMass	MinFragments	P1Fragments	P2Fragments	PeptidesWithDoublets	PeptidesWithStubs	minPepCoverage	minPepCoverageAbsolute	Score	isDecoy	isTT	isTD	isDD	fdrGroup	fdr	ifdr	PEP
Scan: 10012 Run: 1692889578_ECstar-RECQL5_14_20241113215030 P1_K.IGVSVKQQFTEEEIYKDR.D P2_K.EGEEQLQTQHQKTFIGK.I 6 12	1692889578_ECstar-RECQL5_14_20241113215030	10012	1692889578_ECstar-RECQL5_14_20241113215030.mgf	7923	5	862.243	4306.18	0.176	5	4306.18	0.176	Paf1			FALSE	RPB2	RPB2		FALSE	IGVSVKQQFTEEEIYKDR	EGEEQLQTQHQKTFIGK	155	135	18	17	6	12	160	146	5	BS3	138.068	24	24	24	0	0	0.706	24	30.846	FALSE	TRUE	FALSE	FALSE	Between	0	0	0.011
Scan: 1508 Run: 1692889578_ECstar-RECQL5_13_20241113185804 P1_R.EEGDRDEASDKSGSGEDESSEDEAR.A P2_K.EAGGSDEEQEKGSSSEKEGSEDEHSGSESER.E 11 17	1692889578_ECstar-RECQL5_13_20241113185804	1508	1692889578_ECstar-RECQL5_13_20241113185804.mgf	115	5	1219.29	6091.4	0.397	5	6091.41	0.407	Paf1			FALSE	Paf1	Paf1		FALSE	EAGGSDEEQEKGSSSEKEGSEDEHSGSESER	EEGDRDEASDKSGSGEDESSEDEAR	390	421	31	25	17	11	406	431	5	BS3	138.068	22	35	22	0	0	0.6	22	30.668	FALSE	TRUE	FALSE	FALSE	Self	0	0	0.001
Scan: 13738 Run: 1692889578_ECstar-RECQL5_14_20241113215030 P1_R.GLSASYLEPDRYDEEEEGEESISLAAIKNR.Y P2_-.APTIQTQAQR.E 28 1	1692889578_ECstar-RECQL5_14_20241113215030	13738	1692889578_ECstar-RECQL5_14_20241113215030.mgf	11387	4	1156.07	4620.25	0.251	4	4620.25	0.247	LEO1			FALSE	Paf1	Paf1		FALSE	GLSASYLEPDRYDEEEEGEESISLAAIKNR	APTIQTQAQR	564	2	30	10	28	1	591	2	4	BS3	138.068	10	46	10	0	0	0.611	10	30.16	FALSE	TRUE	FALSE	FALSE	Between	0	0.001	0.011
Scan: 26217 Run: 1692889578_ECstar-RECQL5_14_20241113215030 P1_R.TTILQSTGKNFSKNIFAILQSVK.A P2_R.ALAIYKQVLR.N 13 6	1692889578_ECstar-RECQL5_14_20241113215030	26217	1692889578_ECstar-RECQL5_14_20241113215030.mgf	22872	4	963.31	3849.21	0.21	4	3849.21	0.213	CDC73			FALSE	CTR9	CTR9		FALSE	TTILQSTGKNFSKNIFAILQSVK	ALAIYKQVLR	235	632	23	10	13	6	247	637	4	BS3	138.068	14	34	14	0	0	0.773	14	28.403	FALSE	TRUE	FALSE	FALSE	Between	0	0.003	0.011
Scan: 12717 Run: 1692889578_ECstar-RECQL5_17 P1_R.LEGHKEGIVQTEQIR.S P2_R.IEDEECcmVRLDKER.L 5 11	1692889578_ECstar-RECQL5_17	12717	1692889578_ECstar-RECQL5_17.mgf	10409	4	891.954	3563.78	0.785	4	3563.79	0.789	CDC73			FALSE	CDC73	CDC73		FALSE	LEGHKEGIVQTEQIR	IEDEECcmVRLDKER	157	140	15	13	5	11	161	150	4	BS3	138.068	15	26	15	0	0	0.833	15	28.002	FALSE	TRUE	FALSE	FALSE	Self	0	0	0.001
Scan: 7276 Run: 1692889578_ECstar-RECQL5_18 P1_R.KQDEEERELR.A P2_-.APTIQTQAQR.E 1 1	1692889578_ECstar-RECQL5_18	7276	1692889578_ECstar-RECQL5_18.mgf	5326	3	861.443	2581.31	0.306	3	2581.31	0.31	Paf1			FALSE	CTR9	CTR9		FALSE	APTIQTQAQR	KQDEEERELR	2	833	10	10	1	1	2	833	3	BS3	138.068	15	18	15	0	0	0.944	15	27.939	FALSE	TRUE	FALSE	FALSE	Between	0	0.004	0.011
Scan: 11328 Run: 1692889578_ECstar-RECQL5_14_20241113215030 P1_R.STIKTDLDDDITALKQR.S P2_R.LEGHKEGIVQTEQIR.S 15 5	1692889578_ECstar-RECQL5_14_20241113215030	11328	1692889578_ECstar-RECQL5_14_20241113215030.mgf	9157	4	952.508	3806	0.002	4	3806.01	0.006	CDC73			FALSE	CDC73	CDC73		FALSE	STIKTDLDDDITALKQR	LEGHKEGIVQTEQIR	195	157	17	15	15	5	209	161	4	BS3	138.068	21	21	21	0	0	0.75	21	27.538	FALSE	TRUE	FALSE	FALSE	Self	0	0	0.001
Scan: 9964 Run: 1692889578_ECstar-RECQL5_14_20241113215030 P1_-.MoxHGGGPPSGDSACcmPLR.T P2_R.FAVALDSEQNNIHVKDIVK.V 1 15	1692889578_ECstar-RECQL5_14_20241113215030	9964	1692889578_ECstar-RECQL5_14_20241113215030.mgf	7878	5	778.586	3887.89	0.895	5	3887.89	0.893	SPT5			FALSE	RPB1	RPB1		FALSE	FAVALDSEQNNIHVKDIVK	MoxHGGGPPSGDSACcmPLR	583	1	19	16	15	1	597	1	5	BS3	138.068	18	21	18	0	0	0.633	18	27.514	FALSE	TRUE	FALSE	FALSE	Between	0	0.004	0.011
Scan: 2330 Run: 1692889578_ECstar-RECQL5_16 P1_K.KLTSDEEGEPSGKR.K P2_R.KAEDDDKANK.K 13 7	1692889578_ECstar-RECQL5_16	2330	1692889578_ECstar-RECQL5_16.mgf	867	4	701.595	2802.35	0.351	4	2802.35	0.352	LEO1			FALSE	LEO1	LEO1		FALSE	KLTSDEEGEPSGKR	KAEDDDKANK	627	641	14	10	13	7	639	647	4	BS3	138.068	16	19	16	0	0	0.769	16	26.6	FALSE	TRUE	FALSE	FALSE	Self	0	0	0.001
Scan: 21182 Run: 1692889578_ECstar-RECQL5_16 P1_K.TNYVVWGTGKEGQPR.E P2_K.TDLDDDITALKQR.S 10 11	1692889578_ECstar-RECQL5_16	21182	1692889578_ECstar-RECQL5_16.mgf	18246	3	1111.56	3331.67	0.669	3	3331.67	0.668	CDC73			FALSE	CDC73	CDC73		FALSE	TDLDDDITALKQR	TNYVVWGTGKEGQPR	199	38	13	15	11	10	209	47	3	BS3	138.068	18	18	19	0	0	0.679	18	26.495	FALSE	TRUE	FALSE	FALSE	Self	0	0	0.001
Scan: 21286 Run: 1692889578_ECstar-RECQL5_14_20241113215030 P1_R.YGEDGLAGESVEFQNLATLKPSNK.A P2_R.VIFPTGDSKVVLPCcmNLLR.M 20 9	1692889578_ECstar-RECQL5_14_20241113215030	21286	1692889578_ECstar-RECQL5_14_20241113215030.mgf	18396	4	1183.87	4731.44	0.44	4	4731.45	0.447	RPB1			FALSE	RPB1	RPB1		FALSE	YGEDGLAGESVEFQNLATLKPSNK	VIFPTGDSKVVLPCcmNLLR	891	968	24	18	20	9	910	976	4	BS3	138.068	22	28	22	0	0	0.609	22	26.288	FALSE	TRUE	FALSE	FALSE	Self	0	0	0.001
Scan: 18849 Run: 1692889578_ECstar-RECQL5_15 P1_K.VNIFGVESGKKEYSLDTR.G P2_-.APTIQTQAQR.E 11 1	1692889578_ECstar-RECQL5_15	18849	1692889578_ECstar-RECQL5_15.mgf	15660	3	1098.24	3291.71	0.709	3	3291.71	0.71	Ski8			FALSE	Paf1	Paf1		FALSE	VNIFGVESGKKEYSLDTR	APTIQTQAQR	130	2	18	10	11	1	140	2	3	BS3	138.068	12	30	12	0	0	0.722	12	26.255	FALSE	TRUE	FALSE	FALSE	Between	0	0.006	0.011
Scan: 15631 Run: 1692889578_ECstar-RECQL5_15 P1_R.KGSGSEQEGEDEEGGER.K P2_K.KGGEFDEFVNDDTDDDLPISKK.K 1 21	1692889578_ECstar-RECQL5_15	15631	1692889578_ECstar-RECQL5_15.mgf	12698	4	1100.98	4399.9	0.905	4	4399.92	0.921	CTR9			FALSE	CTR9	CTR9		FALSE	KGGEFDEFVNDDTDDDLPISKK	KGSGSEQEGEDEEGGER	913	939	22	17	21	1	933	939	4	BS3	138.068	20	22	20	0	0	0.524	20	26.137	FALSE	TRUE	FALSE	FALSE	Self	0	0	0.001
Scan: 10382 Run: 1692889578_ECstar-RECQL5_14_20241113215030 P1_K.TVIKEGEEQLQTQHQKTFIGK.I P2_K.IGVSVKQQFTEEEIYKDR.D 16 6	1692889578_ECstar-RECQL5_14_20241113215030	10382	1692889578_ECstar-RECQL5_14_20241113215030.mgf	8270	5	950.5	4747.46	0.464	5	4747.47	0.471	RPB2			FALSE	Paf1	Paf1		FALSE	TVIKEGEEQLQTQHQKTFIGK	IGVSVKQQFTEEEIYKDR	131	155	21	18	16	6	146	160	5	BS3	138.068	19	28	19	0	0	0.559	19	26.122	FALSE	TRUE	FALSE	FALSE	Between	0	0.006	0.011
Scan: 13768 Run: 1692889578_ECstar-RECQL5_17 P1_R.LEGHKEGIVQTEQIR.S P2_R.AADEVLAEAKKPR.I 5 10	1692889578_ECstar-RECQL5_17	13768	1692889578_ECstar-RECQL5_17.mgf	11366	4	818.697	3270.76	0.76	4	3270.76	0.757	CDC73			FALSE	CDC73	CDC73		FALSE	AADEVLAEAKKPR	LEGHKEGIVQTEQIR	127	157	13	15	10	5	136	161	4	BS3	138.068	18	18	20	0	0	0.714	18	26.076	FALSE	TRUE	FALSE	FALSE	Self	0	0	0.001
Scan: 18753 Run: 1692889578_ECstar-RECQL5_15 P1_-.GPGSMALETVPK.D P2_R.DQREEELGEYYMKK.Y 1 13	1692889578_ECstar-RECQL5_15	18753	1692889578_ECstar-RECQL5_15.mgf	15570	3	1047.84	3140.5	0.503	3	3140.51	0.505	SPT4			FALSE	SPT5	SPT5		FALSE	GPGSMALETVPK	DQREEELGEYYMKK	1	131	12	14	1	13	1	143	3	BS3	138.068	18	18	18	0	0	0.692	18	26.061	FALSE	TRUE	FALSE	FALSE	Between	0	0.006	0.011
Scan: 18829 Run: 1692889578_ECstar-RECQL5_16 P1_-.MHGGGPPSGDSACcmPLR.T P2_R.FAVALDSEQNNIHVKDIVK.V 1 15	1692889578_ECstar-RECQL5_16	18829	1692889578_ECstar-RECQL5_16.mgf	16053	4	968.977	3871.88	0.88	4	3871.9	0.899	SPT5			FALSE	RPB1	RPB1		FALSE	FAVALDSEQNNIHVKDIVK	MHGGGPPSGDSACcmPLR	583	1	19	16	15	1	597	1	4	BS3	138.068	17	26	17	0	0	0.6	17	25.921	FALSE	TRUE	FALSE	FALSE	Between	0	0.007	0.011
Scan: 11382 Run: 1692889578_ECstar-RECQL5_14_20241113215030 P1_R.IYSSDSDEGSEEDKAQR.L P2_R.GLSASYLEPDRYDEEEEGEESISLAAIKNR.Y 14 28	1692889578_ECstar-RECQL5_14_20241113215030	11382	1692889578_ECstar-RECQL5_14_20241113215030.mgf	9208	4	1356.63	5422.48	0.481	4	5422.46	0.461	LEO1			FALSE	LEO1	LEO1		FALSE	GLSASYLEPDRYDEEEEGEESISLAAIKNR	IYSSDSDEGSEEDKAQR	564	605	30	17	28	14	591	618	4	BS3	138.068	17	36	17	0	0	0.621	17	25.903	FALSE	TRUE	FALSE	FALSE	Self	0	0	0.001
Scan: 19588 Run: 1692889578_ECstar-RECQL5_13_20241113185804 P1_K.SCcmSAQAEPPEPNEYDIPPASHVYSLKPKR.V P2_K.RVGAGFPKGSCcmPFQTATELMETTR.I 28 8	1692889578_ECstar-RECQL5_13_20241113185804	19588	1692889578_ECstar-RECQL5_13_20241113185804.mgf	13771	5	1209.98	6044.88	0.883	5	6044.91	0.914	RECQL5			FALSE	RECQL5	RECQL5		FALSE	SCcmSAQAEPPEPNEYDIPPASHVYSLKPKR	RVGAGFPKGSCcmPFQTATELMETTR	626	654	29	24	28	8	653	661	5	BS3	138.068	20	30	20	0	0	0.457	20	25.865	FALSE	TRUE	FALSE	FALSE	Self	0	0.001	0.001
Scan: 18430 Run: 1692889578_ECstar-RECQL5_18 P1_K.SNSHAAIDWGK.M P2_R.ALAIYKQVLR.N 1 6	1692889578_ECstar-RECQL5_18	18430	1692889578_ECstar-RECQL5_18.mgf	15392	3	833.123	2496.35	0.346	3	2496.35	0.349	SPT6			FALSE	CTR9	CTR9		FALSE	SNSHAAIDWGK	ALAIYKQVLR	1669	632	11	10	1	6	1669	637	3	BS3	138.068	14	19	14	0	0	0.833	14	25.726	FALSE	TRUE	FALSE	FALSE	Between	0	0.007	0.011
Scan: 14755 Run: 1692889578_ECstar-RECQL5_15 P1_K.SEYSELDEDESQAPYDPNGKPER.F P2_-.PYANQPTVR.I 20 1	1692889578_ECstar-RECQL5_15	14755	1692889578_ECstar-RECQL5_15.mgf	11892	3	1279.91	3836.72	0.721	3	3836.73	0.729	RPB3			FALSE	RPB3	RPB3		FALSE	SEYSELDEDESQAPYDPNGKPER	PYANQPTVR	206	2	23	9	20	1	225	2	3	BS3	138.068	7	31	7	0	0	0.5	7	25.561	FALSE	TRUE	FALSE	FALSE	Self	0	0.001	0.001
Scan: 13595 Run: 1692889578_ECstar-RECQL5_16 P1_K.LNITPTKK.G P2_R.KDVDEAHYAYSFK.Y 7 1	1692889578_ECstar-RECQL5_16	13595	1692889578_ECstar-RECQL5_16.mgf	11207	3	875.456	2623.34	0.345	3	2623.35	0.353	SPT6			FALSE	SPT6	SPT6		FALSE	KDVDEAHYAYSFK	LNITPTKK	629	619	13	8	1	7	629	625	3	BS3	138.068	10	22	10	0	0	0.857	10	25.438	FALSE	TRUE	FALSE	FALSE	Self	0	0.001	0.001
Scan: 20586 Run: 1692889578_ECstar-RECQL5_14_20241113215030 P1_K.EADSIKNGVQLLSR.A P2_R.AYTIDPSNPMVLNHLANHFFFKK.D 6 22	1692889578_ECstar-RECQL5_14_20241113215030	20586	1692889578_ECstar-RECQL5_14_20241113215030.mgf	17744	5	875.058	4370.25	0.252	5	4370.25	0.252	CTR9			FALSE	CTR9	CTR9		FALSE	AYTIDPSNPMVLNHLANHFFFKK	EADSIKNGVQLLSR	261	247	23	14	22	6	282	252	5	BS3	138.068	15	25	15	0	0	0.568	15	25.314	FALSE	TRUE	FALSE	FALSE	Self	0	0.001	0.001
Scan: 12527 Run: 1692889578_ECstar-RECQL5_16 P1_R.VSSLNSKLSAQER.K P2_-.SDSEDSNFSEEEDSER.S 7 1	1692889578_ECstar-RECQL5_16	12527	1692889578_ECstar-RECQL5_16.mgf	10215	3	1139.84	3416.49	0.491	3	3416.5	0.498	SPT5			FALSE	RECQL5	RECQL5		FALSE	SDSEDSNFSEEEDSER	VSSLNSKLSAQER	2	97	16	13	1	7	2	103	3	BS3	138.068	15	18	15	0	0	0.6	15	25.268	FALSE	TRUE	FALSE	FALSE	Between	0	0.007	0.012
Scan: 17306 Run: 1692889578_ECstar-RECQL5_14_20241113215030 P1_R.IDPNVLLDPADEKLLEEEIQAPTSSKR.S P2_-.APTIQTQAQR.E 26 1	1692889578_ECstar-RECQL5_14_20241113215030	17306	1692889578_ECstar-RECQL5_14_20241113215030.mgf	14705	4	1068.56	4270.23	0.228	4	4270.23	0.233	Paf1			FALSE	Paf1	Paf1		FALSE	IDPNVLLDPADEKLLEEEIQAPTSSKR	APTIQTQAQR	94	2	27	10	26	1	119	2	4	BS3	138.068	9	37	9	0	0	0.556	9	25.23	FALSE	TRUE	FALSE	FALSE	Self	0	0.001	0.001
Scan: 2339 Run: 1692889578_ECstar-RECQL5_14_20241113215030 P1_R.KAQLENHEPEEEEEEEMETEEK.E P2_R.DEEGNEIKESNAR.I 1 8	1692889578_ECstar-RECQL5_14_20241113215030	2339	1692889578_ECstar-RECQL5_14_20241113215030.mgf	828	4	1086.72	4342.87	0.868	4	4342.87	0.867	Paf1			FALSE	LEO1	LEO1		FALSE	KAQLENHEPEEEEEEEMETEEK	DEEGNEIKESNAR	368	427	22	13	1	8	368	434	4	BS3	138.068	17	21	17	0	0	0.5	17	25.08	FALSE	TRUE	FALSE	FALSE	Between	0	0.008	0.012
Scan: 2337 Run: 1692889578_ECstar-RECQL5_14_20241113215030 P1_R.KAQLENHEPEEEEEEEMETEEK.E P2_R.DEEGNEIKESNAR.I 1 8	1692889578_ECstar-RECQL5_14_20241113215030	2337	1692889578_ECstar-RECQL5_14_20241113215030.mgf	826	5	869.581	4342.87	0.867	5	4342.87	0.867	Paf1			FALSE	LEO1	LEO1		FALSE	KAQLENHEPEEEEEEEMETEEK	DEEGNEIKESNAR	368	427	22	13	1	8	368	434	5	BS3	138.068	14	33	14	0	0	0.583	14	24.988	FALSE	TRUE	FALSE	FALSE	Between	0	0.008	0.012
Scan: 3022 Run: 1692889578_ECstar-RECQL5_14_20241113215030 P1_K.SKAIISSSDDSSDEDKLK.I P2_-.SDSEDSNFSEEEDSER.S 2 1	1692889578_ECstar-RECQL5_14_20241113215030	3022	1692889578_ECstar-RECQL5_14_20241113215030.mgf	1447	4	981.675	3922.67	0.671	4	3922.67	0.672	CTR9			FALSE	SPT5	SPT5		FALSE	SKAIISSSDDSSDEDKLK	SDSEDSNFSEEEDSER	1010	2	18	16	2	1	1011	2	4	BS3	138.068	16	16	18	0	0	0.471	16	24.945	FALSE	TRUE	FALSE	FALSE	Between	0	0.008	0.012
Scan: 10147 Run: 1692889578_ECstar-RECQL5_14_20241113215030 P1_R.GLSASYLEPDRYDEEEEGEESISLAAIKNR.Y P2_R.EKQHQR.G 28 2	1692889578_ECstar-RECQL5_14_20241113215030	10147	1692889578_ECstar-RECQL5_14_20241113215030.mgf	8050	4	1084.03	4332.08	0.077	4	4332.08	0.078	LEO1			FALSE	LEO1	LEO1		FALSE	GLSASYLEPDRYDEEEEGEESISLAAIKNR	EKQHQR	564	558	30	6	28	2	591	559	4	BS3	138.068	4	40	4	0	0	0.5	4	24.928	FALSE	TRUE	FALSE	FALSE	Self	0	0.001	0.001
Scan: 13519 Run: 1692889578_ECstar-RECQL5_14_20241113215030 P1_K.KGFDQEEVFEKPTR.E P2_R.IISDGLKYSLATGNWGDQK.K 1 7	1692889578_ECstar-RECQL5_14_20241113215030	13519	1692889578_ECstar-RECQL5_14_20241113215030.mgf	11183	4	979	3911.97	0.97	4	3911.96	0.958	RPB2			FALSE	RPB2	RPB2		FALSE	KGFDQEEVFEKPTR	IISDGLKYSLATGNWGDQK	821	439	14	19	1	7	821	445	4	BS3	138.068	15	15	21	0	0	0.577	15	24.818	FALSE	TRUE	FALSE	FALSE	Self	0	0.001	0.001
Scan: 2015 Run: 1692889578_ECstar-RECQL5_16 P1_K.GSSSEK.E P2_K.EGSEDEHSGSESEREEGDRDEASDK.S 4 3	1692889578_ECstar-RECQL5_16	2015	1692889578_ECstar-RECQL5_16.mgf	573	5	700.29	3496.41	0.411	5	3496.41	0.411	Paf1			FALSE	Paf1	Paf1		FALSE	EGSEDEHSGSESEREEGDRDEASDK	GSSSEK	407	401	25	6	3	4	409	404	5	BS3	138.068	6	36	6	0	0	0.771	6	24.78	FALSE	TRUE	FALSE	FALSE	Self	0	0.001	0.001
Scan: 15295 Run: 1692889578_ECstar-RECQL5_16 P1_R.KGSGSEQEGEDEEGGER.K P2_K.KGGEFDEFVNDDTDDDLPISKK.K 1 21	1692889578_ECstar-RECQL5_16	15295	1692889578_ECstar-RECQL5_16.mgf	12795	5	880.989	4399.91	0.909	5	4399.92	0.921	CTR9			FALSE	CTR9	CTR9		FALSE	KGGEFDEFVNDDTDDDLPISKK	KGSGSEQEGEDEEGGER	913	939	22	17	21	1	933	939	5	BS3	138.068	18	25	18	0	0	0.562	18	24.706	FALSE	TRUE	FALSE	FALSE	Self	0	0.001	0.001
Scan: 20825 Run: 1692889578_ECstar-RECQL5_14_20241113215030 P1_K.SIDAGPVDAWTLAFSPDSQYLATGTHVGKVNIFGVESGKK.E P2_-.APTIQTQAQR.E 29 1	1692889578_ECstar-RECQL5_14_20241113215030	20825	1692889578_ECstar-RECQL5_14_20241113215030.mgf	17968	5	1083.56	5412.77	0.765	5	5412.76	0.763	Ski8			FALSE	Paf1	Paf1		FALSE	SIDAGPVDAWTLAFSPDSQYLATGTHVGKVNIFGVESGKK	APTIQTQAQR	101	2	40	10	29	1	129	2	5	BS3	138.068	9	47	9	0	0	0.5	9	24.702	FALSE	TRUE	FALSE	FALSE	Between	0	0.008	0.012
Scan: 16860 Run: 1692889578_ECstar-RECQL5_18 P1_R.SQQHAKVVPWMR.K P2_R.KTEYISTEFNR.Y 6 1	1692889578_ECstar-RECQL5_18	16860	1692889578_ECstar-RECQL5_18.mgf	13959	3	997.843	2990.51	0.507	3	2990.51	0.507	Paf1			FALSE	Paf1	Paf1		FALSE	SQQHAKVVPWMR	KTEYISTEFNR	121	133	12	11	6	1	126	133	3	BS3	138.068	16	16	16	0	0	0.8	16	24.651	FALSE	TRUE	FALSE	FALSE	Self	0	0.001	0.001
Scan: 13513 Run: 1692889578_ECstar-RECQL5_14_20241113215030 P1_R.VSSLNSKLSAQER.K P2_R.GLSASYLEPDRYDEEEEGEESISLAAIKNR.Y 7 28	1692889578_ECstar-RECQL5_14_20241113215030	13513	1692889578_ECstar-RECQL5_14_20241113215030.mgf	11177	5	986.088	4925.4	0.403	5	4925.4	0.405	LEO1			FALSE	RECQL5	RECQL5		FALSE	GLSASYLEPDRYDEEEEGEESISLAAIKNR	VSSLNSKLSAQER	564	97	30	13	28	7	591	103	5	BS3	138.068	11	38	11	0	0	0.5	11	24.624	FALSE	TRUE	FALSE	FALSE	Between	0	0.008	0.012
Scan: 14900 Run: 1692889578_ECstar-RECQL5_15 P1_R.LEGHKEGIVQTEQIR.S P2_R.AADEVLAEAKKPR.I 5 10	1692889578_ECstar-RECQL5_15	14900	1692889578_ECstar-RECQL5_15.mgf	12028	5	655.159	3270.76	0.758	5	3270.76	0.757	CDC73			FALSE	CDC73	CDC73		FALSE	LEGHKEGIVQTEQIR	AADEVLAEAKKPR	157	127	15	13	5	10	161	136	5	BS3	138.068	16	18	16	0	0	0.643	16	24.624	FALSE	TRUE	FALSE	FALSE	Self	0	0.001	0.001
Scan: 18828 Run: 1692889578_ECstar-RECQL5_16 P1_-.MHGGGPPSGDSACcmPLR.T P2_R.FAVALDSEQNNIHVKDIVK.V 1 15	1692889578_ECstar-RECQL5_16	18828	1692889578_ECstar-RECQL5_16.mgf	16052	5	775.386	3871.89	0.893	5	3871.9	0.899	SPT5			FALSE	RPB1	RPB1		FALSE	FAVALDSEQNNIHVKDIVK	MHGGGPPSGDSACcmPLR	583	1	19	16	15	1	597	1	5	BS3	138.068	15	25	15	0	0	0.533	15	24.589	FALSE	TRUE	FALSE	FALSE	Between	0	0.008	0.012
Scan: 13695 Run: 1692889578_ECstar-RECQL5_18 P1_R.IPQIGDKFASR.H P2_R.HGQKGTCcmGIQYR.Q 7 4	1692889578_ECstar-RECQL5_18	13695	1692889578_ECstar-RECQL5_18.mgf	11104	3	925.145	2772.41	0.413	3	2772.41	0.413	RPB2			FALSE	RPB2	RPB2		FALSE	IPQIGDKFASR	HGQKGTCcmGIQYR	928	939	11	12	7	4	934	942	3	BS3	138.068	14	14	18	0	0	0.8	14	24.48	FALSE	TRUE	FALSE	FALSE	Self	0	0.001	0.001
Scan: 13993 Run: 1692889578_ECstar-RECQL5_14_20241113215030 P1_K.IDTMGTYHGMTLKSVTEGASAR.K P2_R.ALAIYKQVLR.N 13 6	1692889578_ECstar-RECQL5_14_20241113215030	13993	1692889578_ECstar-RECQL5_14_20241113215030.mgf	11617	4	910.233	3636.9	0.901	4	3636.9	0.901	CDC73			FALSE	CTR9	CTR9		FALSE	IDTMGTYHGMTLKSVTEGASAR	ALAIYKQVLR	309	632	22	10	13	6	321	637	4	BS3	138.068	12	31	12	0	0	0.762	12	24.391	FALSE	TRUE	FALSE	FALSE	Between	0	0.009	0.012
Scan: 27852 Run: 1692889578_ECstar-RECQL5_18 P1_K.NLYAANGIGAVLAHKGYFR.E P2_R.ALAIYKQVLR.N 15 6	1692889578_ECstar-RECQL5_18	27852	1692889578_ECstar-RECQL5_18.mgf	23742	4	837.472	3345.86	0.86	4	3345.87	0.871	CTR9			FALSE	CTR9	CTR9		FALSE	NLYAANGIGAVLAHKGYFR	ALAIYKQVLR	646	632	19	10	15	6	660	637	4	BS3	138.068	10	26	10	0	0	0.722	10	24.316	FALSE	TRUE	FALSE	FALSE	Self	0	0.001	0.001
Scan: 17100 Run: 1692889578_ECstar-RECQL5_14_20241113215030 P1_R.KTEYISTEFNR.Y P2_R.IDPNVLLDPADEKLLEEEIQAPTSSKR.S 1 26	1692889578_ECstar-RECQL5_14_20241113215030	17100	1692889578_ECstar-RECQL5_14_20241113215030.mgf	14512	4	1137.09	4544.31	0.315	4	4544.32	0.317	Paf1			FALSE	Paf1	Paf1		FALSE	IDPNVLLDPADEKLLEEEIQAPTSSKR	KTEYISTEFNR	94	133	27	11	26	1	119	133	4	BS3	138.068	10	43	10	0	0	0.55	10	24.274	FALSE	TRUE	FALSE	FALSE	Self	0	0.001	0.001
Scan: 15215 Run: 1692889578_ECstar-RECQL5_15 P1_K.TVTLPENEDELEGTNR.R P2_-.MHGGGPPSGDSACcmPLR.T 14 1	1692889578_ECstar-RECQL5_15	15215	1692889578_ECstar-RECQL5_15.mgf	12308	4	888.159	3548.61	0.607	4	3548.61	0.615	RPB2			FALSE	RPB1	RPB1		FALSE	TVTLPENEDELEGTNR	MHGGGPPSGDSACcmPLR	870	1	16	16	14	1	883	1	4	BS3	138.068	16	19	16	0	0	0.533	16	24.256	FALSE	TRUE	FALSE	FALSE	Between	0	0.009	0.012
Scan: 11657 Run: 1692889578_ECstar-RECQL5_14_20241113215030 P1_K.SVTEGASAR.K P2_K.GKEETEGFKIDTMGTYHGMTLK.S 1 20	1692889578_ECstar-RECQL5_14_20241113215030	11657	1692889578_ECstar-RECQL5_14_20241113215030.mgf	9463	4	872.673	3486.66	0.665	4	3486.66	0.665	CDC73			FALSE	CDC73	CDC73		FALSE	GKEETEGFKIDTMGTYHGMTLK	SVTEGASAR	300	322	22	9	20	1	319	322	4	BS3	138.068	12	34	12	0	0	0.75	12	24.248	FALSE	TRUE	FALSE	FALSE	Self	0	0.001	0.001
Scan: 10626 Run: 1692889578_ECstar-RECQL5_14_20241113215030 P1_R.YGISNEKPEVKIGVSVK.Q P2_K.QQFTEEEIYKDRDSQITAIEK.T 11 4	1692889578_ECstar-RECQL5_14_20241113215030	10626	1692889578_ECstar-RECQL5_14_20241113215030.mgf	8499	5	911.876	4554.34	0.341	5	4554.34	0.338	Paf1			FALSE	Paf1	Paf1		FALSE	QQFTEEEIYKDRDSQITAIEK	YGISNEKPEVKIGVSVK	161	144	21	17	4	11	164	154	5	BS3	138.068	17	18	17	0	0	0.45	17	24.229	FALSE	TRUE	FALSE	FALSE	Self	0	0.001	0.001
Scan: 11609 Run: 1692889578_ECstar-RECQL5_14_20241113215030 P1_R.MSVTEGGIKYPETTEGGRPK.L P2_K.FEDQPEGIDLEVVTESTGKER.E 9 19	1692889578_ECstar-RECQL5_14_20241113215030	11609	1692889578_ECstar-RECQL5_14_20241113215030.mgf	9418	5	931.254	4651.23	0.231	5	4651.25	0.249	SPT5			FALSE	RPB1	RPB1		FALSE	FEDQPEGIDLEVVTESTGKER	MSVTEGGIKYPETTEGGRPK	396	34	21	20	19	9	414	42	5	BS3	138.068	19	26	19	0	0	0.5	19	24.152	FALSE	TRUE	FALSE	FALSE	Between	0	0.009	0.012
Scan: 11092 Run: 1692889578_ECstar-RECQL5_16 P1_R.VSSLNSKLSAQER.K P2_K.AYHAGLKASER.T 7 7	1692889578_ECstar-RECQL5_16	11092	1692889578_ECstar-RECQL5_16.mgf	8909	3	920.154	2757.44	0.44	3	2757.44	0.441	RECQL5			FALSE	RECQL5	RECQL5		FALSE	AYHAGLKASER	VSSLNSKLSAQER	288	97	11	13	7	7	294	103	3	BS3	138.068	13	17	13	0	0	0.625	13	24.137	FALSE	TRUE	FALSE	FALSE	Self	0	0.001	0.001
Scan: 9887 Run: 1692889578_ECstar-RECQL5_14_20241113215030 P1_-.MoxHGGGPPSGDSACcmPLR.T P2_R.FAVALDSEQNNIHVKDIVK.V 1 15	1692889578_ECstar-RECQL5_14_20241113215030	9887	1692889578_ECstar-RECQL5_14_20241113215030.mgf	7806	4	972.979	3887.89	0.887	4	3887.89	0.893	SPT5			FALSE	RPB1	RPB1		FALSE	FAVALDSEQNNIHVKDIVK	MoxHGGGPPSGDSACcmPLR	583	1	19	16	15	1	597	1	4	BS3	138.068	15	23	15	0	0	0.533	15	24.118	FALSE	TRUE	FALSE	FALSE	Between	0	0.009	0.012
Scan: 16695 Run: 1692889578_ECstar-RECQL5_17 P1_K.VLKAYPNNYETMK.I P2_K.ILGSLYAASEDQEKRDIAK.G 3 14	1692889578_ECstar-RECQL5_17	16695	1692889578_ECstar-RECQL5_17.mgf	14079	4	954.495	3813.95	0.951	4	3813.95	0.95	CTR9			FALSE	CTR9	CTR9		FALSE	ILGSLYAASEDQEKRDIAK	VLKAYPNNYETMK	380	367	19	13	14	3	393	369	4	BS3	138.068	14	23	14	0	0	0.625	14	24.1	FALSE	TRUE	FALSE	FALSE	Self	0	0.001	0.001
Scan: 7901 Run: 1692889578_ECstar-RECQL5_15 P1_K.SKAIISSSDDSSDEDKLK.I P2_R.KKCcmASSESDSDENQNK.S 2 2	1692889578_ECstar-RECQL5_15	7901	1692889578_ECstar-RECQL5_15.mgf	5547	5	778.56	3887.76	0.765	5	3887.77	0.77	CTR9			FALSE	CTR9	CTR9		FALSE	SKAIISSSDDSSDEDKLK	KKCcmASSESDSDENQNK	1010	1050	18	16	2	2	1011	1051	5	BS3	138.068	16	19	16	0	0	0.567	16	24.049	FALSE	TRUE	FALSE	FALSE	Self	0	0.001	0.001
Scan: 18088 Run: 1692889578_ECstar-RECQL5_14_20241113215030 P1_R.LKIVGTR.V P2_K.AIVFRPFKGEVVDAVVTQVNK.V 2 8	1692889578_ECstar-RECQL5_14_20241113215030	18088	1692889578_ECstar-RECQL5_14_20241113215030.mgf	15436	4	810.727	3238.88	0.88	4	3238.88	0.881	RPB7			FALSE	RPB7	RPB7		FALSE	AIVFRPFKGEVVDAVVTQVNK	LKIVGTR	74	145	21	7	8	2	81	146	4	BS3	138.068	9	26	9	0	0	0.65	9	24.038	FALSE	TRUE	FALSE	FALSE	Self	0	0.001	0.001
Scan: 8513 Run: 1692889578_ECstar-RECQL5_14_20241113215030 P1_K.SCcmSAQAEPPEPNEYDIPPASHVYSLKPK.R P2_R.ASKDGQPYDMGGSAK.S 26 3	1692889578_ECstar-RECQL5_14_20241113215030	8513	1692889578_ECstar-RECQL5_14_20241113215030.mgf	6518	5	952.847	4759.2	0.197	5	4759.21	0.206	RECQL5			FALSE	RECQL5	RECQL5		FALSE	SCcmSAQAEPPEPNEYDIPPASHVYSLKPK	ASKDGQPYDMGGSAK	626	611	28	15	26	3	651	613	5	BS3	138.068	11	27	11	0	0	0.429	11	24.036	FALSE	TRUE	FALSE	FALSE	Self	0	0.001	0.001
Scan: 11825 Run: 1692889578_ECstar-RECQL5_14_20241113215030 P1_K.TNYVVWGTGKEGQPR.E P2_K.IGVSVKQQFTEEEIYKDR.D 10 6	1692889578_ECstar-RECQL5_14_20241113215030	11825	1692889578_ECstar-RECQL5_14_20241113215030.mgf	9621	5	800.412	3997.02	0.022	5	3997.02	0.022	Paf1			FALSE	CDC73	CDC73		FALSE	IGVSVKQQFTEEEIYKDR	TNYVVWGTGKEGQPR	155	38	18	15	6	10	160	47	5	BS3	138.068	17	17	17	0	0	0.5	17	24.025	FALSE	TRUE	FALSE	FALSE	Between	0	0.009	0.013
Scan: 1506 Run: 1692889578_ECstar-RECQL5_13_20241113185804 P1_K.EGSEDEHSGSESEREEGDRDEASDK.S P2_K.EAGGSDEEQEKGSSSEK.E 3 11	1692889578_ECstar-RECQL5_13_20241113185804	1506	1692889578_ECstar-RECQL5_13_20241113185804.mgf	113	5	932.182	4655.87	0.874	5	4655.87	0.873	Paf1			FALSE	Paf1	Paf1		FALSE	EGSEDEHSGSESEREEGDRDEASDK	EAGGSDEEQEKGSSSEK	407	390	25	17	3	11	409	400	5	BS3	138.068	15	20	15	0	0	0.438	15	23.91	FALSE	TRUE	FALSE	FALSE	Self	0	0.001	0.001
Scan: 8342 Run: 1692889578_ECstar-RECQL5_14_20241113215030 P1_R.KGSGSEQEGEDEEGGER.K P2_K.KGGEFDEFVNDDTDDDLPISK.K 1 1	1692889578_ECstar-RECQL5_14_20241113215030	8342	1692889578_ECstar-RECQL5_14_20241113215030.mgf	6359	4	1068.96	4271.83	0.829	4	4271.83	0.826	CTR9			FALSE	CTR9	CTR9		FALSE	KGGEFDEFVNDDTDDDLPISK	KGSGSEQEGEDEEGGER	913	939	21	17	1	1	913	939	4	BS3	138.068	16	23	16	0	0	0.5	16	23.9	FALSE	TRUE	FALSE	FALSE	Self	0	0.001	0.001
Scan: 4773 Run: 1692889578_ECstar-RECQL5_17 P1_K.KLTSDEEGEPSGKR.K P2_R.IYSSDSDEGSEEDKAQR.L 1 14	1692889578_ECstar-RECQL5_17	4773	1692889578_ECstar-RECQL5_17.mgf	3105	5	717.932	3584.62	0.624	5	3584.62	0.624	LEO1			FALSE	LEO1	LEO1		FALSE	IYSSDSDEGSEEDKAQR	KLTSDEEGEPSGKR	605	627	17	14	14	1	618	627	5	BS3	138.068	15	23	15	0	0	0.654	15	23.86	FALSE	TRUE	FALSE	FALSE	Self	0	0.001	0.001
Scan: 17847 Run: 1692889578_ECstar-RECQL5_14_20241113215030 P1_R.KFIAYQFTDTPLQIKSVVAPEHVK.G P2_-.GPGSMALETVPK.D 15 1	1692889578_ECstar-RECQL5_14_20241113215030	17847	1692889578_ECstar-RECQL5_14_20241113215030.mgf	15211	4	1021.55	4082.18	0.183	4	4082.18	0.18	SPT5			FALSE	SPT4	SPT4		FALSE	KFIAYQFTDTPLQIKSVVAPEHVK	GPGSMALETVPK	199	1	24	12	15	1	213	1	4	BS3	138.068	12	31	12	0	0	0.591	12	23.818	FALSE	TRUE	FALSE	FALSE	Between	0	0.009	0.013
Scan: 21186 Run: 1692889578_ECstar-RECQL5_13_20241113185804 P1_K.KSLGTSAGSLVHISYLEMGHDITR.L P2_K.GSKINISQVIAVVGQQNVEGK.R 1 3	1692889578_ECstar-RECQL5_13_20241113185804	21186	1692889578_ECstar-RECQL5_13_20241113185804.mgf	15054	5	976.318	4876.56	0.556	5	4876.58	0.576	RPB1			FALSE	RPB1	RPB1		FALSE	KSLGTSAGSLVHISYLEMGHDITR	GSKINISQVIAVVGQQNVEGK	643	776	24	21	1	3	643	778	5	BS3	138.068	19	19	20	0	0	0.413	19	23.741	FALSE	TRUE	FALSE	FALSE	Self	0	0.001	0.001
Scan: 11979 Run: 1692889578_ECstar-RECQL5_18 P1_R.KDVDEAHYAYSFK.Y P2_R.AKLNITPTKK.G 1 9	1692889578_ECstar-RECQL5_18	11979	1692889578_ECstar-RECQL5_18.mgf	9545	5	565.504	2822.49	0.486	5	2822.49	0.485	SPT6			FALSE	SPT6	SPT6		FALSE	KDVDEAHYAYSFK	AKLNITPTKK	629	617	13	10	1	9	629	625	5	BS3	138.068	11	21	11	0	0	0.667	11	23.671	FALSE	TRUE	FALSE	FALSE	Self	0	0.001	0.001
Scan: 11016 Run: 1692889578_ECstar-RECQL5_18 P1_R.SYKEQESK.K P2_K.KGFDQEEVFEKPTR.E 7 1	1692889578_ECstar-RECQL5_18	11016	1692889578_ECstar-RECQL5_18.mgf	8697	4	712.102	2844.38	0.381	4	2844.38	0.382	RPB2			FALSE	RPB2	RPB2		FALSE	KGFDQEEVFEKPTR	SYKEQESK	821	813	14	8	1	7	821	819	4	BS3	138.068	12	21	12	0	0	0.808	12	23.65	FALSE	TRUE	FALSE	FALSE	Self	0	0.001	0.001
Scan: 9270 Run: 1692889578_ECstar-RECQL5_14_20241113215030 P1_K.TFEDAQKSISQHYSKPR.V P2_K.IGVSVKQQFTEEEIYKDR.D 7 6	1692889578_ECstar-RECQL5_14_20241113215030	9270	1692889578_ECstar-RECQL5_14_20241113215030.mgf	7228	5	866.443	4327.18	0.177	5	4327.18	0.176	Paf1			FALSE	Paf1	Paf1		FALSE	IGVSVKQQFTEEEIYKDR	TFEDAQKSISQHYSKPR	155	182	18	17	6	7	160	188	5	BS3	138.068	17	19	17	0	0	0.562	17	23.643	FALSE	TRUE	FALSE	FALSE	Self	0	0.001	0.001
Scan: 8132 Run: 1692889578_ECstar-RECQL5_14_20241113215030 P1_K.VLKAYPNNYETMoxK.I P2_K.ILGSLYAASEDQEKRDIAK.G 3 14	1692889578_ECstar-RECQL5_14_20241113215030	8132	1692889578_ECstar-RECQL5_14_20241113215030.mgf	6162	4	958.493	3829.94	0.943	4	3829.95	0.945	CTR9			FALSE	CTR9	CTR9		FALSE	ILGSLYAASEDQEKRDIAK	VLKAYPNNYETMoxK	380	367	19	13	14	3	393	369	4	BS3	138.068	15	22	15	0	0	0.611	15	23.6	FALSE	TRUE	FALSE	FALSE	Self	0	0.001	0.001
Scan: 10239 Run: 1692889578_ECstar-RECQL5_14_20241113215030 P1_R.GLSASYLEPDRYDEEEEGEESISLAAIKNR.Y P2_R.EKQHQR.G 28 2	1692889578_ECstar-RECQL5_14_20241113215030	10239	1692889578_ECstar-RECQL5_14_20241113215030.mgf	8136	5	867.422	4332.07	0.074	5	4332.08	0.078	LEO1			FALSE	LEO1	LEO1		FALSE	GLSASYLEPDRYDEEEEGEESISLAAIKNR	EKQHQR	564	558	30	6	28	2	591	559	5	BS3	138.068	3	42	3	0	0	0.4	3	23.589	FALSE	TRUE	FALSE	FALSE	Self	0	0.001	0.001
Scan: 10053 Run: 1692889578_ECstar-RECQL5_14_20241113215030 P1_K.SKAIISSSDDSSDEDKLK.I P2_K.KGGEFDEFVNDDTDDDLPISKK.K 2 21	1692889578_ECstar-RECQL5_14_20241113215030	10053	1692889578_ECstar-RECQL5_14_20241113215030.mgf	7962	5	910.034	4545.13	0.133	5	4545.13	0.129	CTR9			FALSE	CTR9	CTR9		FALSE	KGGEFDEFVNDDTDDDLPISKK	SKAIISSSDDSSDEDKLK	913	1010	22	18	21	2	933	1011	5	BS3	138.068	17	21	17	0	0	0.529	17	23.582	FALSE	TRUE	FALSE	FALSE	Self	0	0.001	0.001
Scan: 14151 Run: 1692889578_ECstar-RECQL5_15 P1_K.SKAIISSSDDSSDEDKLK.I P2_-.GPGSMoxALETVPK.D 2 1	1692889578_ECstar-RECQL5_15	14151	1692889578_ECstar-RECQL5_15.mgf	11327	4	816.906	3263.59	0.595	4	3263.6	0.597	CTR9			FALSE	SPT4	SPT4		FALSE	SKAIISSSDDSSDEDKLK	GPGSMoxALETVPK	1010	1	18	12	2	1	1011	1	4	BS3	138.068	14	19	14	0	0	0.588	14	23.568	FALSE	TRUE	FALSE	FALSE	Between	0	0.01	0.013
Scan: 21284 Run: 1692889578_ECstar-RECQL5_13_20241113185804 P1_R.TKQPIPAAYNR.Y P2_R.ILKQPSTQSDTYSMLALGNVWLQTLHQPTR.D 2 3	1692889578_ECstar-RECQL5_13_20241113185804	21284	1692889578_ECstar-RECQL5_13_20241113185804.mgf	15128	5	965.311	4821.52	0.518	5	4821.53	0.528	CTR9			FALSE	CDC73	CDC73		FALSE	ILKQPSTQSDTYSMLALGNVWLQTLHQPTR	TKQPIPAAYNR	591	282	30	11	3	2	593	283	5	BS3	138.068	12	34	12	0	0	0.586	12	23.49	FALSE	TRUE	FALSE	FALSE	Between	0	0.01	0.014
Scan: 25809 Run: 1692889578_ECstar-RECQL5_15 P1_-.GPGSMALETVPK.D P2_K.ELISDPYGNLKDFCcmLK.A 1 11	1692889578_ECstar-RECQL5_15	25809	1692889578_ECstar-RECQL5_15.mgf	22164	3	1079.21	3234.62	0.619	3	3234.62	0.619	RECQL5			FALSE	SPT4	SPT4		FALSE	ELISDPYGNLKDFCcmLK	GPGSMALETVPK	233	1	16	12	11	1	243	1	3	BS3	138.068	14	21	14	0	0	0.733	14	23.468	FALSE	TRUE	FALSE	FALSE	Between	0	0.01	0.014
Scan: 18305 Run: 1692889578_ECstar-RECQL5_17 P1_-.GPGSMALETVPK.D P2_R.DQREEELGEYYMKK.Y 1 13	1692889578_ECstar-RECQL5_17	18305	1692889578_ECstar-RECQL5_17.mgf	15563	4	786.132	3140.5	0.5	4	3140.51	0.505	SPT5			FALSE	SPT4	SPT4		FALSE	DQREEELGEYYMKK	GPGSMALETVPK	131	1	14	12	13	1	143	1	4	BS3	138.068	16	16	16	0	0	0.654	16	23.452	FALSE	TRUE	FALSE	FALSE	Between	0	0.01	0.014
Scan: 23386 Run: 1692889578_ECstar-RECQL5_16 P1_K.TGSSAQKSLSEYNNFK.S P2_K.GSKINISQVIAVVGQQNVEGK.R 7 3	1692889578_ECstar-RECQL5_16	23386	1692889578_ECstar-RECQL5_16.mgf	20296	4	1017.28	4065.09	0.091	4	4065.1	0.102	RPB1			FALSE	RPB1	RPB1		FALSE	GSKINISQVIAVVGQQNVEGK	TGSSAQKSLSEYNNFK	776	752	21	16	3	7	778	758	4	BS3	138.068	18	24	18	0	0	0.6	18	23.424	FALSE	TRUE	FALSE	FALSE	Self	0	0.001	0.001
Scan: 10957 Run: 1692889578_ECstar-RECQL5_14_20241113215030 P1_K.MQNAAKASR.K P2_R.LFEKMQAYQYEQISADPDKPLADGIR.A 6 4	1692889578_ECstar-RECQL5_14_20241113215030	10957	1692889578_ECstar-RECQL5_14_20241113215030.mgf	8809	4	1035.77	4139.04	0.044	4	4139.05	0.046	SPT6			FALSE	SPT6	SPT6		FALSE	LFEKMQAYQYEQISADPDKPLADGIR	MQNAAKASR	419	481	26	9	4	6	422	486	4	BS3	138.068	11	30	11	0	0	0.62	11	23.408	FALSE	TRUE	FALSE	FALSE	Self	0	0.001	0.001
Scan: 10670 Run: 1692889578_ECstar-RECQL5_14_20241113215030 P1_K.TVIKEGEEQLQTQHQKTFIGK.I P2_K.IGVSVKQQFTEEEIYK.D 16 6	1692889578_ECstar-RECQL5_14_20241113215030	10670	1692889578_ECstar-RECQL5_14_20241113215030.mgf	8540	5	896.276	4476.34	0.343	5	4476.34	0.343	Paf1			FALSE	RPB2	RPB2		FALSE	IGVSVKQQFTEEEIYK	TVIKEGEEQLQTQHQKTFIGK	155	131	16	21	6	16	160	146	5	BS3	138.068	18	20	18	0	0	0.475	18	23.392	FALSE	TRUE	FALSE	FALSE	Between	0	0.01	0.014
Scan: 8083 Run: 1692889578_ECstar-RECQL5_14_20241113215030 P1_R.RKGSGSEQEGEDEEGGER.K P2_K.KGGEFDEFVNDDTDDDLPISK.K 2 1	1692889578_ECstar-RECQL5_14_20241113215030	8083	1692889578_ECstar-RECQL5_14_20241113215030.mgf	6116	5	886.593	4427.93	0.929	5	4427.93	0.927	CTR9			FALSE	CTR9	CTR9		FALSE	KGGEFDEFVNDDTDDDLPISK	RKGSGSEQEGEDEEGGER	913	938	21	18	1	2	913	939	5	BS3	138.068	16	27	16	0	0	0.471	16	23.375	FALSE	TRUE	FALSE	FALSE	Self	0	0.001	0.001
Scan: 14391 Run: 1692889578_ECstar-RECQL5_14_20241113215030 P1_-.GPGSMoxALETVPK.D P2_R.GLSASYLEPDRYDEEEEGEESISLAAIKNR.Y 1 28	1692889578_ECstar-RECQL5_14_20241113215030	14391	1692889578_ECstar-RECQL5_14_20241113215030.mgf	11982	4	1178.32	4709.25	0.251	4	4709.25	0.254	LEO1			FALSE	SPT4	SPT4		FALSE	GLSASYLEPDRYDEEEEGEESISLAAIKNR	GPGSMoxALETVPK	564	1	30	12	28	1	591	1	4	BS3	138.068	11	41	11	0	0	0.5	11	23.362	FALSE	TRUE	FALSE	FALSE	Between	0	0.01	0.014
Scan: 14566 Run: 1692889578_ECstar-RECQL5_15 P1_R.RKDQMoxQPGGTAISVTVPYR.V P2_-.APTIQTQAQR.E 2 1	1692889578_ECstar-RECQL5_15	14566	1692889578_ECstar-RECQL5_15.mgf	11715	4	843.443	3369.74	0.743	4	3369.75	0.746	CDC73			FALSE	Paf1	Paf1		FALSE	RKDQMoxQPGGTAISVTVPYR	APTIQTQAQR	408	2	19	10	2	1	409	2	4	BS3	138.068	10	24	10	0	0	0.611	10	23.361	FALSE	TRUE	FALSE	FALSE	Between	0	0.01	0.014
Scan: 1775 Run: 1692889578_ECstar-RECQL5_16 P1_R.SDQDSDSDQPSR.K P2_R.KRRPSGSEQSDNESVQSGR.S 1 1	1692889578_ECstar-RECQL5_16	1775	1692889578_ECstar-RECQL5_16.mgf	362	5	716.325	3576.59	0.589	5	3576.59	0.591	CTR9			FALSE	CTR9	CTR9		FALSE	SDQDSDSDQPSR	KRRPSGSEQSDNESVQSGR	1081	1093	12	19	1	1	1081	1093	5	BS3	138.068	16	18	16	0	0	0.472	16	23.347	FALSE	TRUE	FALSE	FALSE	Self	0	0.001	0.001
Scan: 1814 Run: 1692889578_ECstar-RECQL5_16 P1_R.SDQDSDSDQPSR.K P2_R.KRRPSGSEQSDNESVQSGR.S 1 1	1692889578_ECstar-RECQL5_16	1814	1692889578_ECstar-RECQL5_16.mgf	395	4	895.154	3576.59	0.588	4	3576.59	0.591	CTR9			FALSE	CTR9	CTR9		FALSE	KRRPSGSEQSDNESVQSGR	SDQDSDSDQPSR	1093	1081	19	12	1	1	1093	1081	4	BS3	138.068	15	17	15	0	0	0.472	15	23.341	FALSE	TRUE	FALSE	FALSE	Self	0	0.001	0.001
Scan: 18482 Run: 1692889578_ECstar-RECQL5_16 P1_K.VNIFGVESGKKEYSLDTR.G P2_-.APTIQTQAQR.E 11 1	1692889578_ECstar-RECQL5_16	18482	1692889578_ECstar-RECQL5_16.mgf	15729	4	823.934	3291.71	0.707	4	3291.71	0.71	Ski8			FALSE	Paf1	Paf1		FALSE	VNIFGVESGKKEYSLDTR	APTIQTQAQR	130	2	18	10	11	1	140	2	4	BS3	138.068	13	21	13	0	0	0.618	13	23.277	FALSE	TRUE	FALSE	FALSE	Between	0	0.01	0.014
Scan: 7846 Run: 1692889578_ECstar-RECQL5_14_20241113215030 P1_R.SKKGGEFDEFVNDDTDDDLPISK.K P2_R.KGSGSEQEGEDEEGGER.K 3 1	1692889578_ECstar-RECQL5_14_20241113215030	7846	1692889578_ECstar-RECQL5_14_20241113215030.mgf	5894	5	898.398	4486.95	0.953	5	4486.95	0.953	CTR9			FALSE	CTR9	CTR9		FALSE	SKKGGEFDEFVNDDTDDDLPISK	KGSGSEQEGEDEEGGER	911	939	23	17	3	1	913	939	5	BS3	138.068	16	23	16	0	0	0.5	16	23.192	FALSE	TRUE	FALSE	FALSE	Self	0	0.001	0.001
Scan: 20731 Run: 1692889578_ECstar-RECQL5_18 P1_K.TNYVVWGTGKEGQPR.E P2_R.ALAIYKQVLR.N 10 6	1692889578_ECstar-RECQL5_18	20731	1692889578_ECstar-RECQL5_18.mgf	17461	3	1001.88	3002.63	0.632	3	3002.63	0.634	CDC73			FALSE	CTR9	CTR9		FALSE	TNYVVWGTGKEGQPR	ALAIYKQVLR	38	632	15	10	10	6	47	637	3	BS3	138.068	11	20	11	0	0	0.714	11	23.178	FALSE	TRUE	FALSE	FALSE	Between	0	0.01	0.014
Scan: 10358 Run: 1692889578_ECstar-RECQL5_14_20241113215030 P1_K.TVIKEGEEQLQTQHQK.T P2_R.IVEDAPPIDLQAEAQHASGEVEEPPR.Y 4 18	1692889578_ECstar-RECQL5_14_20241113215030	10358	1692889578_ECstar-RECQL5_14_20241113215030.mgf	8248	5	966.891	4829.42	0.418	5	4829.4	0.4	RPB2			FALSE	RPB2	RPB2		FALSE	IVEDAPPIDLQAEAQHASGEVEEPPR	TVIKEGEEQLQTQHQK	58	131	26	16	18	4	75	134	5	BS3	138.068	16	26	16	0	0	0.533	16	23.159	FALSE	TRUE	FALSE	FALSE	Self	0	0.001	0.001
Scan: 7937 Run: 1692889578_ECstar-RECQL5_16 P1_K.YAKEVLQK.E P2_R.GAKPGVTKEKR.I 3 8	1692889578_ECstar-RECQL5_16	7937	1692889578_ECstar-RECQL5_16.mgf	5958	4	572.335	2285.31	0.312	4	2285.31	0.311	RPB2			FALSE	RPB2	RPB2		FALSE	GAKPGVTKEKR	YAKEVLQK	325	338	11	8	8	3	332	340	4	BS3	138.068	13	17	13	0	0	0.85	13	23.157	FALSE	TRUE	FALSE	FALSE	Self	0	0.001	0.001
Scan: 20149 Run: 1692889578_ECstar-RECQL5_18 P1_R.EWNLFYQKQMQLR.K P2_R.ASKDGQPYDMGGSAK.S 8 3	1692889578_ECstar-RECQL5_18	20149	1692889578_ECstar-RECQL5_18.mgf	16926	4	858.914	3431.63	0.628	4	3431.63	0.628	RECQL5			FALSE	RECQL5	RECQL5		FALSE	ASKDGQPYDMGGSAK	EWNLFYQKQMQLR	611	503	15	13	3	8	613	510	4	BS3	138.068	14	14	16	0	0	0.536	14	23.095	FALSE	TRUE	FALSE	FALSE	Self	0	0.001	0.001
Scan: 13948 Run: 1692889578_ECstar-RECQL5_14_20241113215030 P1_R.YGEDGLAGESVEFQNLATLKPSNKAFEK.K P2_-.APTIQTQAQR.E 24 1	1692889578_ECstar-RECQL5_14_20241113215030	13948	1692889578_ECstar-RECQL5_14_20241113215030.mgf	11575	4	1074.05	4292.16	0.163	4	4292.16	0.16	RPB1			FALSE	Paf1	Paf1		FALSE	YGEDGLAGESVEFQNLATLKPSNKAFEK	APTIQTQAQR	891	2	28	10	24	1	914	2	4	BS3	138.068	10	38	10	0	0	0.556	10	23.076	FALSE	TRUE	FALSE	FALSE	Between	0	0.01	0.014
Scan: 12715 Run: 1692889578_ECstar-RECQL5_17 P1_R.LEGHKEGIVQTEQIR.S P2_R.IEDEECcmVRLDKER.L 5 11	1692889578_ECstar-RECQL5_17	12715	1692889578_ECstar-RECQL5_17.mgf	10407	5	713.765	3563.79	0.787	5	3563.79	0.789	CDC73			FALSE	CDC73	CDC73		FALSE	LEGHKEGIVQTEQIR	IEDEECcmVRLDKER	157	140	15	13	5	11	161	150	5	BS3	138.068	14	21	14	0	0	0.75	14	23.074	FALSE	TRUE	FALSE	FALSE	Self	0	0.001	0.001
Scan: 26512 Run: 1692889578_ECstar-RECQL5_18 P1_R.VWQWDEKWTQLR.I P2_K.LLAEAKEYVIK.A 7 6	1692889578_ECstar-RECQL5_18	26512	1692889578_ECstar-RECQL5_18.mgf	22552	3	1030.22	3087.65	0.652	3	3087.64	0.643	SPT6			FALSE	SPT6	SPT6		FALSE	VWQWDEKWTQLR	LLAEAKEYVIK	399	736	12	11	7	6	405	741	3	BS3	138.068	14	16	14	0	0	0.727	14	23.058	FALSE	TRUE	FALSE	FALSE	Self	0	0.001	0.001
Scan: 19226 Run: 1692889578_ECstar-RECQL5_16 P1_-.APTIQTQAQR.E P2_R.ALAIYKQVLR.N 1 6	1692889578_ECstar-RECQL5_16	19226	1692889578_ECstar-RECQL5_16.mgf	16424	3	809.135	2424.38	0.383	3	2424.39	0.385	Paf1			FALSE	CTR9	CTR9		FALSE	APTIQTQAQR	ALAIYKQVLR	2	632	10	10	1	6	2	637	3	BS3	138.068	13	13	13	0	0	0.722	13	23.046	FALSE	TRUE	FALSE	FALSE	Between	0	0.01	0.014
Scan: 18563 Run: 1692889578_ECstar-RECQL5_13_20241113185804 P1_R.VGAGFPKGSCcmPFQTATELMETTR.I P2_K.SCcmSAQAEPPEPNEYDIPPASHVYSLKPK.R 7 26	1692889578_ECstar-RECQL5_13_20241113185804	18563	1692889578_ECstar-RECQL5_13_20241113185804.mgf	12953	5	1147.55	5732.7	0.696	5	5732.71	0.711	RECQL5			FALSE	RECQL5	RECQL5		FALSE	VGAGFPKGSCcmPFQTATELMETTR	SCcmSAQAEPPEPNEYDIPPASHVYSLKPK	655	626	23	28	7	26	661	651	5	BS3	138.068	19	20	19	0	0	0.352	19	23.033	FALSE	TRUE	FALSE	FALSE	Self	0	0.001	0.001
Scan: 1571 Run: 1692889578_ECstar-RECQL5_13_20241113185804 P1_K.TYCcmPPNSNPDFEMoxESPISR.H P2_R.AQGSDEDKLQNSDDDEKMQNTDDEERPQLSDDER.Q 7 8	1692889578_ECstar-RECQL5_13_20241113185804	1571	1692889578_ECstar-RECQL5_13_20241113185804.mgf	174	5	1270.13	6345.62	0.622	5	6345.66	0.656	LEO1			FALSE	decoy:RPB7	decoy:RPB7	decoy	TRUE	AQGSDEDKLQNSDDDEKMQNTDDEERPQLSDDER	TYCcmPPNSNPDFEMoxESPISR	168	44	34	19	8	7	175	50	5	BS3	138.068	7	39	7	0	0	0.361	7	23.013	TRUE	FALSE	TRUE	FALSE	Between	0.011	0.011	0.014
Scan: 17790 Run: 1692889578_ECstar-RECQL5_14_20241113215030 P1_R.NKTQISLVR.M P2_K.AIVFRPFKGEVVDAVVTQVNK.V 2 8	1692889578_ECstar-RECQL5_14_20241113215030	17790	1692889578_ECstar-RECQL5_14_20241113215030.mgf	15157	4	878.754	3510.99	0.987	4	3510.99	0.993	RPB7			FALSE	RPB2	RPB2		FALSE	AIVFRPFKGEVVDAVVTQVNK	NKTQISLVR	74	1142	21	9	8	2	81	1143	4	BS3	138.068	10	31	10	0	0	0.688	10	22.987	FALSE	TRUE	FALSE	FALSE	Between	0.011	0.011	0.014
Scan: 11311 Run: 1692889578_ECstar-RECQL5_14_20241113215030 P1_R.STIKTDLDDDITALKQR.S P2_R.LEGHKEGIVQTEQIR.S 15 5	1692889578_ECstar-RECQL5_14_20241113215030	11311	1692889578_ECstar-RECQL5_14_20241113215030.mgf	9141	5	762.208	3806	0.004	5	3806.01	0.006	CDC73			FALSE	CDC73	CDC73		FALSE	STIKTDLDDDITALKQR	LEGHKEGIVQTEQIR	195	157	17	15	15	5	209	161	5	BS3	138.068	15	23	15	0	0	0.607	15	22.966	FALSE	TRUE	FALSE	FALSE	Self	0	0.001	0.001
Scan: 17043 Run: 1692889578_ECstar-RECQL5_18 P1_R.TEMIKKEEER.L P2_R.GKDFNLELAIK.T 6 2	1692889578_ECstar-RECQL5_18	17043	1692889578_ECstar-RECQL5_18.mgf	14131	3	893.14	2676.4	0.4	3	2676.4	0.404	RPB2			FALSE	LEO1	LEO1		FALSE	GKDFNLELAIK	TEMIKKEEER	426	533	11	10	2	6	427	538	3	BS3	138.068	14	18	14	0	0	0.778	14	22.948	FALSE	TRUE	FALSE	FALSE	Between	0.011	0.011	0.014
Scan: 11527 Run: 1692889578_ECstar-RECQL5_16 P1_-.APTIQTQAQR.E P2_R.AKQEQEKELLR.Q 1 7	1692889578_ECstar-RECQL5_16	11527	1692889578_ECstar-RECQL5_16.mgf	9315	3	874.814	2621.42	0.42	3	2621.41	0.414	Paf1			FALSE	CTR9	CTR9		FALSE	APTIQTQAQR	AKQEQEKELLR	2	843	10	11	1	7	2	849	3	BS3	138.068	13	13	14	0	0	0.722	13	22.918	FALSE	TRUE	FALSE	FALSE	Between	0.011	0.011	0.014
Scan: 15149 Run: 1692889578_ECstar-RECQL5_18 P1_R.VAIKDKQEGIE.- P2_R.SQQHAKVVPWMR.K 6 6	1692889578_ECstar-RECQL5_18	15149	1692889578_ECstar-RECQL5_18.mgf	12413	3	945.172	2832.49	0.493	3	2832.5	0.496	RPB11			FALSE	Paf1	Paf1		FALSE	VAIKDKQEGIE	SQQHAKVVPWMR	107	121	11	12	6	6	112	126	3	BS3	138.068	16	18	16	0	0	0.727	16	22.903	FALSE	TRUE	FALSE	FALSE	Between	0.011	0.011	0.014
Scan: 14884 Run: 1692889578_ECstar-RECQL5_14_20241113215030 P1_K.MoxQAYQYEQISADPDKPLADGIR.A P2_K.KFGLTPEQFGENLR.D 15 1	1692889578_ECstar-RECQL5_14_20241113215030	14884	1692889578_ECstar-RECQL5_14_20241113215030.mgf	12442	4	1075.28	4297.1	0.097	4	4297.1	0.1	SPT6			FALSE	SPT6	SPT6		FALSE	MoxQAYQYEQISADPDKPLADGIR	KFGLTPEQFGENLR	423	541	22	14	15	1	437	541	4	BS3	138.068	12	25	12	0	0	0.577	12	22.861	FALSE	TRUE	FALSE	FALSE	Self	0	0.001	0.001
Scan: 21835 Run: 1692889578_ECstar-RECQL5_15 P1_K.TNYVVWGTGKEGQPR.E P2_R.STIKTDLDDDITALKQR.S 10 15	1692889578_ECstar-RECQL5_15	21835	1692889578_ECstar-RECQL5_15.mgf	18445	4	941.237	3760.92	0.921	4	3760.93	0.927	CDC73			FALSE	CDC73	CDC73		FALSE	TNYVVWGTGKEGQPR	STIKTDLDDDITALKQR	38	195	15	17	10	15	47	209	4	BS3	138.068	16	18	16	0	0	0.531	16	22.812	FALSE	TRUE	FALSE	FALSE	Self	0	0.001	0.001
Scan: 13810 Run: 1692889578_ECstar-RECQL5_18 P1_R.YGISNEKPEVK.I P2_R.KTEYISTEFNR.Y 7 1	1692889578_ECstar-RECQL5_18	13810	1692889578_ECstar-RECQL5_18.mgf	11212	3	930.139	2787.39	0.395	3	2787.4	0.397	Paf1			FALSE	Paf1	Paf1		FALSE	KTEYISTEFNR	YGISNEKPEVK	133	144	11	11	1	7	133	150	3	BS3	138.068	15	15	15	0	0	0.75	15	22.809	FALSE	TRUE	FALSE	FALSE	Self	0	0.001	0.001
Scan: 1722 Run: 1692889578_ECstar-RECQL5_14_20241113215030 P1_R.KAQLENHEPEEEEEEEMoxETEEK.E P2_R.DEEGNEIKESNAR.I 1 8	1692889578_ECstar-RECQL5_14_20241113215030	1722	1692889578_ECstar-RECQL5_14_20241113215030.mgf	289	5	872.779	4358.86	0.86	5	4358.86	0.862	Paf1			FALSE	LEO1	LEO1		FALSE	KAQLENHEPEEEEEEEMoxETEEK	DEEGNEIKESNAR	368	427	22	13	1	8	368	434	5	BS3	138.068	13	29	13	0	0	0.542	13	22.793	FALSE	TRUE	FALSE	FALSE	Between	0.011	0.011	0.015
Scan: 6773 Run: 1692889578_ECstar-RECQL5_18 P1_R.KQDEEERELR.A P2_R.AKQEQEKELLR.Q 1 2	1692889578_ECstar-RECQL5_18	6773	1692889578_ECstar-RECQL5_18.mgf	4868	4	710.874	2839.47	0.469	4	2839.47	0.468	CTR9			FALSE	CTR9	CTR9		FALSE	AKQEQEKELLR	KQDEEERELR	843	833	11	10	2	1	844	833	4	BS3	138.068	14	14	14	0	0	0.8	14	22.769	FALSE	TRUE	FALSE	FALSE	Self	0	0.001	0.001
Scan: 2010 Run: 1692889578_ECstar-RECQL5_14_20241113215030 P1_R.KTQTPAAQPVPRPVSQARPPPNQKK.G P2_-.APTIQTQAQR.E 24 1	1692889578_ECstar-RECQL5_14_20241113215030	2010	1692889578_ECstar-RECQL5_14_20241113215030.mgf	537	5	795.243	3971.18	0.177	5	3971.18	0.182	CDC73			FALSE	Paf1	Paf1		FALSE	KTQTPAAQPVPRPVSQARPPPNQKK	APTIQTQAQR	331	2	25	10	24	1	354	2	5	BS3	138.068	13	24	13	0	0	0.5	13	22.709	FALSE	TRUE	FALSE	FALSE	Between	0.011	0.011	0.015
Scan: 10590 Run: 1692889578_ECstar-RECQL5_16 P1_K.TNYVVWGTGKEGQPR.E P2_R.KGSGSEQEGEDEEGGER.K 10 1	1692889578_ECstar-RECQL5_16	10590	1692889578_ECstar-RECQL5_16.mgf	8441	4	902.914	3607.63	0.627	4	3607.63	0.63	CDC73			FALSE	CTR9	CTR9		FALSE	TNYVVWGTGKEGQPR	KGSGSEQEGEDEEGGER	38	939	15	17	10	1	47	939	4	BS3	138.068	16	17	16	0	0	0.5	16	22.671	FALSE	TRUE	FALSE	FALSE	Between	0.011	0.011	0.015
Scan: 22779 Run: 1692889578_ECstar-RECQL5_16 P1_K.GSKINISQVIAVVGQQNVEGK.R P2_R.DKTGSSAQKSLSEYNNFK.S 3 9	1692889578_ECstar-RECQL5_16	22779	1692889578_ECstar-RECQL5_16.mgf	19735	4	1078.06	4308.21	0.21	4	4308.22	0.224	RPB1			FALSE	RPB1	RPB1		FALSE	GSKINISQVIAVVGQQNVEGK	DKTGSSAQKSLSEYNNFK	776	750	21	18	3	9	778	758	4	BS3	138.068	14	27	14	0	0	0.441	14	22.661	FALSE	TRUE	FALSE	FALSE	Self	0	0.001	0.001
Scan: 28303 Run: 1692889578_ECstar-RECQL5_18 P1_K.NLYAANGIGAVLAHKGYFR.E P2_R.ALAIYKQVLR.N 15 6	1692889578_ECstar-RECQL5_18	28303	1692889578_ECstar-RECQL5_18.mgf	24114	5	670.181	3345.87	0.867	5	3345.87	0.871	CTR9			FALSE	CTR9	CTR9		FALSE	NLYAANGIGAVLAHKGYFR	ALAIYKQVLR	646	632	19	10	15	6	660	637	5	BS3	138.068	10	27	10	0	0	0.667	10	22.643	FALSE	TRUE	FALSE	FALSE	Self	0	0.001	0.001
Scan: 12443 Run: 1692889578_ECstar-RECQL5_14_20241113215030 P1_R.DQEEEMoxDYAPDDVYDYKIAR.E P2_R.AKAGVQSGTNALLVVK.H 17 2	1692889578_ECstar-RECQL5_14_20241113215030	12443	1692889578_ECstar-RECQL5_14_20241113215030.mgf	10191	4	1044.26	4173.01	0.007	4	4173.01	0.01	Paf1			FALSE	Paf1	Paf1		FALSE	DQEEEMoxDYAPDDVYDYKIAR	AKAGVQSGTNALLVVK	274	337	20	16	17	2	290	338	4	BS3	138.068	13	20	13	0	0	0.433	13	22.614	FALSE	TRUE	FALSE	FALSE	Self	0	0.001	0.001
Scan: 12219 Run: 1692889578_ECstar-RECQL5_15 P1_R.YGISNEKPEVK.I P2_K.TFEDAQKSISQHYSKPR.V 7 7	1692889578_ECstar-RECQL5_15	12219	1692889578_ECstar-RECQL5_15.mgf	9559	4	856.434	3421.71	0.708	4	3421.72	0.715	Paf1			FALSE	Paf1	Paf1		FALSE	TFEDAQKSISQHYSKPR	YGISNEKPEVK	182	144	17	11	7	7	188	150	4	BS3	138.068	14	15	14	0	0	0.469	14	22.606	FALSE	TRUE	FALSE	FALSE	Self	0	0.001	0.001
Scan: 15375 Run: 1692889578_ECstar-RECQL5_15 P1_K.VVSISSEHLEPITPTKNNK.V P2_-.APTIQTQAQR.E 16 1	1692889578_ECstar-RECQL5_15	15375	1692889578_ECstar-RECQL5_15.mgf	12458	4	836.7	3342.77	0.771	4	3342.78	0.778	SPT5			FALSE	Paf1	Paf1		FALSE	VVSISSEHLEPITPTKNNK	APTIQTQAQR	1022	2	19	10	16	1	1037	2	4	BS3	138.068	12	23	12	0	0	0.667	12	22.58	FALSE	TRUE	FALSE	FALSE	Between	0.011	0.011	0.016
Scan: 13505 Run: 1692889578_ECstar-RECQL5_14_20241113215030 P1_K.KGFDQEEVFEKPTR.E P2_R.IISDGLKYSLATGNWGDQK.K 1 7	1692889578_ECstar-RECQL5_14_20241113215030	13505	1692889578_ECstar-RECQL5_14_20241113215030.mgf	11170	5	783.399	3911.96	0.961	5	3911.96	0.958	RPB2			FALSE	RPB2	RPB2		FALSE	KGFDQEEVFEKPTR	IISDGLKYSLATGNWGDQK	821	439	14	19	1	7	821	445	5	BS3	138.068	15	15	19	0	0	0.528	15	22.563	FALSE	TRUE	FALSE	FALSE	Self	0	0.001	0.001
Scan: 11707 Run: 1692889578_ECstar-RECQL5_14_20241113215030 P1_-.SNAMSDFVESEAEESEEEYNDEGEVVPR.V P2_R.EKQHQR.G 1 2	1692889578_ECstar-RECQL5_14_20241113215030	11707	1692889578_ECstar-RECQL5_14_20241113215030.mgf	9510	4	1035.7	4138.78	0.779	4	4138.78	0.782	SPT6			FALSE	LEO1	LEO1		FALSE	SNAMSDFVESEAEESEEEYNDEGEVVPR	EKQHQR	1	558	28	6	1	2	1	559	4	BS3	138.068	4	33	4	0	0	0.5	4	22.559	FALSE	TRUE	FALSE	FALSE	Between	0.011	0.011	0.016
Scan: 13032 Run: 1692889578_ECstar-RECQL5_14_20241113215030 P1_R.FHPKPSDLHLQTGYK.V P2_R.FAVALDSEQNNIHVKDIVK.V 4 15	1692889578_ECstar-RECQL5_14_20241113215030	13032	1692889578_ECstar-RECQL5_14_20241113215030.mgf	10735	5	809.83	4044.11	0.113	5	4044.11	0.111	SPT5			FALSE	RPB1	RPB1		FALSE	FAVALDSEQNNIHVKDIVK	FHPKPSDLHLQTGYK	583	431	19	15	15	4	597	434	5	BS3	138.068	15	21	15	0	0	0.536	15	22.559	FALSE	TRUE	FALSE	FALSE	Between	0.011	0.011	0.016
Scan: 19714 Run: 1692889578_ECstar-RECQL5_14_20241113215030 P1_K.KPKTPSLTVFLLGQSAR.D P2_R.EGLIDTAVKTAETGYIQR.R 3 9	1692889578_ECstar-RECQL5_14_20241113215030	19714	1692889578_ECstar-RECQL5_14_20241113215030.mgf	16939	5	789.839	3944.16	0.159	5	3944.16	0.162	RPB1			FALSE	RPB1	RPB1		FALSE	KPKTPSLTVFLLGQSAR	EGLIDTAVKTAETGYIQR	1133	845	17	18	3	9	1135	853	5	BS3	138.068	15	15	18	0	0	0.5	15	22.543	FALSE	TRUE	FALSE	FALSE	Self	0	0.001	0.001
Scan: 25939 Run: 1692889578_ECstar-RECQL5_16 P1_K.SIDAGPVDAWTLAFSPDSQYLATGTHVGK.V P2_R.QEDMoxPFTCcmEGITPDIIINPHAIPSR.M 11 7	1692889578_ECstar-RECQL5_16	25939	1692889578_ECstar-RECQL5_16.mgf	22667	5	1202.59	6007.92	0.92	5	6007.89	0.892	Ski8			FALSE	RPB2	RPB2		FALSE	SIDAGPVDAWTLAFSPDSQYLATGTHVGK	QEDMoxPFTCcmEGITPDIIINPHAIPSR	101	951	29	25	11	7	111	957	5	BS3	138.068	18	25	18	0	0	0.375	18	22.508	FALSE	TRUE	FALSE	FALSE	Between	0.011	0.011	0.016
Scan: 8583 Run: 1692889578_ECstar-RECQL5_17 P1_K.SSSGGSSLAKGR.A P2_-.APTIQTQAQR.E 10 1	1692889578_ECstar-RECQL5_17	8583	1692889578_ECstar-RECQL5_17.mgf	6592	3	782.078	2343.21	0.213	3	2343.21	0.214	RECQL5			FALSE	Paf1	Paf1		FALSE	SSSGGSSLAKGR	APTIQTQAQR	734	2	12	10	10	1	743	2	3	BS3	138.068	13	17	13	0	0	0.722	13	22.49	FALSE	TRUE	FALSE	FALSE	Between	0.011	0.012	0.016
Scan: 22189 Run: 1692889578_ECstar-RECQL5_16 P1_R.TSFDDRLEDDDFDLIEENLGVK.V P2_R.IDPNVLLDPADEKLLEEEIQAPTSSK.R 2 13	1692889578_ECstar-RECQL5_16	22189	1692889578_ECstar-RECQL5_16.mgf	19187	5	1118.15	5585.7	0.705	5	5585.72	0.72	SPT6			FALSE	Paf1	Paf1		FALSE	TSFDDRLEDDDFDLIEENLGVK	IDPNVLLDPADEKLLEEEIQAPTSSK	93	94	22	26	2	13	94	106	5	BS3	138.068	17	20	17	0	0	0.34	17	22.475	FALSE	TRUE	FALSE	FALSE	Between	0.011	0.012	0.016
Scan: 14645 Run: 1692889578_ECstar-RECQL5_15 P1_K.SEYSELDEDESQAPYDPNGKPER.F P2_-.PYANQPTVR.I 20 1	1692889578_ECstar-RECQL5_15	14645	1692889578_ECstar-RECQL5_15.mgf	11789	4	960.188	3836.72	0.721	4	3836.73	0.729	RPB3			FALSE	RPB3	RPB3		FALSE	SEYSELDEDESQAPYDPNGKPER	PYANQPTVR	206	2	23	9	20	1	225	2	4	BS3	138.068	6	27	6	0	0	0.438	6	22.442	FALSE	TRUE	FALSE	FALSE	Self	0	0.001	0.001
Scan: 2107 Run: 1692889578_ECstar-RECQL5_16 P1_K.KLTSDEEGEPSGKR.K P2_R.KAEDDDKANK.K 13 1	1692889578_ECstar-RECQL5_16	2107	1692889578_ECstar-RECQL5_16.mgf	659	4	701.595	2802.35	0.352	4	2802.35	0.352	LEO1			FALSE	LEO1	LEO1		FALSE	KLTSDEEGEPSGKR	KAEDDDKANK	627	641	14	10	13	1	639	641	4	BS3	138.068	14	20	14	0	0	0.769	14	22.365	FALSE	TRUE	FALSE	FALSE	Self	0	0.001	0.001
Scan: 6873 Run: 1692889578_ECstar-RECQL5_14_20241113215030 P1_K.TKNILMFTGETEATK.E P2_R.KGSGSEQEGEDEEGGER.K 2 1	1692889578_ECstar-RECQL5_14_20241113215030	6873	1692889578_ECstar-RECQL5_14_20241113215030.mgf	4996	4	900.915	3599.63	0.632	4	3599.64	0.642	CTR9			FALSE	CTR9	CTR9		FALSE	KGSGSEQEGEDEEGGER	TKNILMFTGETEATK	939	885	17	15	1	2	939	886	4	BS3	138.068	16	16	16	0	0	0.5	16	22.351	FALSE	TRUE	FALSE	FALSE	Self	0	0.001	0.001
Scan: 18275 Run: 1692889578_ECstar-RECQL5_14_20241113215030 P1_R.TLQEDLVKDVLSNAHIQNELER.E P2_-.APTIQTQAQR.E 8 1	1692889578_ECstar-RECQL5_14_20241113215030	18275	1692889578_ECstar-RECQL5_14_20241113215030.mgf	15611	4	954.502	3813.98	0.978	4	3813.99	0.986	RPB1			FALSE	Paf1	Paf1		FALSE	TLQEDLVKDVLSNAHIQNELER	APTIQTQAQR	933	2	22	10	8	1	940	2	4	BS3	138.068	10	25	10	0	0	0.595	10	22.345	FALSE	TRUE	FALSE	FALSE	Between	0.011	0.012	0.01
Scan: 29810 Run: 1692889578_ECstar-RECQL5_16 P1_R.VDKNDIFAIGSLMDDYLGLVS.- P2_R.TTILQSTGKNFSKNIFAILQSVK.A 21 13	1692889578_ECstar-RECQL5_16	29810	1692889578_ECstar-RECQL5_16.mgf	26264	4	1240.91	4959.6	0.605	4	4959.62	0.619	RPB7			FALSE	CDC73	CDC73		FALSE	VDKNDIFAIGSLMDDYLGLVS	TTILQSTGKNFSKNIFAILQSVK	152	235	21	23	21	13	172	247	4	BS3	138.068	18	18	18	0	0	0.409	18	22.34	FALSE	TRUE	FALSE	FALSE	Between	0.011	0.012	0.01
Scan: 7219 Run: 1692889578_ECstar-RECQL5_16 P1_K.KCcmASSESDSDENQNK.S P2_K.AIISSSDDSSDEDKLK.I 1 14	1692889578_ECstar-RECQL5_16	7219	1692889578_ECstar-RECQL5_16.mgf	5292	4	887.143	3544.54	0.544	4	3544.55	0.548	CTR9			FALSE	CTR9	CTR9		FALSE	AIISSSDDSSDEDKLK	KCcmASSESDSDENQNK	1012	1051	16	15	14	1	1025	1051	4	BS3	138.068	15	17	15	0	0	0.536	15	22.316	FALSE	TRUE	FALSE	FALSE	Self	0	0.001	0.001
Scan: 10898 Run: 1692889578_ECstar-RECQL5_14_20241113215030 P1_K.KLTSDEEGEPSGKR.K P2_R.GLSASYLEPDRYDEEEEGEESISLAAIKNR.Y 1 28	1692889578_ECstar-RECQL5_14_20241113215030	10898	1692889578_ECstar-RECQL5_14_20241113215030.mgf	8754	5	1008.89	5039.4	0.403	5	5039.4	0.401	LEO1			FALSE	LEO1	LEO1		FALSE	GLSASYLEPDRYDEEEEGEESISLAAIKNR	KLTSDEEGEPSGKR	564	627	30	14	28	1	591	627	5	BS3	138.068	11	33	11	0	0	0.462	11	22.298	FALSE	TRUE	FALSE	FALSE	Self	0	0.001	0.001
Scan: 10624 Run: 1692889578_ECstar-RECQL5_15 P1_R.THSTHPDDEDSGPYKHISPGDTK.V P2_-.APTIQTQAQR.E 15 1	1692889578_ECstar-RECQL5_15	10624	1692889578_ECstar-RECQL5_15.mgf	8074	5	755.162	3770.77	0.774	5	3770.78	0.777	RPB1			FALSE	Paf1	Paf1		FALSE	THSTHPDDEDSGPYKHISPGDTK	APTIQTQAQR	605	2	23	10	15	1	619	2	5	BS3	138.068	12	23	12	0	0	0.523	12	22.289	FALSE	TRUE	FALSE	FALSE	Between	0.011	0.012	0.011
Scan: 20246 Run: 1692889578_ECstar-RECQL5_14_20241113215030 P1_K.TFIGKIPIMLR.S P2_R.IISDGLKYSLATGNWGDQKK.A 5 7	1692889578_ECstar-RECQL5_14_20241113215030	20246	1692889578_ECstar-RECQL5_14_20241113215030.mgf	17426	4	905.756	3618.99	0.993	4	3618.99	0.985	RPB2			FALSE	RPB2	RPB2		FALSE	IISDGLKYSLATGNWGDQKK	TFIGKIPIMLR	439	147	20	11	7	5	445	151	4	BS3	138.068	15	18	15	0	0	0.474	15	22.199	FALSE	TRUE	FALSE	FALSE	Self	0	0.001	0.001
Scan: 15882 Run: 1692889578_ECstar-RECQL5_14_20241113215030 P1_R.YGISNEKPEVK.I P2_R.ILQEKVQADVPPEILNNVGALHFR.L 7 5	1692889578_ECstar-RECQL5_14_20241113215030	15882	1692889578_ECstar-RECQL5_14_20241113215030.mgf	13376	5	821.046	4100.19	0.193	5	4100.19	0.195	CTR9			FALSE	Paf1	Paf1		FALSE	ILQEKVQADVPPEILNNVGALHFR	YGISNEKPEVK	440	144	24	11	5	7	444	150	5	BS3	138.068	11	28	11	0	0	0.6	11	22.167	FALSE	TRUE	FALSE	FALSE	Between	0.011	0.012	0.011
Scan: 9704 Run: 1692889578_ECstar-RECQL5_14_20241113215030 P1_-.HGGGPPSGDSACcmPLR.T P2_R.FAVALDSEQNNIHVKDIVK.V 1 15	1692889578_ECstar-RECQL5_14_20241113215030	9704	1692889578_ECstar-RECQL5_14_20241113215030.mgf	7635	5	749.179	3740.86	0.858	5	3740.86	0.858	SPT5			FALSE	RPB1	RPB1		FALSE	FAVALDSEQNNIHVKDIVK	HGGGPPSGDSACcmPLR	583	2	19	15	15	1	597	2	5	BS3	138.068	16	18	16	0	0	0.528	16	22.156	FALSE	TRUE	FALSE	FALSE	Between	0.011	0.012	0.011
Scan: 2463 Run: 1692889578_ECstar-RECQL5_14_20241113215030 P1_R.KAQLENHEPEEEEEEEMETEEK.E P2_K.EAGGSDEEQEKGSSSEK.E 19 5	1692889578_ECstar-RECQL5_14_20241113215030	2463	1692889578_ECstar-RECQL5_14_20241113215030.mgf	942	4	1152.49	4605.92	0.922	4	4605.93	0.931	Paf1			FALSE	Paf1	Paf1		FALSE	KAQLENHEPEEEEEEEMETEEK	EAGGSDEEQEKGSSSEK	368	390	22	17	19	5	386	394	4	BS3	138.068	11	30	11	0	0	0.406	11	22.136	FALSE	TRUE	FALSE	FALSE	Self	0	0.001	0.001
Scan: 11970 Run: 1692889578_ECstar-RECQL5_15 P1_R.KGSGSEQEGEDEEGGER.K P2_-.GPGSMALETVPK.D 1 1	1692889578_ECstar-RECQL5_15	11970	1692889578_ECstar-RECQL5_15.mgf	9331	3	1035.14	3102.39	0.388	3	3102.39	0.394	CTR9			FALSE	SPT4	SPT4		FALSE	KGSGSEQEGEDEEGGER	GPGSMALETVPK	939	1	17	12	1	1	939	1	3	BS3	138.068	14	18	14	0	0	0.562	14	22.121	FALSE	TRUE	FALSE	FALSE	Between	0.011	0.012	0.011
Scan: 7210 Run: 1692889578_ECstar-RECQL5_14_20241113215030 P1_R.KDVDEAHYAYSFK.Y P2_K.DTYYDFDAEAADHKQEEDMKR.K 1 20	1692889578_ECstar-RECQL5_14_20241113215030	7210	1692889578_ECstar-RECQL5_14_20241113215030.mgf	5300	5	858.181	4285.87	0.867	5	4285.87	0.87	SPT6			FALSE	SPT6	SPT6		FALSE	DTYYDFDAEAADHKQEEDMKR	KDVDEAHYAYSFK	1301	629	21	13	20	1	1320	629	5	BS3	138.068	13	19	13	0	0	0.475	13	22.116	FALSE	TRUE	FALSE	FALSE	Self	0	0.001	0.001
Scan: 20074 Run: 1692889578_ECstar-RECQL5_14_20241113215030 P1_K.SLSEYNNFKSMVVSGAK.G P2_K.GSKINISQVIAVVGQQNVEGK.R 9 3	1692889578_ECstar-RECQL5_14_20241113215030	20074	1692889578_ECstar-RECQL5_14_20241113215030.mgf	17272	3	1389.4	4165.19	0.186	3	4165.17	0.173	RPB1			FALSE	RPB1	RPB1		FALSE	GSKINISQVIAVVGQQNVEGK	SLSEYNNFKSMVVSGAK	776	759	21	17	3	9	778	767	3	BS3	138.068	16	25	16	0	0	0.531	16	22.089	FALSE	TRUE	FALSE	FALSE	Self	0	0.001	0.001
Scan: 16237 Run: 1692889578_ECstar-RECQL5_14_20241113215030 P1_R.YGISNEKPEVK.I P2_R.IDPNVLLDPADEKLLEEEIQAPTSSKR.S 7 26	1692889578_ECstar-RECQL5_14_20241113215030	16237	1692889578_ECstar-RECQL5_14_20241113215030.mgf	13707	4	1106.08	4420.29	0.292	4	4420.29	0.29	Paf1			FALSE	Paf1	Paf1		FALSE	IDPNVLLDPADEKLLEEEIQAPTSSKR	YGISNEKPEVK	94	144	27	11	26	7	119	150	4	BS3	138.068	11	39	11	0	0	0.55	11	22.08	FALSE	TRUE	FALSE	FALSE	Self	0	0.001	0.001
Scan: 22587 Run: 1692889578_ECstar-RECQL5_18 P1_K.VNIFGVESGKKEYSLDTR.G P2_R.SLGGDVASDGDFLIFEGNR.Y 10 1	1692889578_ECstar-RECQL5_18	22587	1692889578_ECstar-RECQL5_18.mgf	19119	4	1037.77	4147.03	0.035	4	4147.04	0.039	SPT5			FALSE	Ski8	Ski8		FALSE	SLGGDVASDGDFLIFEGNR	VNIFGVESGKKEYSLDTR	347	130	19	18	1	10	347	139	4	BS3	138.068	15	18	15	0	0	0.471	15	22.053	FALSE	TRUE	FALSE	FALSE	Between	0.011	0.012	0.011
Scan: 13645 Run: 1692889578_ECstar-RECQL5_14_20241113215030 P1_R.VGAGFPKGSCcmPFQTATELMETTR.I P2_R.ASKDGQPYDMoxGGSAK.S 7 3	1692889578_ECstar-RECQL5_14_20241113215030	13645	1692889578_ECstar-RECQL5_14_20241113215030.mgf	11301	4	1038.23	4148.9	0.901	4	4148.91	0.913	RECQL5			FALSE	RECQL5	RECQL5		FALSE	VGAGFPKGSCcmPFQTATELMETTR	ASKDGQPYDMoxGGSAK	655	611	23	15	7	3	661	613	4	BS3	138.068	15	21	15	0	0	0.477	15	22.041	FALSE	TRUE	FALSE	FALSE	Self	0	0.001	0.001
Scan: 13533 Run: 1692889578_ECstar-RECQL5_14_20241113215030 P1_K.IGVSVKQQFTEEEIYKDR.D P2_K.FEQIYLSKPTHWER.D 6 8	1692889578_ECstar-RECQL5_14_20241113215030	13533	1692889578_ECstar-RECQL5_14_20241113215030.mgf	11196	5	828.828	4139.1	0.104	5	4139.1	0.1	Paf1			FALSE	RPB2	RPB2		FALSE	IGVSVKQQFTEEEIYKDR	FEQIYLSKPTHWER	155	88	18	14	6	8	160	95	5	BS3	138.068	14	19	14	0	0	0.577	14	22.037	FALSE	TRUE	FALSE	FALSE	Between	0.011	0.012	0.011
Scan: 7399 Run: 1692889578_ECstar-RECQL5_15 P1_K.SKAIISSSDDSSDEDKLK.I P2_R.KGSGSEQEGEDEEGGER.K 2 3	1692889578_ECstar-RECQL5_15	7399	1692889578_ECstar-RECQL5_15.mgf	5091	5	769.15	3840.72	0.716	5	3840.71	0.714	CTR9			FALSE	CTR9	CTR9		FALSE	SKAIISSSDDSSDEDKLK	KGSGSEQEGEDEEGGER	1010	939	18	17	2	3	1011	941	5	BS3	138.068	16	16	16	0	0	0.471	16	22.037	FALSE	TRUE	FALSE	FALSE	Self	0	0.001	0.001
Scan: 17619 Run: 1692889578_ECstar-RECQL5_14_20241113215030 P1_K.SSVGETVYGGSDELSDDITQQQLLPGVKDPNLWTVK.Ccm P2_R.KGYGDFSR.Y 28 1	1692889578_ECstar-RECQL5_14_20241113215030	17619	1692889578_ECstar-RECQL5_14_20241113215030.mgf	14997	4	1236.36	4941.43	0.426	4	4941.42	0.42	SPT5			FALSE	RECQL5	RECQL5		FALSE	SSVGETVYGGSDELSDDITQQQLLPGVKDPNLWTVK	KGYGDFSR	148	476	36	8	28	1	175	476	4	BS3	138.068	7	37	7	0	0	0.5	7	22.026	FALSE	TRUE	FALSE	FALSE	Between	0.011	0.012	0.011
Scan: 17543 Run: 1692889578_ECstar-RECQL5_17 P1_K.TVIKEGEEQLQTQHQK.T P2_R.GKDFNLELAIK.T 4 2	1692889578_ECstar-RECQL5_17	17543	1692889578_ECstar-RECQL5_17.mgf	14863	4	820.94	3279.73	0.732	4	3279.74	0.735	RPB2			FALSE	RPB2	RPB2		FALSE	TVIKEGEEQLQTQHQK	GKDFNLELAIK	131	426	16	11	4	2	134	427	4	BS3	138.068	13	21	13	0	0	0.7	13	22.026	FALSE	TRUE	FALSE	FALSE	Self	0	0.001	0.001
Scan: 16204 Run: 1692889578_ECstar-RECQL5_15 P1_K.TNYVVWGTGKEGQPR.E P2_R.AADEVLAEAKKPR.I 10 10	1692889578_ECstar-RECQL5_15	16204	1692889578_ECstar-RECQL5_15.mgf	13205	4	807.426	3225.68	0.676	4	3225.68	0.678	CDC73			FALSE	CDC73	CDC73		FALSE	TNYVVWGTGKEGQPR	AADEVLAEAKKPR	38	127	15	13	10	10	47	136	4	BS3	138.068	11	20	11	0	0	0.542	11	21.974	FALSE	TRUE	FALSE	FALSE	Self	0	0.001	0.001
Scan: 15070 Run: 1692889578_ECstar-RECQL5_16 P1_R.TTILQSTGKNFSK.N P2_-.APTIQTQAQR.E 9 1	1692889578_ECstar-RECQL5_16	15070	1692889578_ECstar-RECQL5_16.mgf	12584	3	892.481	2674.42	0.422	3	2674.43	0.429	CDC73			FALSE	Paf1	Paf1		FALSE	TTILQSTGKNFSK	APTIQTQAQR	235	2	13	10	9	1	243	2	3	BS3	138.068	12	16	12	0	0	0.667	12	21.97	FALSE	TRUE	FALSE	FALSE	Between	0.011	0.012	0.011
Scan: 20579 Run: 1692889578_ECstar-RECQL5_14_20241113215030 P1_K.EADSIKNGVQLLSR.A P2_R.AYTIDPSNPMVLNHLANHFFFKK.D 6 22	1692889578_ECstar-RECQL5_14_20241113215030	20579	1692889578_ECstar-RECQL5_14_20241113215030.mgf	17738	4	1093.57	4370.24	0.244	4	4370.25	0.252	CTR9			FALSE	CTR9	CTR9		FALSE	AYTIDPSNPMVLNHLANHFFFKK	EADSIKNGVQLLSR	261	247	23	14	22	6	282	252	4	BS3	138.068	13	22	13	0	0	0.5	13	21.962	FALSE	TRUE	FALSE	FALSE	Self	0	0.001	0.001
Scan: 21003 Run: 1692889578_ECstar-RECQL5_13_20241113185804 P1_K.SQLLKDPQVLFAGYKVPHPLEHK.I P2_K.DTKVPNACcmLFTINKEDHTLGNIIK.S 15 3	1692889578_ECstar-RECQL5_13_20241113185804	21003	1692889578_ECstar-RECQL5_13_20241113185804.mgf	14914	5	1105.39	5521.91	0.914	5	5521.94	0.944	RPB11			FALSE	RPB11	RPB11		FALSE	DTKVPNACcmLFTINKEDHTLGNIIK	SQLLKDPQVLFAGYKVPHPLEHK	24	48	24	23	3	15	26	62	5	BS3	138.068	17	21	17	0	0	0.432	17	21.952	FALSE	TRUE	FALSE	FALSE	Self	0	0.001	0.001
Scan: 10662 Run: 1692889578_ECstar-RECQL5_17 P1_R.SYKEQESK.K P2_K.KGFDQEEVFEKPTR.E 3 1	1692889578_ECstar-RECQL5_17	10662	1692889578_ECstar-RECQL5_17.mgf	8526	4	712.102	2844.38	0.379	4	2844.38	0.382	RPB2			FALSE	RPB2	RPB2		FALSE	KGFDQEEVFEKPTR	SYKEQESK	821	813	14	8	1	3	821	815	4	BS3	138.068	11	20	11	0	0	0.769	11	21.946	FALSE	TRUE	FALSE	FALSE	Self	0	0.001	0.001
Scan: 16808 Run: 1692889578_ECstar-RECQL5_15 P1_R.YGISNEKPEVKIGVSVK.Q P2_R.KTEYISTEFNR.Y 11 1	1692889578_ECstar-RECQL5_15	16808	1692889578_ECstar-RECQL5_15.mgf	13767	4	843.697	3370.76	0.761	4	3370.77	0.766	Paf1			FALSE	Paf1	Paf1		FALSE	KTEYISTEFNR	YGISNEKPEVKIGVSVK	133	144	11	17	1	11	133	154	4	BS3	138.068	15	15	18	0	0	0.562	15	21.944	FALSE	TRUE	FALSE	FALSE	Self	0	0.001	0.001
Scan: 16172 Run: 1692889578_ECstar-RECQL5_15 P1_K.SKAIISSSDDSSDEDKLK.I P2_-.GPGSMALETVPK.D 2 1	1692889578_ECstar-RECQL5_15	16172	1692889578_ECstar-RECQL5_15.mgf	13175	4	812.907	3247.6	0.597	4	3247.6	0.602	CTR9			FALSE	SPT4	SPT4		FALSE	SKAIISSSDDSSDEDKLK	GPGSMALETVPK	1010	1	18	12	2	1	1011	1	4	BS3	138.068	13	17	13	0	0	0.5	13	21.942	FALSE	TRUE	FALSE	FALSE	Between	0.011	0.013	0.011
Scan: 17039 Run: 1692889578_ECstar-RECQL5_15 P1_K.YFGDALPACcmAKGCcmDHCcmQNPTAVR.R P2_-.GPGSMoxALETVPK.D 11 1	1692889578_ECstar-RECQL5_15	17039	1692889578_ECstar-RECQL5_15.mgf	13981	4	987.71	3946.81	0.812	4	3946.81	0.811	RECQL5			FALSE	SPT4	SPT4		FALSE	YFGDALPACcmAKGCcmDHCcmQNPTAVR	GPGSMoxALETVPK	419	1	23	12	11	1	429	1	4	BS3	138.068	13	21	13	0	0	0.5	13	21.94	FALSE	TRUE	FALSE	FALSE	Between	0.011	0.013	0.011
Scan: 19583 Run: 1692889578_ECstar-RECQL5_13_20241113185804 P1_R.KFIAYQFTDTPLQIKSVVAPEHVK.G P2_-.GPGSMALETVPK.D 15 1	1692889578_ECstar-RECQL5_13_20241113185804	19583	1692889578_ECstar-RECQL5_13_20241113185804.mgf	13768	5	817.442	4082.17	0.174	5	4082.18	0.18	SPT5			FALSE	SPT4	SPT4		FALSE	KFIAYQFTDTPLQIKSVVAPEHVK	GPGSMALETVPK	199	1	24	12	15	1	213	1	5	BS3	138.068	12	25	12	0	0	0.565	12	21.937	FALSE	TRUE	FALSE	FALSE	Between	0.011	0.013	0.011
Scan: 18830 Run: 1692889578_ECstar-RECQL5_16 P1_K.SNSHAAIDWGK.M P2_R.ALAIYKQVLR.N 1 6	1692889578_ECstar-RECQL5_16	18830	1692889578_ECstar-RECQL5_16.mgf	16054	4	625.094	2496.35	0.347	4	2496.35	0.349	SPT6			FALSE	CTR9	CTR9		FALSE	SNSHAAIDWGK	ALAIYKQVLR	1669	632	11	10	1	6	1669	637	4	BS3	138.068	12	12	15	0	0	0.65	12	21.935	FALSE	TRUE	FALSE	FALSE	Between	0.011	0.013	0.011
Scan: 21317 Run: 1692889578_ECstar-RECQL5_13_20241113185804 P1_R.STIKTDLDDDITALK.Q P2_R.ILKQPSTQSDTYSMoxLALGNVWLQTLHQPTR.D 4 3	1692889578_ECstar-RECQL5_13_20241113185804	21317	1692889578_ECstar-RECQL5_13_20241113185804.mgf	15152	5	1046.54	5227.67	0.669	5	5227.7	0.696	CTR9			FALSE	CDC73	CDC73		FALSE	ILKQPSTQSDTYSMoxLALGNVWLQTLHQPTR	STIKTDLDDDITALK	591	195	30	15	3	4	593	198	5	BS3	138.068	13	31	13	0	0	0.464	13	21.86	FALSE	TRUE	FALSE	FALSE	Between	0.011	0.013	0.012
Scan: 10849 Run: 1692889578_ECstar-RECQL5_14_20241113215030 P1_K.VNIFGVESGKKEYSLDTR.G P2_R.LEGHKEGIVQTEQIR.S 11 5	1692889578_ECstar-RECQL5_14_20241113215030	10849	1692889578_ECstar-RECQL5_14_20241113215030.mgf	8708	5	784.016	3915.05	0.046	5	3915.04	0.038	Ski8			FALSE	CDC73	CDC73		FALSE	VNIFGVESGKKEYSLDTR	LEGHKEGIVQTEQIR	130	157	18	15	11	5	140	161	5	BS3	138.068	17	17	17	0	0	0.529	17	21.854	FALSE	TRUE	FALSE	FALSE	Between	0.011	0.013	0.012
Scan: 15138 Run: 1692889578_ECstar-RECQL5_18 P1_R.VAIKDKQEGIE.- P2_R.SQQHAKVVPWMR.K 6 6	1692889578_ECstar-RECQL5_18	15138	1692889578_ECstar-RECQL5_18.mgf	12402	4	709.132	2832.5	0.497	4	2832.5	0.496	RPB11			FALSE	Paf1	Paf1		FALSE	VAIKDKQEGIE	SQQHAKVVPWMR	107	121	11	12	6	6	112	126	4	BS3	138.068	14	19	14	0	0	0.636	14	21.838	FALSE	TRUE	FALSE	FALSE	Between	0.011	0.013	0.012
Scan: 12933 Run: 1692889578_ECstar-RECQL5_16 P1_-.APTIQTQAQR.E P2_R.AADEVLAEAKKPR.I 1 10	1692889578_ECstar-RECQL5_16	12933	1692889578_ECstar-RECQL5_16.mgf	10595	3	883.481	2647.42	0.422	3	2647.43	0.429	CDC73			FALSE	Paf1	Paf1		FALSE	AADEVLAEAKKPR	APTIQTQAQR	127	2	13	10	10	1	136	2	3	BS3	138.068	9	19	9	0	0	0.611	9	21.825	FALSE	TRUE	FALSE	FALSE	Between	0.011	0.013	0.012
Scan: 7726 Run: 1692889578_ECstar-RECQL5_17 P1_K.SSSGGSSLAKGR.A P2_K.KQQLLATAAHK.D 10 1	1692889578_ECstar-RECQL5_17	7726	1692889578_ECstar-RECQL5_17.mgf	5803	4	610.589	2438.33	0.327	4	2438.32	0.324	RECQL5			FALSE	RECQL5	RECQL5		FALSE	KQQLLATAAHK	SSSGGSSLAKGR	749	734	11	12	1	10	749	743	4	BS3	138.068	12	12	15	0	0	0.682	12	21.814	FALSE	TRUE	FALSE	FALSE	Self	0	0.001	0.001
Scan: 10653 Run: 1692889578_ECstar-RECQL5_14_20241113215030 P1_R.KTEYISTEFNR.Y P2_K.IGVSVKQQFTEEEIYKDR.D 1 6	1692889578_ECstar-RECQL5_14_20241113215030	10653	1692889578_ECstar-RECQL5_14_20241113215030.mgf	8524	4	924.222	3692.86	0.858	4	3692.86	0.857	Paf1			FALSE	Paf1	Paf1		FALSE	IGVSVKQQFTEEEIYKDR	KTEYISTEFNR	155	133	18	11	6	1	160	133	4	BS3	138.068	13	18	13	0	0	0.529	13	21.808	FALSE	TRUE	FALSE	FALSE	Self	0	0.001	0.001
Scan: 18199 Run: 1692889578_ECstar-RECQL5_18 P1_K.YSLATGNWGDQKK.A P2_K.MATNTVYVFAKK.D 12 11	1692889578_ECstar-RECQL5_18	18199	1692889578_ECstar-RECQL5_18.mgf	15183	3	993.174	2976.5	0.502	3	2976.51	0.506	RPB2			FALSE	RPB2	RPB2		FALSE	MATNTVYVFAKK	YSLATGNWGDQKK	200	446	12	13	11	12	210	457	3	BS3	138.068	15	15	15	0	0	0.667	15	21.795	FALSE	TRUE	FALSE	FALSE	Self	0	0.001	0.001
Scan: 18354 Run: 1692889578_ECstar-RECQL5_15 P1_K.SVTEGASAR.K P2_K.GKEETEGFKIDTMoxGTYHGMTLK.S 1 20	1692889578_ECstar-RECQL5_15	18354	1692889578_ECstar-RECQL5_15.mgf	15196	4	876.67	3502.65	0.652	4	3502.66	0.66	CDC73			FALSE	CDC73	CDC73		FALSE	GKEETEGFKIDTMoxGTYHGMTLK	SVTEGASAR	300	322	22	9	20	1	319	322	4	BS3	138.068	11	28	11	0	0	0.69	11	21.789	FALSE	TRUE	FALSE	FALSE	Self	0	0.001	0.001
Scan: 7224 Run: 1692889578_ECstar-RECQL5_18 P1_K.SSSGGSSLAKGR.A P2_K.KQQLLATAAHK.D 10 1	1692889578_ECstar-RECQL5_18	7224	1692889578_ECstar-RECQL5_18.mgf	5283	5	488.672	2438.32	0.323	5	2438.32	0.324	RECQL5			FALSE	RECQL5	RECQL5		FALSE	KQQLLATAAHK	SSSGGSSLAKGR	749	734	11	12	1	10	749	743	5	BS3	138.068	11	11	16	0	0	0.55	11	21.752	FALSE	TRUE	FALSE	FALSE	Self	0	0.001	0.001
Scan: 3671 Run: 1692889578_ECstar-RECQL5_14_20241113215030 P1_R.VSSLNSKLSAQER.K P2_-.SDSEDSNFSEEEDSERSSDGEEAEVDEERR.S 7 1	1692889578_ECstar-RECQL5_14_20241113215030	3671	1692889578_ECstar-RECQL5_14_20241113215030.mgf	2044	5	1002.04	5005.15	0.152	5	5005.16	0.158	SPT5			FALSE	RECQL5	RECQL5		FALSE	SDSEDSNFSEEEDSERSSDGEEAEVDEERR	VSSLNSKLSAQER	2	97	30	13	1	7	2	103	5	BS3	138.068	12	22	12	0	0	0.397	12	21.745	FALSE	TRUE	FALSE	FALSE	Between	0.011	0.013	0.012
Scan: 12298 Run: 1692889578_ECstar-RECQL5_18 P1_K.LKIADEGHPR.N P2_K.AIISSSDDSSDEDK.L 2 10	1692889578_ECstar-RECQL5_18	12298	1692889578_ECstar-RECQL5_18.mgf	9840	3	914.442	2740.3	0.304	3	2740.3	0.304	CTR9			FALSE	CTR9	CTR9		FALSE	AIISSSDDSSDEDK	LKIADEGHPR	1012	1026	14	10	10	2	1021	1027	3	BS3	138.068	12	19	12	0	0	0.667	12	21.745	FALSE	TRUE	FALSE	FALSE	Self	0	0.001	0.001
Scan: 3936 Run: 1692889578_ECstar-RECQL5_18 P1_R.TEMIKKEEER.L P2_R.SYKEQESKK.G 6 8	1692889578_ECstar-RECQL5_18	3936	1692889578_ECstar-RECQL5_18.mgf	2336	4	639.827	2555.28	0.279	4	2555.28	0.279	LEO1			FALSE	RPB2	RPB2		FALSE	TEMIKKEEER	SYKEQESKK	533	813	10	9	6	8	538	820	4	BS3	138.068	13	15	13	0	0	0.812	13	21.728	FALSE	TRUE	FALSE	FALSE	Between	0.011	0.013	0.012
Scan: 21322 Run: 1692889578_ECstar-RECQL5_16 P1_K.WDVTVLELSYHKR.H P2_-.APTIQTQAQR.E 12 1	1692889578_ECstar-RECQL5_16	21322	1692889578_ECstar-RECQL5_16.mgf	18377	4	724.888	2895.52	0.524	4	2895.52	0.524	Paf1			FALSE	CDC73	CDC73		FALSE	APTIQTQAQR	WDVTVLELSYHKR	2	492	10	13	1	12	2	503	4	BS3	138.068	12	12	14	0	0	0.625	12	21.725	FALSE	TRUE	FALSE	FALSE	Between	0.011	0.013	0.012
Scan: 16838 Run: 1692889578_ECstar-RECQL5_15 P1_K.VLKAYPNNYETMK.I P2_K.ILGSLYAASEDQEKR.D 3 14	1692889578_ECstar-RECQL5_15	16838	1692889578_ECstar-RECQL5_15.mgf	13795	4	847.683	3386.7	0.701	4	3386.71	0.707	CTR9			FALSE	CTR9	CTR9		FALSE	ILGSLYAASEDQEKR	VLKAYPNNYETMK	380	367	15	13	14	3	393	369	4	BS3	138.068	15	20	15	0	0	0.625	15	21.723	FALSE	TRUE	FALSE	FALSE	Self	0	0.001	0.001
Scan: 8825 Run: 1692889578_ECstar-RECQL5_14_20241113215030 P1_K.MQNAAKASR.K P2_R.LFEKMoxQAYQYEQISADPDKPLADGIR.A 6 4	1692889578_ECstar-RECQL5_14_20241113215030	8825	1692889578_ECstar-RECQL5_14_20241113215030.mgf	6811	4	1039.76	4155.03	0.028	4	4155.04	0.041	SPT6			FALSE	SPT6	SPT6		FALSE	LFEKMoxQAYQYEQISADPDKPLADGIR	MQNAAKASR	419	481	26	9	4	6	422	486	4	BS3	138.068	8	28	8	0	0	0.58	8	21.715	FALSE	TRUE	FALSE	FALSE	Self	0	0.001	0.001
Scan: 13814 Run: 1692889578_ECstar-RECQL5_15 P1_K.NICcmEGGEEMDNKFGVEQPEGDEDLTK.E P2_K.EKGHGGCcmGR.Y 25 2	1692889578_ECstar-RECQL5_15	13814	1692889578_ECstar-RECQL5_15.mgf	11013	4	1009.44	4033.73	0.73	4	4033.74	0.736	RPB1			FALSE	RPB1	RPB1		FALSE	NICcmEGGEEMDNKFGVEQPEGDEDLTK	EKGHGGCcmGR	152	178	26	9	25	2	176	179	4	BS3	138.068	9	24	9	0	0	0.48	9	21.704	FALSE	TRUE	FALSE	FALSE	Self	0	0.001	0.001
Scan: 12103 Run: 1692889578_ECstar-RECQL5_14_20241113215030 P1_K.YFGDALPACcmAKGCcmDHCcmQNPTAVR.R P2_K.DFCcmLKALGQEADK.G 11 5	1692889578_ECstar-RECQL5_14_20241113215030	12103	1692889578_ECstar-RECQL5_14_20241113215030.mgf	9881	4	1060.74	4238.93	0.933	4	4238.93	0.928	RECQL5			FALSE	RECQL5	RECQL5		FALSE	YFGDALPACcmAKGCcmDHCcmQNPTAVR	DFCcmLKALGQEADK	419	244	23	13	11	5	429	248	4	BS3	138.068	12	23	12	0	0	0.5	12	21.664	FALSE	TRUE	FALSE	FALSE	Self	0	0.001	0.001
Scan: 6627 Run: 1692889578_ECstar-RECQL5_15 P1_K.SKAIISSSDDSSDEDKLK.I P2_K.KCcmASSESDSDENQNK.S 2 4	1692889578_ECstar-RECQL5_15	6627	1692889578_ECstar-RECQL5_15.mgf	4377	5	752.942	3759.67	0.674	5	3759.68	0.675	CTR9			FALSE	CTR9	CTR9		FALSE	SKAIISSSDDSSDEDKLK	KCcmASSESDSDENQNK	1010	1051	18	15	2	4	1011	1054	5	BS3	138.068	13	17	13	0	0	0.5	13	21.645	FALSE	TRUE	FALSE	FALSE	Self	0	0.001	0.001
Scan: 10677 Run: 1692889578_ECstar-RECQL5_15 P1_K.KLTSDEEGEPSGKR.K P2_-.GPGSMoxALETVPK.D 1 1	1692889578_ECstar-RECQL5_15	10677	1692889578_ECstar-RECQL5_15.mgf	8124	4	718.86	2871.41	0.413	4	2871.42	0.417	LEO1			FALSE	SPT4	SPT4		FALSE	KLTSDEEGEPSGKR	GPGSMoxALETVPK	627	1	14	12	1	1	627	1	4	BS3	138.068	12	12	15	0	0	0.462	12	21.632	FALSE	TRUE	FALSE	FALSE	Between	0.011	0.013	0.012
Scan: 11713 Run: 1692889578_ECstar-RECQL5_14_20241113215030 P1_-.GPGSMALETVPK.D P2_K.FLLNKKPHVVTVAGENR.D 1 6	1692889578_ECstar-RECQL5_14_20241113215030	11713	1692889578_ECstar-RECQL5_14_20241113215030.mgf	9516	5	649.96	3244.76	0.762	5	3244.76	0.764	SPT6			FALSE	SPT4	SPT4		FALSE	FLLNKKPHVVTVAGENR	GPGSMALETVPK	842	1	17	12	6	1	847	1	5	BS3	138.068	13	13	14	0	0	0.438	13	21.628	FALSE	TRUE	FALSE	FALSE	Between	0.011	0.013	0.012
Scan: 10303 Run: 1692889578_ECstar-RECQL5_14_20241113215030 P1_K.TKNILMFTGETEATK.E P2_K.SKAIISSSDDSSDEDKLK.I 2 2	1692889578_ECstar-RECQL5_14_20241113215030	10303	1692889578_ECstar-RECQL5_14_20241113215030.mgf	8196	4	937.223	3744.86	0.861	4	3744.85	0.85	CTR9			FALSE	CTR9	CTR9		FALSE	SKAIISSSDDSSDEDKLK	TKNILMFTGETEATK	1010	885	18	15	2	2	1011	886	4	BS3	138.068	15	16	15	0	0	0.471	15	21.627	FALSE	TRUE	FALSE	FALSE	Self	0	0.001	0.001
Scan: 17885 Run: 1692889578_ECstar-RECQL5_15 P1_K.VSANKGEIGDATPFNDAVNVQK.I P2_R.KTEYISTEFNR.Y 5 1	1692889578_ECstar-RECQL5_15	17885	1692889578_ECstar-RECQL5_15.mgf	14770	4	950.473	3797.86	0.862	4	3797.88	0.875	RPB2			FALSE	Paf1	Paf1		FALSE	VSANKGEIGDATPFNDAVNVQK	KTEYISTEFNR	989	133	22	11	5	1	993	133	4	BS3	138.068	10	25	10	0	0	0.5	10	21.603	FALSE	TRUE	FALSE	FALSE	Between	0.011	0.013	0.012
Scan: 13809 Run: 1692889578_ECstar-RECQL5_14_20241113215030 P1_R.IDPNVLLDPADEKLLEEEIQAPTSSKR.S P2_R.EKQHQR.G 26 2	1692889578_ECstar-RECQL5_14_20241113215030	13809	1692889578_ECstar-RECQL5_14_20241113215030.mgf	11453	5	797.422	3982.07	0.075	5	3982.07	0.065	Paf1			FALSE	LEO1	LEO1		FALSE	IDPNVLLDPADEKLLEEEIQAPTSSKR	EKQHQR	94	558	27	6	26	2	119	559	5	BS3	138.068	4	33	4	0	0	0.6	4	21.589	FALSE	TRUE	FALSE	FALSE	Between	0.011	0.013	0.012
Scan: 19308 Run: 1692889578_ECstar-RECQL5_15 P1_R.LYEAMCcmEFHEAEKLYK.N P2_-.APTIQTQAQR.E 13 1	1692889578_ECstar-RECQL5_15	19308	1692889578_ECstar-RECQL5_15.mgf	16090	4	828.657	3310.6	0.597	4	3310.6	0.6	CTR9			FALSE	Paf1	Paf1		FALSE	LYEAMCcmEFHEAEKLYK	APTIQTQAQR	506	2	16	10	13	1	518	2	4	BS3	138.068	12	22	12	0	0	0.667	12	21.568	FALSE	TRUE	FALSE	FALSE	Between	0.011	0.013	0.012
Scan: 14320 Run: 1692889578_ECstar-RECQL5_16 P1_-.SDSEDSNFSEEEDSER.S P2_R.LFDAEKIR.S 1 6	1692889578_ECstar-RECQL5_16	14320	1692889578_ECstar-RECQL5_16.mgf	11885	3	997.437	2989.29	0.29	3	2989.3	0.295	SPT5			FALSE	SPT5	SPT5		FALSE	SDSEDSNFSEEEDSER	LFDAEKIR	2	339	16	8	1	6	2	344	3	BS3	138.068	10	23	10	0	0	0.767	10	21.557	FALSE	TRUE	FALSE	FALSE	Self	0	0.001	0.001
Scan: 10307 Run: 1692889578_ECstar-RECQL5_14_20241113215030 P1_K.TKNILMFTGETEATK.E P2_K.SKAIISSSDDSSDEDKLK.I 2 2	1692889578_ECstar-RECQL5_14_20241113215030	10307	1692889578_ECstar-RECQL5_14_20241113215030.mgf	8200	5	749.976	3744.84	0.845	5	3744.85	0.85	CTR9			FALSE	CTR9	CTR9		FALSE	SKAIISSSDDSSDEDKLK	TKNILMFTGETEATK	1010	885	18	15	2	2	1011	886	5	BS3	138.068	14	16	14	0	0	0.471	14	21.537	FALSE	TRUE	FALSE	FALSE	Self	0	0.001	0.001
Scan: 16244 Run: 1692889578_ECstar-RECQL5_14_20241113215030 P1_R.IVEDAPPIDLQAEAQHASGEVEEPPR.Y P2_R.GKDFNLELAIK.T 18 2	1692889578_ECstar-RECQL5_14_20241113215030	16244	1692889578_ECstar-RECQL5_14_20241113215030.mgf	13713	4	1046.28	4181.11	0.107	4	4181.12	0.117	RPB2			FALSE	RPB2	RPB2		FALSE	IVEDAPPIDLQAEAQHASGEVEEPPR	GKDFNLELAIK	58	426	26	11	18	2	75	427	4	BS3	138.068	11	34	11	0	0	0.55	11	21.514	FALSE	TRUE	FALSE	FALSE	Self	0	0.001	0.001
Scan: 24065 Run: 1692889578_ECstar-RECQL5_15 P1_K.TDLDDDITALKQR.S P2_R.ALAIYKQVLR.N 11 6	1692889578_ECstar-RECQL5_15	24065	1692889578_ECstar-RECQL5_15.mgf	20533	4	704.644	2814.55	0.547	4	2814.55	0.549	CDC73			FALSE	CTR9	CTR9		FALSE	TDLDDDITALKQR	ALAIYKQVLR	199	632	13	10	11	6	209	637	4	BS3	138.068	11	17	11	0	0	0.722	11	21.513	FALSE	TRUE	FALSE	FALSE	Between	0.011	0.013	0.013
Scan: 4065 Run: 1692889578_ECstar-RECQL5_14_20241113215030 P1_K.NICcmEGGEEMoxDNKFGVEQPEGDEDLTK.E P2_K.EKGHGGCcmGR.Y 25 2	1692889578_ECstar-RECQL5_14_20241113215030	4065	1692889578_ECstar-RECQL5_14_20241113215030.mgf	2410	5	810.953	4049.73	0.729	5	4049.73	0.731	RPB1			FALSE	RPB1	RPB1		FALSE	NICcmEGGEEMoxDNKFGVEQPEGDEDLTK	EKGHGGCcmGR	152	178	26	9	25	2	176	179	5	BS3	138.068	8	29	8	0	0	0.5	8	21.496	FALSE	TRUE	FALSE	FALSE	Self	0	0.001	0.001
Scan: 11667 Run: 1692889578_ECstar-RECQL5_15 P1_R.KGSGSEQEGEDEEGGER.K P2_R.AKAGVQSGTNALLVVK.H 3 2	1692889578_ECstar-RECQL5_15	11667	1692889578_ECstar-RECQL5_15.mgf	9047	4	868.932	3471.7	0.697	4	3471.7	0.696	Paf1			FALSE	CTR9	CTR9		FALSE	AKAGVQSGTNALLVVK	KGSGSEQEGEDEEGGER	337	939	16	17	2	3	338	941	4	BS3	138.068	15	15	15	0	0	0.469	15	21.492	FALSE	TRUE	FALSE	FALSE	Between	0.011	0.013	0.013
Scan: 22777 Run: 1692889578_ECstar-RECQL5_16 P1_K.GSKINISQVIAVVGQQNVEGK.R P2_R.DKTGSSAQKSLSEYNNFK.S 3 9	1692889578_ECstar-RECQL5_16	22777	1692889578_ECstar-RECQL5_16.mgf	19733	5	862.651	4308.22	0.217	5	4308.22	0.224	RPB1			FALSE	RPB1	RPB1		FALSE	GSKINISQVIAVVGQQNVEGK	DKTGSSAQKSLSEYNNFK	776	750	21	18	3	9	778	758	5	BS3	138.068	14	23	14	0	0	0.412	14	21.483	FALSE	TRUE	FALSE	FALSE	Self	0	0.001	0.001
Scan: 18816 Run: 1692889578_ECstar-RECQL5_15 P1_K.TDLDDDITALKQR.S P2_R.LEGHKEGIVQTEQIR.S 11 5	1692889578_ECstar-RECQL5_15	18816	1692889578_ECstar-RECQL5_15.mgf	15629	4	845.194	3376.75	0.746	4	3376.75	0.747	CDC73			FALSE	CDC73	CDC73		FALSE	TDLDDDITALKQR	LEGHKEGIVQTEQIR	199	157	13	15	11	5	209	161	4	BS3	138.068	15	18	15	0	0	0.536	15	21.455	FALSE	TRUE	FALSE	FALSE	Self	0	0.001	0.001
Scan: 11913 Run: 1692889578_ECstar-RECQL5_14_20241113215030 P1_R.YGISNEKPEVKIGVSVK.Q P2_K.FEQIYLSKPTHWER.D 11 8	1692889578_ECstar-RECQL5_14_20241113215030	11913	1692889578_ECstar-RECQL5_14_20241113215030.mgf	9703	5	764.409	3817.01	0.008	5	3817.01	0.009	RPB2			FALSE	Paf1	Paf1		FALSE	FEQIYLSKPTHWER	YGISNEKPEVKIGVSVK	88	144	14	17	8	11	95	154	5	BS3	138.068	15	15	16	0	0	0.531	15	21.451	FALSE	TRUE	FALSE	FALSE	Between	0.011	0.013	0.013
Scan: 17588 Run: 1692889578_ECstar-RECQL5_16 P1_R.VSSLNSKLSAQER.K P2_-.GPGSMALETVPK.D 7 1	1692889578_ECstar-RECQL5_16	17588	1692889578_ECstar-RECQL5_16.mgf	14899	3	914.817	2741.43	0.428	3	2741.43	0.427	RECQL5			FALSE	SPT4	SPT4		FALSE	VSSLNSKLSAQER	GPGSMALETVPK	97	1	13	12	7	1	103	1	3	BS3	138.068	12	17	12	0	0	0.545	12	21.446	FALSE	TRUE	FALSE	FALSE	Between	0.011	0.013	0.013
Scan: 2885 Run: 1692889578_ECstar-RECQL5_18 P1_R.RKGSGSEQEGEDEEGGER.K P2_R.AQYVEKTK.N 2 6	1692889578_ECstar-RECQL5_18	2885	1692889578_ECstar-RECQL5_18.mgf	1376	4	760.608	3038.4	0.404	4	3038.41	0.406	CTR9			FALSE	CTR9	CTR9		FALSE	RKGSGSEQEGEDEEGGER	AQYVEKTK	938	879	18	8	2	6	939	884	4	BS3	138.068	10	21	10	0	0	0.618	10	21.422	FALSE	TRUE	FALSE	FALSE	Self	0	0.001	0.001
Scan: 22946 Run: 1692889578_ECstar-RECQL5_17 P1_K.TNYVVWGTGKEGQPR.E P2_R.STIKTDLDDDITALK.Q 10 4	1692889578_ECstar-RECQL5_17	22946	1692889578_ECstar-RECQL5_17.mgf	19829	3	1159.92	3476.75	0.752	3	3476.77	0.767	CDC73			FALSE	CDC73	CDC73		FALSE	TNYVVWGTGKEGQPR	STIKTDLDDDITALK	38	195	15	15	10	4	47	198	3	BS3	138.068	14	19	14	0	0	0.5	14	21.415	FALSE	TRUE	FALSE	FALSE	Self	0	0.001	0.001
Scan: 14012 Run: 1692889578_ECstar-RECQL5_14_20241113215030 P1_K.GSKINISQVIAVVGQQNVEGKR.I P2_R.DKTGSSAQKSLSEYNNFK.S 3 9	1692889578_ECstar-RECQL5_14_20241113215030	14012	1692889578_ECstar-RECQL5_14_20241113215030.mgf	11635	5	893.871	4464.32	0.32	5	4464.32	0.325	RPB1			FALSE	RPB1	RPB1		FALSE	GSKINISQVIAVVGQQNVEGKR	DKTGSSAQKSLSEYNNFK	776	750	22	18	3	9	778	758	5	BS3	138.068	13	28	13	0	0	0.382	13	21.397	FALSE	TRUE	FALSE	FALSE	Self	0	0.001	0.001
Scan: 9191 Run: 1692889578_ECstar-RECQL5_16 P1_K.KYVISDEEEEDDD.- P2_K.KLTSDEEGEPSGKR.K 1 1	1692889578_ECstar-RECQL5_16	9191	1692889578_ECstar-RECQL5_16.mgf	7129	4	814.619	3254.45	0.447	4	3254.45	0.447	LEO1			FALSE	LEO1	LEO1		FALSE	KLTSDEEGEPSGKR	KYVISDEEEEDDD	627	654	14	13	1	1	627	654	4	BS3	138.068	13	13	15	0	0	0.5	13	21.391	FALSE	TRUE	FALSE	FALSE	Self	0	0.001	0.001
Scan: 14457 Run: 1692889578_ECstar-RECQL5_14_20241113215030 P1_K.TGSSAQKSLSEYNNFK.S P2_K.GSKINISQVIAVVGQQNVEGKR.I 7 3	1692889578_ECstar-RECQL5_14_20241113215030	14457	1692889578_ECstar-RECQL5_14_20241113215030.mgf	12044	5	845.246	4221.19	0.194	5	4221.2	0.203	RPB1			FALSE	RPB1	RPB1		FALSE	GSKINISQVIAVVGQQNVEGKR	TGSSAQKSLSEYNNFK	776	752	22	16	3	7	778	758	5	BS3	138.068	14	25	14	0	0	0.467	14	21.375	FALSE	TRUE	FALSE	FALSE	Self	0	0.001	0.001
Scan: 24528 Run: 1692889578_ECstar-RECQL5_15 P1_K.TDLDDDITALKQR.S P2_R.SLSEAMSVEKIAAIK.A 11 10	1692889578_ECstar-RECQL5_15	24528	1692889578_ECstar-RECQL5_15.mgf	20967	4	805.176	3216.68	0.676	4	3216.68	0.68	CDC73			FALSE	CDC73	CDC73		FALSE	SLSEAMSVEKIAAIK	TDLDDDITALKQR	172	199	15	13	10	11	181	209	4	BS3	138.068	15	16	15	0	0	0.571	15	21.372	FALSE	TRUE	FALSE	FALSE	Self	0	0.001	0.001
Scan: 14340 Run: 1692889578_ECstar-RECQL5_14_20241113215030 P1_R.IVEDAPPIDLQAEAQHASGEVEEPPR.Y P2_-.GPGSMALETVPK.D 18 1	1692889578_ECstar-RECQL5_14_20241113215030	14340	1692889578_ECstar-RECQL5_14_20241113215030.mgf	11936	4	1031.02	4120.05	0.045	4	4120.03	0.031	RPB2			FALSE	SPT4	SPT4		FALSE	IVEDAPPIDLQAEAQHASGEVEEPPR	GPGSMALETVPK	58	1	26	12	18	1	75	1	4	BS3	138.068	13	29	13	0	0	0.58	13	21.362	FALSE	TRUE	FALSE	FALSE	Between	0.011	0.014	0.013
Scan: 17370 Run: 1692889578_ECstar-RECQL5_17 P1_R.LEGHKEGIVQTEQIR.S P2_K.EADSIKNGVQLLSR.A 5 6	1692889578_ECstar-RECQL5_17	17370	1692889578_ECstar-RECQL5_17.mgf	14701	4	851.709	3402.81	0.807	4	3402.81	0.811	CTR9			FALSE	CDC73	CDC73		FALSE	EADSIKNGVQLLSR	LEGHKEGIVQTEQIR	247	157	14	15	6	5	252	161	4	BS3	138.068	16	17	16	0	0	0.571	16	21.355	FALSE	TRUE	FALSE	FALSE	Between	0.011	0.014	0.013
Scan: 23357 Run: 1692889578_ECstar-RECQL5_16 P1_K.MQAYQYEQISADPDKPLADGIR.A P2_K.KFGLTPEQFGENLR.D 15 1	1692889578_ECstar-RECQL5_16	23357	1692889578_ECstar-RECQL5_16.mgf	20269	4	1071.28	4281.1	0.096	4	4281.1	0.105	SPT6			FALSE	SPT6	SPT6		FALSE	MQAYQYEQISADPDKPLADGIR	KFGLTPEQFGENLR	423	541	22	14	15	1	437	541	4	BS3	138.068	11	24	11	0	0	0.538	11	21.351	FALSE	TRUE	FALSE	FALSE	Self	0	0.001	0.001
Scan: 10406 Run: 1692889578_ECstar-RECQL5_18 P1_K.KVADIHR.A P2_R.AKAVELEHETFR.N 1 2	1692889578_ECstar-RECQL5_18	10406	1692889578_ECstar-RECQL5_18.mgf	8147	4	602.079	2404.29	0.288	4	2404.29	0.286	RECQL5			FALSE	RECQL5	RECQL5		FALSE	AKAVELEHETFR	KVADIHR	578	604	12	7	2	1	579	604	4	BS3	138.068	9	18	9	0	0	0.818	9	21.348	FALSE	TRUE	FALSE	FALSE	Self	0	0.001	0.001
Scan: 6265 Run: 1692889578_ECstar-RECQL5_18 P1_K.YAKEVLQK.E P2_R.GAKPGVTKEKR.I 3 8	1692889578_ECstar-RECQL5_18	6265	1692889578_ECstar-RECQL5_18.mgf	4411	3	762.777	2285.31	0.31	3	2285.31	0.311	RPB2			FALSE	RPB2	RPB2		FALSE	GAKPGVTKEKR	YAKEVLQK	325	338	11	8	8	3	332	340	3	BS3	138.068	11	15	11	0	0	0.75	11	21.344	FALSE	TRUE	FALSE	FALSE	Self	0	0.001	0.001
Scan: 17301 Run: 1692889578_ECstar-RECQL5_14_20241113215030 P1_R.LKELINISK.K P2_K.KPKTPSLTVFLLGQSAR.D 2 3	1692889578_ECstar-RECQL5_14_20241113215030	17301	1692889578_ECstar-RECQL5_14_20241113215030.mgf	14700	4	760.207	3036.8	0.797	4	3036.8	0.795	RPB1			FALSE	RPB1	RPB1		FALSE	KPKTPSLTVFLLGQSAR	LKELINISK	1133	1124	17	9	3	2	1135	1125	4	BS3	138.068	10	23	10	0	0	0.625	10	21.326	FALSE	TRUE	FALSE	FALSE	Self	0	0.001	0.001
Scan: 11514 Run: 1692889578_ECstar-RECQL5_14_20241113215030 P1_R.TKQPIPAAYNR.Y P2_K.EETEGFKIDTMGTYHGMTLKSVTEGASAR.K 2 20	1692889578_ECstar-RECQL5_14_20241113215030	11514	1692889578_ECstar-RECQL5_14_20241113215030.mgf	9329	5	909.252	4541.22	0.222	5	4541.22	0.221	CDC73			FALSE	CDC73	CDC73		FALSE	EETEGFKIDTMGTYHGMTLKSVTEGASAR	TKQPIPAAYNR	302	282	29	11	20	2	321	283	5	BS3	138.068	11	24	11	0	0	0.446	11	21.304	FALSE	TRUE	FALSE	FALSE	Self	0	0.001	0.001
Scan: 25906 Run: 1692889578_ECstar-RECQL5_15 P1_R.KFIAYQFTDTPLQIK.S P2_-.GPGSMALETVPK.D 1 1	1692889578_ECstar-RECQL5_15	25906	1692889578_ECstar-RECQL5_15.mgf	22255	3	1046.22	3135.65	0.654	3	3135.66	0.657	SPT5			FALSE	SPT4	SPT4		FALSE	KFIAYQFTDTPLQIK	GPGSMALETVPK	199	1	15	12	1	1	199	1	3	BS3	138.068	12	20	12	0	0	0.591	12	21.302	FALSE	TRUE	FALSE	FALSE	Between	0.011	0.014	0.014
Scan: 9235 Run: 1692889578_ECstar-RECQL5_19 P1_K.YAKEVLQK.E P2_R.GAKPGVTKEK.R 3 8	1692889578_ECstar-RECQL5_19	9235	1692889578_ECstar-RECQL5_19.mgf	6339	3	710.744	2129.21	0.209	3	2129.21	0.21	RPB2			FALSE	RPB2	RPB2		FALSE	GAKPGVTKEK	YAKEVLQK	325	338	10	8	8	3	332	340	3	BS3	138.068	12	13	12	0	0	0.857	12	21.291	FALSE	TRUE	FALSE	FALSE	Self	0	0.001	0.001
Scan: 14561 Run: 1692889578_ECstar-RECQL5_16 P1_K.KPHVVTVAGENR.D P2_K.KFLLNK.K 1 1	1692889578_ECstar-RECQL5_16	14561	1692889578_ECstar-RECQL5_16.mgf	12107	3	736.093	2205.26	0.257	3	2205.26	0.263	SPT6			FALSE	SPT6	SPT6		FALSE	KPHVVTVAGENR	KFLLNK	847	841	12	6	1	1	847	841	3	BS3	138.068	10	17	10	0	0	0.773	10	21.281	FALSE	TRUE	FALSE	FALSE	Self	0	0.001	0.001
Scan: 27968 Run: 1692889578_ECstar-RECQL5_18 P1_K.NLYAANGIGAVLAHKGYFR.E P2_R.ALAIYKQVLR.N 15 6	1692889578_ECstar-RECQL5_18	27968	1692889578_ECstar-RECQL5_18.mgf	23834	3	1116.3	3345.87	0.873	3	3345.87	0.871	CTR9			FALSE	CTR9	CTR9		FALSE	NLYAANGIGAVLAHKGYFR	ALAIYKQVLR	646	632	19	10	15	6	660	637	3	BS3	138.068	7	24	7	0	0	0.5	7	21.269	FALSE	TRUE	FALSE	FALSE	Self	0	0.001	0.001
Scan: 13174 Run: 1692889578_ECstar-RECQL5_14_20241113215030 P1_K.RVGAGFPKGSCcmPFQTATELMETTR.I P2_R.ASKDGQPYDMGGSAK.S 8 3	1692889578_ECstar-RECQL5_14_20241113215030	13174	1692889578_ECstar-RECQL5_14_20241113215030.mgf	10868	5	858.812	4289.02	0.022	5	4289.02	0.019	RECQL5			FALSE	RECQL5	RECQL5		FALSE	RVGAGFPKGSCcmPFQTATELMETTR	ASKDGQPYDMGGSAK	654	611	24	15	8	3	661	613	5	BS3	138.068	13	21	13	0	0	0.457	13	21.258	FALSE	TRUE	FALSE	FALSE	Self	0	0.001	0.001
Scan: 2110 Run: 1692889578_ECstar-RECQL5_14_20241113215030 P1_K.KCcmASSESDSDENQNK.S P2_K.AIISSSDDSSDEDKLKIADEGHPR.N 1 16	1692889578_ECstar-RECQL5_14_20241113215030	2110	1692889578_ECstar-RECQL5_14_20241113215030.mgf	629	5	885.001	4419.97	0.97	5	4419.97	0.973	CTR9			FALSE	CTR9	CTR9		FALSE	KCcmASSESDSDENQNK	AIISSSDDSSDEDKLKIADEGHPR	1051	1012	15	24	1	16	1051	1027	5	BS3	138.068	16	16	18	0	0	0.391	16	21.253	FALSE	TRUE	FALSE	FALSE	Self	0	0.001	0.001
Scan: 12234 Run: 1692889578_ECstar-RECQL5_15 P1_K.NICcmEGGEEMoxDNKFGVEQPEGDEDLTK.E P2_K.EKGHGGCcmGR.Y 25 2	1692889578_ECstar-RECQL5_15	12234	1692889578_ECstar-RECQL5_15.mgf	9572	4	1013.44	4049.72	0.724	4	4049.73	0.731	RPB1			FALSE	RPB1	RPB1		FALSE	NICcmEGGEEMoxDNKFGVEQPEGDEDLTK	EKGHGGCcmGR	152	178	26	9	25	2	176	179	4	BS3	138.068	8	25	8	0	0	0.5	8	21.251	FALSE	TRUE	FALSE	FALSE	Self	0	0.001	0.001
Scan: 26660 Run: 1692889578_ECstar-RECQL5_14_20241113215030 P1_R.TTILQSTGKNFSKNIFAILQSVK.A P2_R.ALAIYKQVLR.N 13 6	1692889578_ECstar-RECQL5_14_20241113215030	26660	1692889578_ECstar-RECQL5_14_20241113215030.mgf	23268	5	770.85	3849.21	0.212	5	3849.21	0.213	CDC73			FALSE	CTR9	CTR9		FALSE	TTILQSTGKNFSKNIFAILQSVK	ALAIYKQVLR	235	632	23	10	13	6	247	637	5	BS3	138.068	12	20	12	0	0	0.477	12	21.234	FALSE	TRUE	FALSE	FALSE	Between	0.011	0.014	0.014
Scan: 2051 Run: 1692889578_ECstar-RECQL5_14_20241113215030 P1_R.KTQTPAAQPVPRPVSQARPPPNQK.K P2_-.APTIQTQAQR.E 1 1	1692889578_ECstar-RECQL5_14_20241113215030	2051	1692889578_ECstar-RECQL5_14_20241113215030.mgf	574	5	769.624	3843.09	0.085	5	3843.09	0.087	CDC73			FALSE	Paf1	Paf1		FALSE	KTQTPAAQPVPRPVSQARPPPNQK	APTIQTQAQR	331	2	24	10	1	1	331	2	5	BS3	138.068	11	20	11	0	0	0.5	11	21.232	FALSE	TRUE	FALSE	FALSE	Between	0.011	0.014	0.014
Scan: 21040 Run: 1692889578_ECstar-RECQL5_16 P1_R.VSNFKPGVYAVSVTGR.L P2_-.GPGSMALETVPK.D 5 1	1692889578_ECstar-RECQL5_16	21040	1692889578_ECstar-RECQL5_16.mgf	18113	3	1002.2	3003.57	0.567	3	3003.57	0.574	SPT4			FALSE	SPT4	SPT4		FALSE	VSNFKPGVYAVSVTGR	GPGSMALETVPK	81	1	16	12	5	1	85	1	3	BS3	138.068	13	19	13	0	0	0.591	13	21.218	FALSE	TRUE	FALSE	FALSE	Self	0	0.001	0.001
Scan: 17938 Run: 1692889578_ECstar-RECQL5_14_20241113215030 P1_K.SCcmSAQAEPPEPNEYDIPPASHVYSLKPKR.V P2_K.RVGAGFPKGSCcmPFQTATELMETTR.I 26 8	1692889578_ECstar-RECQL5_14_20241113215030	17938	1692889578_ECstar-RECQL5_14_20241113215030.mgf	15296	5	1209.99	6044.9	0.903	5	6044.91	0.914	RECQL5			FALSE	RECQL5	RECQL5		FALSE	SCcmSAQAEPPEPNEYDIPPASHVYSLKPKR	RVGAGFPKGSCcmPFQTATELMETTR	626	654	29	24	26	8	651	661	5	BS3	138.068	17	19	17	0	0	0.357	17	21.143	FALSE	TRUE	FALSE	FALSE	Self	0	0.001	0.001
Scan: 16242 Run: 1692889578_ECstar-RECQL5_14_20241113215030 P1_R.IVEDAPPIDLQAEAQHASGEVEEPPR.Y P2_R.GKDFNLELAIK.T 18 2	1692889578_ECstar-RECQL5_14_20241113215030	16242	1692889578_ECstar-RECQL5_14_20241113215030.mgf	13711	5	837.229	4181.11	0.111	5	4181.12	0.117	RPB2			FALSE	RPB2	RPB2		FALSE	IVEDAPPIDLQAEAQHASGEVEEPPR	GKDFNLELAIK	58	426	26	11	18	2	75	427	5	BS3	138.068	10	34	10	0	0	0.5	10	21.142	FALSE	TRUE	FALSE	FALSE	Self	0	0.001	0.001
Scan: 21848 Run: 1692889578_ECstar-RECQL5_15 P1_K.TNYVVWGTGKEGQPR.E P2_R.STIKTDLDDDITALKQR.S 10 15	1692889578_ECstar-RECQL5_15	21848	1692889578_ECstar-RECQL5_15.mgf	18457	5	753.192	3760.92	0.924	5	3760.93	0.927	CDC73			FALSE	CDC73	CDC73		FALSE	STIKTDLDDDITALKQR	TNYVVWGTGKEGQPR	195	38	17	15	15	10	209	47	5	BS3	138.068	14	14	16	0	0	0.438	14	21.136	FALSE	TRUE	FALSE	FALSE	Self	0	0.001	0.001
Scan: 9710 Run: 1692889578_ECstar-RECQL5_14_20241113215030 P1_K.IEEFVPPDENCcmPLKEASSR.R P2_R.AKAVELEHETFR.N 14 2	1692889578_ECstar-RECQL5_14_20241113215030	9710	1692889578_ECstar-RECQL5_14_20241113215030.mgf	7640	4	946.718	3782.84	0.844	4	3782.85	0.846	RECQL5			FALSE	RECQL5	RECQL5		FALSE	IEEFVPPDENCcmPLKEASSR	AKAVELEHETFR	522	578	19	12	14	2	535	579	4	BS3	138.068	12	20	12	0	0	0.545	12	21.126	FALSE	TRUE	FALSE	FALSE	Self	0	0.001	0.001
Scan: 8580 Run: 1692889578_ECstar-RECQL5_18 P1_R.IKYAKEVLQK.E P2_R.GAKPGVTKEK.R 5 8	1692889578_ECstar-RECQL5_18	8580	1692889578_ECstar-RECQL5_18.mgf	6477	4	593.605	2370.39	0.39	4	2370.39	0.389	RPB2			FALSE	RPB2	RPB2		FALSE	IKYAKEVLQK	GAKPGVTKEK	336	325	10	10	5	8	340	332	4	BS3	138.068	11	16	11	0	0	0.722	11	21.116	FALSE	TRUE	FALSE	FALSE	Self	0	0.001	0.001
Scan: 16694 Run: 1692889578_ECstar-RECQL5_18 P1_K.TNYVVWGTGKEGQPR.E P2_R.KTEYISTEFNR.Y 10 1	1692889578_ECstar-RECQL5_18	16694	1692889578_ECstar-RECQL5_18.mgf	13810	4	804.904	3215.59	0.587	4	3215.59	0.589	CDC73			FALSE	Paf1	Paf1		FALSE	TNYVVWGTGKEGQPR	KTEYISTEFNR	38	133	15	11	10	1	47	133	4	BS3	138.068	12	18	12	0	0	0.6	12	21.091	FALSE	TRUE	FALSE	FALSE	Between	0.011	0.014	0.016
Scan: 19552 Run: 1692889578_ECstar-RECQL5_16 P1_K.TDLDDDITALKQR.S P2_-.APTIQTQAQR.E 11 1	1692889578_ECstar-RECQL5_16	19552	1692889578_ECstar-RECQL5_16.mgf	16730	3	918.812	2753.41	0.415	3	2753.42	0.42	CDC73			FALSE	Paf1	Paf1		FALSE	TDLDDDITALKQR	APTIQTQAQR	199	2	13	10	11	1	209	2	3	BS3	138.068	8	21	8	0	0	0.556	8	21.063	FALSE	TRUE	FALSE	FALSE	Between	0.011	0.014	0.016
Scan: 15459 Run: 1692889578_ECstar-RECQL5_17 P1_K.TNYVVWGTGKEGQPR.E P2_R.LEGHKEGIVQTEQIR.S 10 5	1692889578_ECstar-RECQL5_17	15459	1692889578_ECstar-RECQL5_17.mgf	12949	4	892.214	3564.83	0.828	4	3564.83	0.832	CDC73			FALSE	CDC73	CDC73		FALSE	TNYVVWGTGKEGQPR	LEGHKEGIVQTEQIR	38	157	15	15	10	5	47	161	4	BS3	138.068	12	21	12	0	0	0.5	12	21.04	FALSE	TRUE	FALSE	FALSE	Self	0	0.001	0.001
Scan: 15377 Run: 1692889578_ECstar-RECQL5_15 P1_K.YFGDALPACcmAKGCcmDHCcmQNPTAVR.R P2_-.APTIQTQAQR.E 11 1	1692889578_ECstar-RECQL5_15	15377	1692889578_ECstar-RECQL5_15.mgf	12460	4	965.461	3857.81	0.814	4	3857.8	0.804	RECQL5			FALSE	Paf1	Paf1		FALSE	YFGDALPACcmAKGCcmDHCcmQNPTAVR	APTIQTQAQR	419	2	23	10	11	1	429	2	4	BS3	138.068	9	25	9	0	0	0.556	9	21.024	FALSE	TRUE	FALSE	FALSE	Between	0.011	0.014	0.016
Scan: 24050 Run: 1692889578_ECstar-RECQL5_15 P1_R.LGYWNQQMVPIKEMTDVLK.V P2_K.HVNEDSQEKK.I 12 9	1692889578_ECstar-RECQL5_15	24050	1692889578_ECstar-RECQL5_15.mgf	20519	4	911.708	3642.8	0.802	4	3642.81	0.806	SPT5			FALSE	RPB1	RPB1		FALSE	LGYWNQQMVPIKEMTDVLK	HVNEDSQEKK	247	204	19	10	12	9	258	212	4	BS3	138.068	9	23	9	0	0	0.611	9	21.01	FALSE	TRUE	FALSE	FALSE	Between	0.011	0.014	0.016
Scan: 7647 Run: 1692889578_ECstar-RECQL5_14_20241113215030 P1_K.RAADEVLAEAKKPR.I P2_R.LEGHKEGIVQTEQIR.S 11 5	1692889578_ECstar-RECQL5_14_20241113215030	7647	1692889578_ECstar-RECQL5_14_20241113215030.mgf	5709	5	686.379	3426.86	0.856	5	3426.86	0.858	CDC73			FALSE	CDC73	CDC73		FALSE	RAADEVLAEAKKPR	LEGHKEGIVQTEQIR	126	157	14	15	11	5	136	161	5	BS3	138.068	14	15	14	0	0	0.536	14	21.001	FALSE	TRUE	FALSE	FALSE	Self	0	0.001	0.001
Scan: 13519 Run: 1692889578_ECstar-RECQL5_16 P1_K.NICcmEGGEEMDNKFGVEQPEGDEDLTK.E P2_K.EKGHGGCcmGR.Y 25 2	1692889578_ECstar-RECQL5_16	13519	1692889578_ECstar-RECQL5_16.mgf	11136	5	807.752	4033.72	0.725	5	4033.74	0.736	RPB1			FALSE	RPB1	RPB1		FALSE	NICcmEGGEEMDNKFGVEQPEGDEDLTK	EKGHGGCcmGR	152	178	26	9	25	2	176	179	5	BS3	138.068	7	33	7	0	0	0.438	7	21	FALSE	TRUE	FALSE	FALSE	Self	0	0.001	0.001
Scan: 18119 Run: 1692889578_ECstar-RECQL5_15 P1_K.IDTMGTYHGMTLKSVTEGASAR.K P2_-.APTIQTQAQR.E 13 1	1692889578_ECstar-RECQL5_15	18119	1692889578_ECstar-RECQL5_15.mgf	14989	4	894.952	3575.78	0.777	4	3575.77	0.771	CDC73			FALSE	Paf1	Paf1		FALSE	IDTMGTYHGMTLKSVTEGASAR	APTIQTQAQR	309	2	22	10	13	1	321	2	4	BS3	138.068	9	29	9	0	0	0.556	9	20.998	FALSE	TRUE	FALSE	FALSE	Between	0.011	0.014	0.016
Scan: 6189 Run: 1692889578_ECstar-RECQL5_16 P1_K.SKAIISSSDDSSDEDKLK.I P2_K.KCcmASSESDSDENQNK.S 2 1	1692889578_ECstar-RECQL5_16	6189	1692889578_ECstar-RECQL5_16.mgf	4330	5	752.942	3759.67	0.671	5	3759.68	0.675	CTR9			FALSE	CTR9	CTR9		FALSE	SKAIISSSDDSSDEDKLK	KCcmASSESDSDENQNK	1010	1051	18	15	2	1	1011	1051	5	BS3	138.068	13	18	13	0	0	0.536	13	20.995	FALSE	TRUE	FALSE	FALSE	Self	0	0.001	0.001
Scan: 21177 Run: 1692889578_ECstar-RECQL5_16 P1_K.TNYVVWGTGKEGQPR.E P2_K.TDLDDDITALKQR.S 10 11	1692889578_ECstar-RECQL5_16	21177	1692889578_ECstar-RECQL5_16.mgf	18241	4	833.924	3331.67	0.668	4	3331.67	0.668	CDC73			FALSE	CDC73	CDC73		FALSE	TNYVVWGTGKEGQPR	TDLDDDITALKQR	38	199	15	13	10	11	47	209	4	BS3	138.068	13	16	13	0	0	0.571	13	20.978	FALSE	TRUE	FALSE	FALSE	Self	0	0.001	0.001
Scan: 15423 Run: 1692889578_ECstar-RECQL5_15 P1_K.VLKAYPNNYETMoxK.I P2_K.ILGSLYAASEDQEKR.D 3 14	1692889578_ECstar-RECQL5_15	15423	1692889578_ECstar-RECQL5_15.mgf	12503	3	1135.24	3402.7	0.697	3	3402.7	0.702	CTR9			FALSE	CTR9	CTR9		FALSE	ILGSLYAASEDQEKR	VLKAYPNNYETMoxK	380	367	15	13	14	3	393	369	3	BS3	138.068	14	21	14	0	0	0.583	14	20.967	FALSE	TRUE	FALSE	FALSE	Self	0	0.001	0.001
Scan: 21073 Run: 1692889578_ECstar-RECQL5_15 P1_R.STIKTDLDDDITALK.Q P2_R.AADEVLAEAKKPR.I 4 10	1692889578_ECstar-RECQL5_15	21073	1692889578_ECstar-RECQL5_15.mgf	17732	4	796.679	3182.69	0.687	4	3182.69	0.692	CDC73			FALSE	CDC73	CDC73		FALSE	STIKTDLDDDITALK	AADEVLAEAKKPR	195	127	15	13	4	10	198	136	4	BS3	138.068	15	18	15	0	0	0.625	15	20.962	FALSE	TRUE	FALSE	FALSE	Self	0	0.001	0.001
Scan: 19869 Run: 1692889578_ECstar-RECQL5_15 P1_K.KLTSDEEGEPSGK.R P2_R.GLSASYLEPDRYDEEEEGEESISLAAIKNR.Y 1 28	1692889578_ECstar-RECQL5_15	19869	1692889578_ECstar-RECQL5_15.mgf	16616	5	977.666	4883.3	0.295	5	4883.3	0.3	LEO1			FALSE	LEO1	LEO1		FALSE	GLSASYLEPDRYDEEEEGEESISLAAIKNR	KLTSDEEGEPSGK	564	627	30	13	28	1	591	627	5	BS3	138.068	11	32	11	0	0	0.458	11	20.957	FALSE	TRUE	FALSE	FALSE	Self	0	0.001	0.001
Scan: 13786 Run: 1692889578_ECstar-RECQL5_16 P1_K.KLTSDEEGEPSGK.R P2_-.GPGSMALETVPK.D 1 1	1692889578_ECstar-RECQL5_16	13786	1692889578_ECstar-RECQL5_16.mgf	11384	3	900.779	2699.32	0.316	3	2699.32	0.321	SPT4			FALSE	LEO1	LEO1		FALSE	GPGSMALETVPK	KLTSDEEGEPSGK	1	627	12	13	1	1	1	627	3	BS3	138.068	13	15	13	0	0	0.583	13	20.953	FALSE	TRUE	FALSE	FALSE	Between	0.011	0.014	0.017
Scan: 12154 Run: 1692889578_ECstar-RECQL5_14_20241113215030 P1_K.TNYVVWGTGKEGQPR.E P2_K.AKQDVIEVIEKAHNNELEPTPGNTLR.Q 10 11	1692889578_ECstar-RECQL5_14_20241113215030	12154	1692889578_ECstar-RECQL5_14_20241113215030.mgf	9929	5	949.694	4743.43	0.433	5	4743.43	0.426	RPB1			FALSE	CDC73	CDC73		FALSE	AKQDVIEVIEKAHNNELEPTPGNTLR	TNYVVWGTGKEGQPR	709	38	26	15	11	10	719	47	5	BS3	138.068	16	18	16	0	0	0.36	16	20.929	FALSE	TRUE	FALSE	FALSE	Between	0.011	0.014	0.017
Scan: 2477 Run: 1692889578_ECstar-RECQL5_16 P1_R.KAEDDDKANK.K P2_R.IYSSDSDEGSEEDKAQR.L 1 14	1692889578_ECstar-RECQL5_16	2477	1692889578_ECstar-RECQL5_16.mgf	1002	5	638.09	3185.41	0.413	5	3185.41	0.412	LEO1			FALSE	LEO1	LEO1		FALSE	IYSSDSDEGSEEDKAQR	KAEDDDKANK	605	641	17	10	14	1	618	641	5	BS3	138.068	10	22	10	0	0	0.719	10	20.92	FALSE	TRUE	FALSE	FALSE	Self	0	0.001	0.001
Scan: 14221 Run: 1692889578_ECstar-RECQL5_14_20241113215030 P1_R.ILQEKVQADVPPEILNNVGALHFR.L P2_K.AKSSSGGSSLAK.G 5 2	1692889578_ECstar-RECQL5_14_20241113215030	14221	1692889578_ECstar-RECQL5_14_20241113215030.mgf	11825	5	784.228	3916.11	0.105	5	3916.11	0.106	CTR9			FALSE	RECQL5	RECQL5		FALSE	ILQEKVQADVPPEILNNVGALHFR	AKSSSGGSSLAK	440	732	24	12	5	2	444	733	5	BS3	138.068	11	23	11	0	0	0.5	11	20.919	FALSE	TRUE	FALSE	FALSE	Between	0.011	0.014	0.017
Scan: 14549 Run: 1692889578_ECstar-RECQL5_16 P1_K.LLEEEIQAPTSSKR.S P2_-.APTIQTQAQR.E 13 1	1692889578_ECstar-RECQL5_16	14549	1692889578_ECstar-RECQL5_16.mgf	12096	3	951.175	2850.5	0.502	3	2850.51	0.509	Paf1			FALSE	Paf1	Paf1		FALSE	LLEEEIQAPTSSKR	APTIQTQAQR	107	2	14	10	13	1	119	2	3	BS3	138.068	12	18	12	0	0	0.722	12	20.901	FALSE	TRUE	FALSE	FALSE	Self	0	0.001	0.001
Scan: 14048 Run: 1692889578_ECstar-RECQL5_14_20241113215030 P1_R.VGAGFPKGSCcmPFQTATELMETTR.I P2_K.SSSGGSSLAKGR.A 7 10	1692889578_ECstar-RECQL5_14_20241113215030	14048	1692889578_ECstar-RECQL5_14_20241113215030.mgf	11669	4	929.705	3714.79	0.791	4	3714.8	0.798	RECQL5			FALSE	RECQL5	RECQL5		FALSE	VGAGFPKGSCcmPFQTATELMETTR	SSSGGSSLAKGR	655	734	23	12	7	10	661	743	4	BS3	138.068	12	28	12	0	0	0.591	12	20.891	FALSE	TRUE	FALSE	FALSE	Self	0	0.001	0.001
Scan: 1788 Run: 1692889578_ECstar-RECQL5_14_20241113215030 P1_R.KAQLENHEPEEEEEEEMoxETEEK.E P2_K.EAGGSDEEQEKGSSSEK.E 19 5	1692889578_ECstar-RECQL5_14_20241113215030	1788	1692889578_ECstar-RECQL5_14_20241113215030.mgf	342	5	925.392	4621.92	0.922	5	4621.93	0.926	Paf1			FALSE	Paf1	Paf1		FALSE	KAQLENHEPEEEEEEEMoxETEEK	EAGGSDEEQEKGSSSEK	368	390	22	17	19	5	386	394	5	BS3	138.068	16	21	16	0	0	0.5	16	20.883	FALSE	TRUE	FALSE	FALSE	Self	0	0.001	0.001
Scan: 14296 Run: 1692889578_ECstar-RECQL5_16 P1_K.VLKAYPNNYETMK.I P2_-.APTIQTQAQR.E 3 1	1692889578_ECstar-RECQL5_16	14296	1692889578_ECstar-RECQL5_16.mgf	11862	3	941.155	2820.45	0.445	3	2820.45	0.448	CTR9			FALSE	Paf1	Paf1		FALSE	VLKAYPNNYETMK	APTIQTQAQR	367	2	13	10	3	1	369	2	3	BS3	138.068	12	15	12	0	0	0.625	12	20.878	FALSE	TRUE	FALSE	FALSE	Between	0.011	0.015	0.018
Scan: 11168 Run: 1692889578_ECstar-RECQL5_16 P1_R.KTEYISTEFNR.Y P2_R.IYSSDSDEGSEEDKAQR.L 1 14	1692889578_ECstar-RECQL5_16	11168	1692889578_ECstar-RECQL5_16.mgf	8980	4	860.896	3439.56	0.556	4	3439.55	0.554	LEO1			FALSE	Paf1	Paf1		FALSE	IYSSDSDEGSEEDKAQR	KTEYISTEFNR	605	133	17	11	14	1	618	133	4	BS3	138.068	13	19	13	0	0	0.625	13	20.873	FALSE	TRUE	FALSE	FALSE	Between	0.011	0.015	0.018
Scan: 19724 Run: 1692889578_ECstar-RECQL5_15 P1_K.KENSETVVTGSLDDLVK.V P2_-.APTIQTQAQR.E 1 1	1692889578_ECstar-RECQL5_15	19724	1692889578_ECstar-RECQL5_15.mgf	16480	3	1028.87	3083.6	0.6	3	3083.6	0.599	Ski8			FALSE	Paf1	Paf1		FALSE	KENSETVVTGSLDDLVK	APTIQTQAQR	29	2	17	10	1	1	29	2	3	BS3	138.068	10	20	10	0	0	0.611	10	20.868	FALSE	TRUE	FALSE	FALSE	Between	0.011	0.015	0.018
Scan: 17081 Run: 1692889578_ECstar-RECQL5_15 P1_K.LLEEEIQAPTSSKR.S P2_R.KMTLSLADR.Ccm 13 1	1692889578_ECstar-RECQL5_15	17081	1692889578_ECstar-RECQL5_15.mgf	14020	4	693.876	2771.47	0.474	4	2771.47	0.474	Paf1			FALSE	LEO1	LEO1		FALSE	LLEEEIQAPTSSKR	KMTLSLADR	107	503	14	9	13	1	119	503	4	BS3	138.068	10	17	10	0	0	0.625	10	20.858	FALSE	TRUE	FALSE	FALSE	Between	0.011	0.015	0.018
Scan: 17848 Run: 1692889578_ECstar-RECQL5_18 P1_R.KEVAK.L P2_R.FVAHWNIAKSMAGYYQESGR.A 1 9	1692889578_ECstar-RECQL5_18	17848	1692889578_ECstar-RECQL5_18.mgf	14862	3	1009.51	3025.52	0.519	3	3025.51	0.512	RECQL5			FALSE	RECQL5	RECQL5		FALSE	FVAHWNIAKSMAGYYQESGR	KEVAK	330	377	20	5	9	1	338	377	3	BS3	138.068	7	31	7	0	0	0.842	7	20.853	FALSE	TRUE	FALSE	FALSE	Self	0	0.001	0.001
Scan: 5411 Run: 1692889578_ECstar-RECQL5_16 P1_K.LQNSDDDEKMQNTDDEERPQLSDDER.Q P2_R.KGSGSEQEGEDEEGGER.K 4 1	1692889578_ECstar-RECQL5_16	5411	1692889578_ECstar-RECQL5_16.mgf	3619	4	1260.53	5038.1	0.103	4	5038.09	0.089	LEO1			FALSE	CTR9	CTR9		FALSE	LQNSDDDEKMQNTDDEERPQLSDDER	KGSGSEQEGEDEEGGER	176	939	26	17	4	1	179	939	4	BS3	138.068	12	27	12	0	0	0.469	12	20.825	FALSE	TRUE	FALSE	FALSE	Between	0.011	0.015	0.018
Scan: 21991 Run: 1692889578_ECstar-RECQL5_16 P1_R.DRGRGSMoxGGSGGGPSGFGR.G P2_R.AKAEAEHDEHYYNAISVTTSYNLAR.L 10 12	1692889578_ECstar-RECQL5_16	21991	1692889578_ECstar-RECQL5_16.mgf	19001	5	952.449	4757.21	0.21	5	4757.19	0.191	CTR9			FALSE	decoy:SPT5	decoy:SPT5	decoy	TRUE	AKAEAEHDEHYYNAISVTTSYNLAR	DRGRGSMoxGGSGGGPSGFGR	481	388	25	19	12	10	492	397	5	BS3	138.068	12	25	12	0	0	0.417	12	20.817	TRUE	FALSE	TRUE	FALSE	Between	0.015	0.013	0.019
Scan: 2382 Run: 1692889578_ECstar-RECQL5_14_20241113215030 P1_R.RDEEGNEIKESNAR.I P2_R.KAQLENHEPEEEEEEEMETEEK.E 9 1	1692889578_ECstar-RECQL5_14_20241113215030	2382	1692889578_ECstar-RECQL5_14_20241113215030.mgf	868	5	900.799	4498.96	0.958	5	4498.97	0.968	Paf1			FALSE	LEO1	LEO1		FALSE	KAQLENHEPEEEEEEEMETEEK	RDEEGNEIKESNAR	368	426	22	14	1	9	368	434	5	BS3	138.068	11	31	11	0	0	0.423	11	20.81	FALSE	TRUE	FALSE	FALSE	Between	0.015	0.015	0.019
Scan: 8984 Run: 1692889578_ECstar-RECQL5_14_20241113215030 P1_K.SKAIISSSDDSSDEDKLK.I P2_R.KELLADLER.E 2 1	1692889578_ECstar-RECQL5_14_20241113215030	8984	1692889578_ECstar-RECQL5_14_20241113215030.mgf	6960	4	787.905	3147.59	0.591	4	3147.6	0.603	CTR9			FALSE	RECQL5	RECQL5		FALSE	SKAIISSSDDSSDEDKLK	KELLADLER	1010	110	18	9	2	1	1011	110	4	BS3	138.068	11	24	11	0	0	0.688	11	20.791	FALSE	TRUE	FALSE	FALSE	Between	0.015	0.015	0.019
Scan: 15037 Run: 1692889578_ECstar-RECQL5_16 P1_K.TNYVVWGTGKEGQPR.E P2_R.TKQPIPAAYNR.Y 10 2	1692889578_ECstar-RECQL5_16	15037	1692889578_ECstar-RECQL5_16.mgf	12553	3	1029.87	3086.59	0.593	3	3086.59	0.594	CDC73			FALSE	CDC73	CDC73		FALSE	TNYVVWGTGKEGQPR	TKQPIPAAYNR	38	282	15	11	10	2	47	283	3	BS3	138.068	11	20	11	0	0	0.65	11	20.763	FALSE	TRUE	FALSE	FALSE	Self	0	0.001	0.001
Scan: 12313 Run: 1692889578_ECstar-RECQL5_14_20241113215030 P1_K.LLVDSNNPKIKDILAK.S P2_K.GKNICcmEGGEEMDNKFGVEQPEGDEDLTK.E 9 2	1692889578_ECstar-RECQL5_14_20241113215030	12313	1692889578_ECstar-RECQL5_14_20241113215030.mgf	10078	5	1009.5	5042.48	0.484	5	5042.47	0.474	RPB1			FALSE	RPB1	RPB1		FALSE	GKNICcmEGGEEMDNKFGVEQPEGDEDLTK	LLVDSNNPKIKDILAK	150	117	28	16	2	9	151	125	5	BS3	138.068	10	25	10	0	0	0.367	10	20.76	FALSE	TRUE	FALSE	FALSE	Self	0	0.001	0.001
Scan: 11362 Run: 1692889578_ECstar-RECQL5_14_20241113215030 P1_R.TEMIKKEEER.L P2_R.GLSASYLEPDRYDEEEEGEESISLAAIKNR.Y 5 28	1692889578_ECstar-RECQL5_14_20241113215030	11362	1692889578_ECstar-RECQL5_14_20241113215030.mgf	9189	5	960.864	4799.29	0.286	5	4799.3	0.297	LEO1			FALSE	LEO1	LEO1		FALSE	GLSASYLEPDRYDEEEEGEESISLAAIKNR	TEMIKKEEER	564	533	30	10	28	5	591	537	5	BS3	138.068	12	26	12	0	0	0.466	12	20.748	FALSE	TRUE	FALSE	FALSE	Self	0	0.001	0.001
Scan: 2720 Run: 1692889578_ECstar-RECQL5_14_20241113215030 P1_R.TKQPIPAAYNR.Y P2_R.KTQTPAAQPVPRPVSQARPPPNQK.K 2 1	1692889578_ECstar-RECQL5_14_20241113215030	2720	1692889578_ECstar-RECQL5_14_20241113215030.mgf	1173	5	798.642	3988.17	0.173	5	3988.18	0.176	CDC73			FALSE	CDC73	CDC73		FALSE	KTQTPAAQPVPRPVSQARPPPNQK	TKQPIPAAYNR	331	282	24	11	1	2	331	283	5	BS3	138.068	13	18	13	0	0	0.413	13	20.748	FALSE	TRUE	FALSE	FALSE	Self	0	0.001	0.001
Scan: 12206 Run: 1692889578_ECstar-RECQL5_17 P1_R.LGNLGEAKK.Y P2_R.LEGHKEGIVQTEQIR.S 8 5	1692889578_ECstar-RECQL5_17	12206	1692889578_ECstar-RECQL5_17.mgf	9931	4	701.638	2802.52	0.522	4	2802.52	0.524	CDC73			FALSE	CTR9	CTR9		FALSE	LEGHKEGIVQTEQIR	LGNLGEAKK	157	464	15	9	5	8	161	471	4	BS3	138.068	11	19	11	0	0	0.679	11	20.727	FALSE	TRUE	FALSE	FALSE	Between	0.015	0.015	0.019
Scan: 15177 Run: 1692889578_ECstar-RECQL5_18 P1_R.YGISNEKPEVK.I P2_K.TNYVVWGTGKEGQPR.E 7 10	1692889578_ECstar-RECQL5_18	15177	1692889578_ECstar-RECQL5_18.mgf	12439	3	1031.53	3091.56	0.558	3	3091.56	0.561	CDC73			FALSE	Paf1	Paf1		FALSE	TNYVVWGTGKEGQPR	YGISNEKPEVK	38	144	15	11	10	7	47	150	3	BS3	138.068	13	19	13	0	0	0.65	13	20.719	FALSE	TRUE	FALSE	FALSE	Between	0.015	0.015	0.019
Scan: 9542 Run: 1692889578_ECstar-RECQL5_14_20241113215030 P1_R.TKQPIPAAYNR.Y P2_K.IDTMGTYHGMTLKSVTEGASAR.K 2 13	1692889578_ECstar-RECQL5_14_20241113215030	9542	1692889578_ECstar-RECQL5_14_20241113215030.mgf	7483	4	931.222	3720.86	0.86	4	3720.86	0.86	CDC73			FALSE	CDC73	CDC73		FALSE	IDTMGTYHGMTLKSVTEGASAR	TKQPIPAAYNR	309	282	22	11	13	2	321	283	4	BS3	138.068	12	18	12	0	0	0.429	12	20.708	FALSE	TRUE	FALSE	FALSE	Self	0	0.001	0.001
Scan: 19381 Run: 1692889578_ECstar-RECQL5_14_20241113215030 P1_-.GPGSMALETVPK.D P2_K.FIAYQFTDTPLQIKSVVAPEHVK.G 1 14	1692889578_ECstar-RECQL5_14_20241113215030	19381	1692889578_ECstar-RECQL5_14_20241113215030.mgf	16627	4	989.529	3954.09	0.089	4	3954.09	0.085	SPT5			FALSE	SPT4	SPT4		FALSE	FIAYQFTDTPLQIKSVVAPEHVK	GPGSMALETVPK	200	1	23	12	14	1	213	1	4	BS3	138.068	12	26	12	0	0	0.591	12	20.704	FALSE	TRUE	FALSE	FALSE	Between	0.015	0.015	0.019
Scan: 10577 Run: 1692889578_ECstar-RECQL5_14_20241113215030 P1_K.LLEEEIQAPTSSKR.S P2_K.IGVSVKQQFTEEEIYKDR.D 13 6	1692889578_ECstar-RECQL5_14_20241113215030	10577	1692889578_ECstar-RECQL5_14_20241113215030.mgf	8453	4	977.512	3906.02	0.021	4	3906.03	0.026	Paf1			FALSE	Paf1	Paf1		FALSE	LLEEEIQAPTSSKR	IGVSVKQQFTEEEIYKDR	107	155	14	18	13	6	119	160	4	BS3	138.068	16	18	16	0	0	0.471	16	20.701	FALSE	TRUE	FALSE	FALSE	Self	0	0.001	0.001
Scan: 14924 Run: 1692889578_ECstar-RECQL5_14_20241113215030 P1_R.TLPHFIKDDYGPESR.G P2_R.EGLIDTAVKTAETGYIQR.R 7 9	1692889578_ECstar-RECQL5_14_20241113215030	14924	1692889578_ECstar-RECQL5_14_20241113215030.mgf	12480	5	776.197	3875.95	0.951	5	3875.96	0.958	RPB1			FALSE	RPB1	RPB1		FALSE	EGLIDTAVKTAETGYIQR	TLPHFIKDDYGPESR	845	806	18	15	9	7	853	812	5	BS3	138.068	14	19	14	0	0	0.536	14	20.692	FALSE	TRUE	FALSE	FALSE	Self	0	0.001	0.001
Scan: 11121 Run: 1692889578_ECstar-RECQL5_17 P1_K.LNKLEK.A P2_R.GALAYYKK.A 3 7	1692889578_ECstar-RECQL5_17	11121	1692889578_ECstar-RECQL5_17.mgf	8942	3	599.017	1794.03	0.03	3	1794.03	0.029	CTR9			FALSE	CTR9	CTR9		FALSE	GALAYYKK	LNKLEK	181	211	8	6	7	3	187	213	3	BS3	138.068	8	13	8	0	0	0.929	8	20.675	FALSE	TRUE	FALSE	FALSE	Self	0	0.001	0.001
Scan: 9771 Run: 1692889578_ECstar-RECQL5_17 P1_K.HRDMNEKELEAQEAR.K P2_-.APTIQTQAQR.E 7 1	1692889578_ECstar-RECQL5_17	9771	1692889578_ECstar-RECQL5_17.mgf	7698	5	622.113	3105.53	0.527	5	3105.53	0.526	Paf1			FALSE	Paf1	Paf1		FALSE	HRDMNEKELEAQEAR	APTIQTQAQR	353	2	15	10	7	1	359	2	5	BS3	138.068	12	15	12	0	0	0.536	12	20.669	FALSE	TRUE	FALSE	FALSE	Self	0	0.001	0.001
Scan: 11008 Run: 1692889578_ECstar-RECQL5_16 P1_R.KTEYISTEFNR.Y P2_K.KLTSDEEGEPSGK.R 1 1	1692889578_ECstar-RECQL5_16	11008	1692889578_ECstar-RECQL5_16.mgf	8833	4	726.106	2900.39	0.394	4	2900.39	0.393	LEO1			FALSE	Paf1	Paf1		FALSE	KLTSDEEGEPSGK	KTEYISTEFNR	627	133	13	11	1	1	627	133	4	BS3	138.068	13	14	13	0	0	0.625	13	20.664	FALSE	TRUE	FALSE	FALSE	Between	0.015	0.015	0.02
Scan: 15843 Run: 1692889578_ECstar-RECQL5_16 P1_-.APTIQTQAQR.E P2_K.AGVQSGTNALLVVKHR.D 1 14	1692889578_ECstar-RECQL5_16	15843	1692889578_ECstar-RECQL5_16.mgf	13299	4	725.906	2899.59	0.595	4	2899.6	0.599	Paf1			FALSE	Paf1	Paf1		FALSE	AGVQSGTNALLVVKHR	APTIQTQAQR	339	2	16	10	14	1	352	2	4	BS3	138.068	11	18	11	0	0	0.611	11	20.659	FALSE	TRUE	FALSE	FALSE	Self	0	0.001	0.001
Scan: 9080 Run: 1692889578_ECstar-RECQL5_19 P1_K.YAKEVLQK.E P2_R.GAKPGVTKEK.R 3 8	1692889578_ECstar-RECQL5_19	9080	1692889578_ECstar-RECQL5_19.mgf	6212	4	533.31	2129.21	0.211	4	2129.21	0.21	RPB2			FALSE	RPB2	RPB2		FALSE	GAKPGVTKEK	YAKEVLQK	325	338	10	8	8	3	332	340	4	BS3	138.068	11	11	12	0	0	0.667	11	20.653	FALSE	TRUE	FALSE	FALSE	Self	0	0.001	0.001
Scan: 8910 Run: 1692889578_ECstar-RECQL5_18 P1_K.KAKQDVIEVIEK.A P2_R.DKTGSSAQK.S 1 2	1692889578_ECstar-RECQL5_18	8910	1692889578_ECstar-RECQL5_18.mgf	6771	3	820.118	2457.33	0.333	3	2457.33	0.333	RPB1			FALSE	RPB1	RPB1		FALSE	KAKQDVIEVIEK	DKTGSSAQK	708	750	12	9	1	2	708	751	3	BS3	138.068	10	20	10	0	0	0.75	10	20.652	FALSE	TRUE	FALSE	FALSE	Self	0	0.001	0.001
Scan: 11981 Run: 1692889578_ECstar-RECQL5_18 P1_R.KDVDEAHYAYSFK.Y P2_R.AKLNITPTKK.G 8 9	1692889578_ECstar-RECQL5_18	11981	1692889578_ECstar-RECQL5_18.mgf	9547	4	706.627	2822.48	0.479	4	2822.49	0.485	SPT6			FALSE	SPT6	SPT6		FALSE	AKLNITPTKK	KDVDEAHYAYSFK	617	629	10	13	9	8	625	636	4	BS3	138.068	11	14	11	0	0	0.458	11	20.644	FALSE	TRUE	FALSE	FALSE	Self	0	0.001	0.001
Scan: 17122 Run: 1692889578_ECstar-RECQL5_15 P1_-.MHGGGPPSGDSACcmPLR.T P2_K.LADIVKINNQLR.R 1 6	1692889578_ECstar-RECQL5_15	17122	1692889578_ECstar-RECQL5_15.mgf	14059	4	783.152	3128.58	0.578	4	3128.59	0.586	RPB1			FALSE	RPB1	RPB1		FALSE	MHGGGPPSGDSACcmPLR	LADIVKINNQLR	1	280	16	12	1	6	1	285	4	BS3	138.068	13	15	13	0	0	0.5	13	20.634	FALSE	TRUE	FALSE	FALSE	Self	0	0.001	0.001
Scan: 11049 Run: 1692889578_ECstar-RECQL5_16 P1_R.VSSLNSKLSAQER.K P2_K.AYHAGLKASER.T 7 7	1692889578_ECstar-RECQL5_16	11049	1692889578_ECstar-RECQL5_16.mgf	8871	4	690.368	2757.44	0.443	4	2757.44	0.441	RECQL5			FALSE	RECQL5	RECQL5		FALSE	VSSLNSKLSAQER	AYHAGLKASER	97	288	13	11	7	7	103	294	4	BS3	138.068	15	15	15	0	0	0.75	15	20.631	FALSE	TRUE	FALSE	FALSE	Self	0	0.001	0.001
Scan: 9737 Run: 1692889578_ECstar-RECQL5_16 P1_K.KAKQDVIEVIEK.A P2_R.DKTGSSAQK.S 3 2	1692889578_ECstar-RECQL5_16	9737	1692889578_ECstar-RECQL5_16.mgf	7641	3	820.117	2457.33	0.33	3	2457.33	0.333	RPB1			FALSE	RPB1	RPB1		FALSE	KAKQDVIEVIEK	DKTGSSAQK	708	750	12	9	3	2	710	751	3	BS3	138.068	9	21	9	0	0	0.688	9	20.624	FALSE	TRUE	FALSE	FALSE	Self	0	0.001	0.001
Scan: 10544 Run: 1692889578_ECstar-RECQL5_14_20241113215030 P1_K.TNYVVWGTGKEGQPR.E P2_R.AKAGVQSGTNALLVVK.H 10 2	1692889578_ECstar-RECQL5_14_20241113215030	10544	1692889578_ECstar-RECQL5_14_20241113215030.mgf	8422	4	846.96	3383.81	0.813	4	3383.82	0.82	Paf1			FALSE	CDC73	CDC73		FALSE	AKAGVQSGTNALLVVK	TNYVVWGTGKEGQPR	337	38	16	15	2	10	338	47	4	BS3	138.068	15	15	15	0	0	0.5	15	20.623	FALSE	TRUE	FALSE	FALSE	Between	0.015	0.015	0.02
Scan: 20644 Run: 1692889578_ECstar-RECQL5_14_20241113215030 P1_K.SLSEYNNFKSMVVSGAK.G P2_K.GSKINISQVIAVVGQQNVEGK.R 9 3	1692889578_ECstar-RECQL5_14_20241113215030	20644	1692889578_ECstar-RECQL5_14_20241113215030.mgf	17798	4	1042.3	4165.15	0.153	4	4165.17	0.173	RPB1			FALSE	RPB1	RPB1		FALSE	GSKINISQVIAVVGQQNVEGK	SLSEYNNFKSMVVSGAK	776	759	21	17	3	9	778	767	4	BS3	138.068	15	24	15	0	0	0.469	15	20.617	FALSE	TRUE	FALSE	FALSE	Self	0	0.001	0.002
Scan: 4660 Run: 1692889578_ECstar-RECQL5_14_20241113215030 P1_K.GKNICcmEGGEEMDNKFGVEQPEGDEDLTK.E P2_K.EKGHGGCcmGR.Y 27 2	1692889578_ECstar-RECQL5_14_20241113215030	4660	1692889578_ECstar-RECQL5_14_20241113215030.mgf	2956	5	844.777	4218.85	0.851	5	4218.85	0.853	RPB1			FALSE	RPB1	RPB1		FALSE	GKNICcmEGGEEMDNKFGVEQPEGDEDLTK	EKGHGGCcmGR	150	178	28	9	27	2	176	179	5	BS3	138.068	7	32	7	0	0	0.438	7	20.614	FALSE	TRUE	FALSE	FALSE	Self	0	0.001	0.002
Scan: 6451 Run: 1692889578_ECstar-RECQL5_15 P1_K.SKAIISSSDDSSDEDKLK.I P2_R.NSNSNSDSDEDEQR.K 2 4	1692889578_ECstar-RECQL5_15	6451	1692889578_ECstar-RECQL5_15.mgf	4213	5	732.525	3657.59	0.59	5	3657.59	0.589	CTR9			FALSE	CTR9	CTR9		FALSE	SKAIISSSDDSSDEDKLK	NSNSNSDSDEDEQR	1010	1036	18	14	2	4	1011	1039	5	BS3	138.068	12	16	12	0	0	0.462	12	20.6	FALSE	TRUE	FALSE	FALSE	Self	0	0.001	0.002
Scan: 16982 Run: 1692889578_ECstar-RECQL5_14_20241113215030 P1_R.KFIAYQFTDTPLQIKSVVAPEHVK.G P2_K.GYIYVEAYKQTHVK.Q 15 11	1692889578_ECstar-RECQL5_14_20241113215030	16982	1692889578_ECstar-RECQL5_14_20241113215030.mgf	14402	5	919.896	4594.44	0.443	5	4594.45	0.452	SPT5			FALSE	SPT5	SPT5		FALSE	KFIAYQFTDTPLQIKSVVAPEHVK	GYIYVEAYKQTHVK	199	223	24	14	15	11	213	233	5	BS3	138.068	9	28	9	0	0	0.5	9	20.583	FALSE	TRUE	FALSE	FALSE	Self	0	0.001	0.002
Scan: 23243 Run: 1692889578_ECstar-RECQL5_15 P1_R.SVKEEAQNLIR.H P2_K.EAANVVVKCcmLTPFYK.E 3 8	1692889578_ECstar-RECQL5_15	23243	1692889578_ECstar-RECQL5_15.mgf	19764	3	1054.9	3161.68	0.676	3	3161.68	0.679	RECQL5			FALSE	RECQL5	RECQL5		FALSE	EAANVVVKCcmLTPFYK	SVKEEAQNLIR	914	958	15	11	8	3	921	960	3	BS3	138.068	12	20	12	0	0	0.6	12	20.583	FALSE	TRUE	FALSE	FALSE	Self	0	0.001	0.002
Scan: 16742 Run: 1692889578_ECstar-RECQL5_17 P1_K.ILGSLYAASEDQEKR.D P2_R.GDKENASQCcmFEKVLK.A 14 12	1692889578_ECstar-RECQL5_17	16742	1692889578_ECstar-RECQL5_17.mgf	14120	4	893.2	3568.77	0.772	4	3568.77	0.772	CTR9			FALSE	CTR9	CTR9		FALSE	ILGSLYAASEDQEKR	GDKENASQCcmFEKVLK	380	355	15	15	14	12	393	366	4	BS3	138.068	14	20	14	0	0	0.5	14	20.565	FALSE	TRUE	FALSE	FALSE	Self	0	0.001	0.002
Scan: 9998 Run: 1692889578_ECstar-RECQL5_14_20241113215030 P1_R.VAPYRPDQQVEEDDDFMDENQGKGIR.V P2_R.LFDAEKIR.S 23 6	1692889578_ECstar-RECQL5_14_20241113215030	9998	1692889578_ECstar-RECQL5_14_20241113215030.mgf	7910	4	1045.76	4178.99	0.992	4	4178.98	0.985	SPT6			FALSE	SPT5	SPT5		FALSE	VAPYRPDQQVEEDDDFMDENQGKGIR	LFDAEKIR	758	339	26	8	23	6	780	344	4	BS3	138.068	7	35	7	0	0	0.643	7	20.56	FALSE	TRUE	FALSE	FALSE	Between	0.015	0.015	0.039
Scan: 21720 Run: 1692889578_ECstar-RECQL5_15 P1_R.DQEEEMDYAPDDVYDYKIAR.E P2_R.AKAGVQSGTNALLVVK.H 17 2	1692889578_ECstar-RECQL5_15	21720	1692889578_ECstar-RECQL5_15.mgf	18337	4	1040.26	4157.01	0.007	4	4157.02	0.015	Paf1			FALSE	Paf1	Paf1		FALSE	DQEEEMDYAPDDVYDYKIAR	AKAGVQSGTNALLVVK	274	337	20	16	17	2	290	338	4	BS3	138.068	14	20	14	0	0	0.467	14	20.546	FALSE	TRUE	FALSE	FALSE	Self	0	0.001	0.002
Scan: 19478 Run: 1692889578_ECstar-RECQL5_14_20241113215030 P1_R.SVKEEAQNLIR.H P2_K.GSVSASEQGTLNPTAQDPFQLSAPGVSLKEAANVVVK.Ccm 3 29	1692889578_ECstar-RECQL5_14_20241113215030	19478	1692889578_ECstar-RECQL5_14_20241113215030.mgf	16718	4	1280.92	5119.66	0.664	4	5119.67	0.668	RECQL5			FALSE	RECQL5	RECQL5		FALSE	GSVSASEQGTLNPTAQDPFQLSAPGVSLKEAANVVVK	SVKEEAQNLIR	885	958	37	11	29	3	913	960	4	BS3	138.068	9	39	9	0	0	0.45	9	20.531	FALSE	TRUE	FALSE	FALSE	Self	0	0.001	0.002
Scan: 22501 Run: 1692889578_ECstar-RECQL5_17 P1_K.VNIFGVESGKKEYSLDTR.G P2_R.SLTFSPDSQLLVTASDDGYIK.I 11 5	1692889578_ECstar-RECQL5_17	22501	1692889578_ECstar-RECQL5_17.mgf	19421	3	1479.41	4435.22	0.215	3	4435.23	0.232	Ski8			FALSE	Ski8	Ski8		FALSE	SLTFSPDSQLLVTASDDGYIK	VNIFGVESGKKEYSLDTR	195	130	21	18	5	11	199	140	3	BS3	138.068	14	18	14	0	0	0.412	14	20.518	FALSE	TRUE	FALSE	FALSE	Self	0	0.001	0.002
Scan: 19666 Run: 1692889578_ECstar-RECQL5_13_20241113185804 P1_R.VIFPTGDSKVVLPCcmNLLR.M P2_K.KSLGTSAGSLVHISYLEMoxGHDITR.L 9 1	1692889578_ECstar-RECQL5_13_20241113185804	19666	1692889578_ECstar-RECQL5_13_20241113185804.mgf	13837	5	951.506	4752.49	0.493	5	4752.5	0.498	RPB1			FALSE	RPB1	RPB1		FALSE	KSLGTSAGSLVHISYLEMoxGHDITR	VIFPTGDSKVVLPCcmNLLR	643	968	24	18	1	9	643	976	5	BS3	138.068	11	23	11	0	0	0.382	11	20.502	FALSE	TRUE	FALSE	FALSE	Self	0	0.001	0.002
Scan: 18325 Run: 1692889578_ECstar-RECQL5_19 P1_K.LNKLEK.A P2_K.DYRGALAYYKK.A 3 10	1692889578_ECstar-RECQL5_19	18325	1692889578_ECstar-RECQL5_19.mgf	13669	3	743.746	2228.22	0.217	3	2228.22	0.22	CTR9			FALSE	CTR9	CTR9		FALSE	DYRGALAYYKK	LNKLEK	178	211	11	6	10	3	187	213	3	BS3	138.068	8	17	8	0	0	0.85	8	20.467	FALSE	TRUE	FALSE	FALSE	Self	0	0.001	0.002
Scan: 18033 Run: 1692889578_ECstar-RECQL5_17 P1_R.LYEAMCcmEFHEAEKLYK.N P2_R.LGNLGEAKK.Y 13 8	1692889578_ECstar-RECQL5_17	18033	1692889578_ECstar-RECQL5_17.mgf	15316	4	782.64	3126.53	0.532	4	3126.54	0.541	CTR9			FALSE	CTR9	CTR9		FALSE	LYEAMCcmEFHEAEKLYK	LGNLGEAKK	506	464	16	9	13	8	518	471	4	BS3	138.068	9	21	9	0	0	0.625	9	20.453	FALSE	TRUE	FALSE	FALSE	Self	0	0.001	0.002
Scan: 17303 Run: 1692889578_ECstar-RECQL5_15 P1_-.GPGSMALETVPK.D P2_R.DQREEELGEYYMoxKK.Y 1 13	1692889578_ECstar-RECQL5_15	17303	1692889578_ECstar-RECQL5_15.mgf	14228	4	790.13	3156.49	0.493	4	3156.5	0.5	SPT5			FALSE	SPT4	SPT4		FALSE	DQREEELGEYYMoxKK	GPGSMALETVPK	131	1	14	12	13	1	143	1	4	BS3	138.068	13	13	15	0	0	0.538	13	20.446	FALSE	TRUE	FALSE	FALSE	Between	0.015	0.015	0.034
Scan: 23199 Run: 1692889578_ECstar-RECQL5_15 P1_K.TNYVVWGTGKEGQPR.E P2_R.STIKTDLDDDITALK.Q 10 4	1692889578_ECstar-RECQL5_15	23199	1692889578_ECstar-RECQL5_15.mgf	19723	4	870.196	3476.76	0.755	4	3476.77	0.767	CDC73			FALSE	CDC73	CDC73		FALSE	TNYVVWGTGKEGQPR	STIKTDLDDDITALK	38	195	15	15	10	4	47	198	4	BS3	138.068	14	20	14	0	0	0.5	14	20.444	FALSE	TRUE	FALSE	FALSE	Self	0	0.001	0.002
Scan: 16526 Run: 1692889578_ECstar-RECQL5_16 P1_K.MQNAAKASR.K P2_R.LFEKMoxQAYQYEQISADPDKPLADGIR.A 6 4	1692889578_ECstar-RECQL5_16	16526	1692889578_ECstar-RECQL5_16.mgf	13920	5	832.014	4155.03	0.032	5	4155.04	0.041	SPT6			FALSE	SPT6	SPT6		FALSE	LFEKMoxQAYQYEQISADPDKPLADGIR	MQNAAKASR	419	481	26	9	4	6	422	486	5	BS3	138.068	7	33	7	0	0	0.562	7	20.438	FALSE	TRUE	FALSE	FALSE	Self	0	0.001	0.002
Scan: 10019 Run: 1692889578_ECstar-RECQL5_14_20241113215030 P1_K.IGVSVKQQFTEEEIYKDR.D P2_K.EGEEQLQTQHQKTFIGK.I 6 12	1692889578_ECstar-RECQL5_14_20241113215030	10019	1692889578_ECstar-RECQL5_14_20241113215030.mgf	7930	4	1077.55	4306.18	0.179	4	4306.18	0.176	Paf1			FALSE	RPB2	RPB2		FALSE	IGVSVKQQFTEEEIYKDR	EGEEQLQTQHQKTFIGK	155	135	18	17	6	12	160	146	4	BS3	138.068	15	18	15	0	0	0.469	15	20.432	FALSE	TRUE	FALSE	FALSE	Between	0.015	0.015	0.033
Scan: 16309 Run: 1692889578_ECstar-RECQL5_14_20241113215030 P1_R.STIKTDLDDDITALKQR.S P2_R.SLSEAMSVEKIAAIK.A 15 10	1692889578_ECstar-RECQL5_14_20241113215030	16309	1692889578_ECstar-RECQL5_14_20241113215030.mgf	13774	4	912.493	3645.94	0.943	4	3645.94	0.939	CDC73			FALSE	CDC73	CDC73		FALSE	STIKTDLDDDITALKQR	SLSEAMSVEKIAAIK	195	172	17	15	15	10	209	181	4	BS3	138.068	16	16	17	0	0	0.5	16	20.431	FALSE	TRUE	FALSE	FALSE	Self	0	0.001	0.002
Scan: 11950 Run: 1692889578_ECstar-RECQL5_17 P1_R.TKQPIPAAYNR.Y P2_-.APTIQTQAQR.E 2 1	1692889578_ECstar-RECQL5_17	11950	1692889578_ECstar-RECQL5_17.mgf	9698	3	837.122	2508.34	0.345	3	2508.34	0.345	CDC73			FALSE	Paf1	Paf1		FALSE	TKQPIPAAYNR	APTIQTQAQR	282	2	11	10	2	1	283	2	3	BS3	138.068	11	15	11	0	0	0.611	11	20.429	FALSE	TRUE	FALSE	FALSE	Between	0.015	0.015	0.033
Scan: 15961 Run: 1692889578_ECstar-RECQL5_14_20241113215030 P1_K.TKNILMFTGETEATK.E P2_K.KGGEFDEFVNDDTDDDLPISK.K 2 1	1692889578_ECstar-RECQL5_14_20241113215030	15961	1692889578_ECstar-RECQL5_14_20241113215030.mgf	13448	4	1045	4175.96	0.96	4	4175.96	0.962	CTR9			FALSE	CTR9	CTR9		FALSE	KGGEFDEFVNDDTDDDLPISK	TKNILMFTGETEATK	913	885	21	15	1	2	913	886	4	BS3	138.068	13	20	13	0	0	0.5	13	20.422	FALSE	TRUE	FALSE	FALSE	Self	0	0.001	0.002
Scan: 13664 Run: 1692889578_ECstar-RECQL5_18 P1_R.IPQIGDKFASR.H P2_R.HGQKGTCcmGIQYR.Q 7 4	1692889578_ECstar-RECQL5_18	13664	1692889578_ECstar-RECQL5_18.mgf	11075	4	694.11	2772.41	0.412	4	2772.41	0.413	RPB2			FALSE	RPB2	RPB2		FALSE	IPQIGDKFASR	HGQKGTCcmGIQYR	928	939	11	12	7	4	934	942	4	BS3	138.068	13	15	13	0	0	0.591	13	20.42	FALSE	TRUE	FALSE	FALSE	Self	0	0.001	0.002
Scan: 13418 Run: 1692889578_ECstar-RECQL5_15 P1_K.TKNILMoxFTGETEATK.E P2_R.KGSGSEQEGEDEEGGER.K 2 1	1692889578_ECstar-RECQL5_15	13418	1692889578_ECstar-RECQL5_15.mgf	10644	4	904.915	3615.63	0.63	4	3615.64	0.637	CTR9			FALSE	CTR9	CTR9		FALSE	KGSGSEQEGEDEEGGER	TKNILMoxFTGETEATK	939	885	17	15	1	2	939	886	4	BS3	138.068	15	16	15	0	0	0.5	15	20.416	FALSE	TRUE	FALSE	FALSE	Self	0	0.001	0.002
Scan: 19370 Run: 1692889578_ECstar-RECQL5_18 P1_R.KTEYISTEFNR.Y P2_R.ALAIYKQVLR.N 1 6	1692889578_ECstar-RECQL5_18	19370	1692889578_ECstar-RECQL5_18.mgf	16232	3	900.498	2698.47	0.473	3	2698.47	0.469	Paf1			FALSE	CTR9	CTR9		FALSE	KTEYISTEFNR	ALAIYKQVLR	133	632	11	10	1	6	133	637	3	BS3	138.068	12	13	12	0	0	0.65	12	20.39	FALSE	TRUE	FALSE	FALSE	Between	0.015	0.015	0.033
Scan: 12328 Run: 1692889578_ECstar-RECQL5_16 P1_K.KEIVVK.G P2_R.AADEVLAEAKKPR.I 1 10	1692889578_ECstar-RECQL5_16	12328	1692889578_ECstar-RECQL5_16.mgf	10028	3	750.774	2249.3	0.299	3	2249.3	0.299	CDC73			FALSE	CDC73	CDC73		FALSE	AADEVLAEAKKPR	KEIVVK	127	16	13	6	10	1	136	16	3	BS3	138.068	9	19	9	0	0	0.792	9	20.38	FALSE	TRUE	FALSE	FALSE	Self	0	0.001	0.002
Scan: 16499 Run: 1692889578_ECstar-RECQL5_16 P1_-.GPGSMoxALETVPK.D P2_R.DQREEELGEYYMKK.Y 1 13	1692889578_ECstar-RECQL5_16	16499	1692889578_ECstar-RECQL5_16.mgf	13895	4	790.131	3156.49	0.494	4	3156.5	0.5	SPT5			FALSE	SPT4	SPT4		FALSE	DQREEELGEYYMKK	GPGSMoxALETVPK	131	1	14	12	13	1	143	1	4	BS3	138.068	12	12	14	0	0	0.5	12	20.369	FALSE	TRUE	FALSE	FALSE	Between	0.015	0.015	0.033
Scan: 5242 Run: 1692889578_ECstar-RECQL5_15 P1_K.KLTSDEEGEPSGKR.K P2_R.IYSSDSDEGSEEDKAQR.L 1 14	1692889578_ECstar-RECQL5_15	5242	1692889578_ECstar-RECQL5_15.mgf	3252	4	897.163	3584.62	0.622	4	3584.62	0.624	LEO1			FALSE	LEO1	LEO1		FALSE	IYSSDSDEGSEEDKAQR	KLTSDEEGEPSGKR	605	627	17	14	14	1	618	627	4	BS3	138.068	13	17	13	0	0	0.5	13	20.338	FALSE	TRUE	FALSE	FALSE	Self	0	0.001	0.002
Scan: 15071 Run: 1692889578_ECstar-RECQL5_14_20241113215030 P1_R.AYTIDPSNPMVLNHLANHFFFKK.D P2_K.ATSLEKQHK.H 22 6	1692889578_ECstar-RECQL5_14_20241113215030	15071	1692889578_ECstar-RECQL5_14_20241113215030.mgf	12617	5	777.405	3881.99	0.99	5	3881.99	0.993	CTR9			FALSE	Paf1	Paf1		FALSE	AYTIDPSNPMVLNHLANHFFFKK	ATSLEKQHK	261	63	23	9	22	6	282	68	5	BS3	138.068	6	25	6	0	0	0.5	6	20.325	FALSE	TRUE	FALSE	FALSE	Between	0.015	0.015	0.033
Scan: 13772 Run: 1692889578_ECstar-RECQL5_17 P1_R.EYNWNVKNK.A P2_-.APTIQTQAQR.E 7 1	1692889578_ECstar-RECQL5_17	13772	1692889578_ECstar-RECQL5_17.mgf	11370	3	815.755	2444.24	0.243	3	2444.24	0.245	Paf1			FALSE	Paf1	Paf1		FALSE	APTIQTQAQR	EYNWNVKNK	2	294	10	9	1	7	2	300	3	BS3	138.068	11	11	13	0	0	0.611	11	20.323	FALSE	TRUE	FALSE	FALSE	Self	0	0.001	0.002
Scan: 21416 Run: 1692889578_ECstar-RECQL5_13_20241113185804 P1_R.KDLLGYLNGEASTSASIDR.S P2_R.ILQEKVQADVPPEILNNVGALHFR.L 1 5	1692889578_ECstar-RECQL5_13_20241113185804	21416	1692889578_ECstar-RECQL5_13_20241113185804.mgf	15228	5	970.312	4846.52	0.524	5	4846.55	0.55	CTR9			FALSE	CDC73	CDC73		FALSE	ILQEKVQADVPPEILNNVGALHFR	KDLLGYLNGEASTSASIDR	440	92	24	19	5	1	444	92	5	BS3	138.068	14	22	14	0	0	0.417	14	20.319	FALSE	TRUE	FALSE	FALSE	Between	0.015	0.015	0.032
Scan: 17068 Run: 1692889578_ECstar-RECQL5_14_20241113215030 P1_R.KTEYISTEFNR.Y P2_R.IDPNVLLDPADEKLLEEEIQAPTSSKR.S 1 26	1692889578_ECstar-RECQL5_14_20241113215030	17068	1692889578_ECstar-RECQL5_14_20241113215030.mgf	14482	5	909.871	4544.32	0.319	5	4544.32	0.317	Paf1			FALSE	Paf1	Paf1		FALSE	IDPNVLLDPADEKLLEEEIQAPTSSKR	KTEYISTEFNR	94	133	27	11	26	1	119	133	5	BS3	138.068	9	34	9	0	0	0.5	9	20.317	FALSE	TRUE	FALSE	FALSE	Self	0	0.001	0.002
Scan: 10563 Run: 1692889578_ECstar-RECQL5_14_20241113215030 P1_K.LLEEEIQAPTSSKR.S P2_K.IGVSVKQQFTEEEIYKDR.D 13 6	1692889578_ECstar-RECQL5_14_20241113215030	10563	1692889578_ECstar-RECQL5_14_20241113215030.mgf	8440	5	782.214	3906.03	0.032	5	3906.03	0.026	Paf1			FALSE	Paf1	Paf1		FALSE	IGVSVKQQFTEEEIYKDR	LLEEEIQAPTSSKR	155	107	18	14	6	13	160	119	5	BS3	138.068	13	19	13	0	0	0.538	13	20.306	FALSE	TRUE	FALSE	FALSE	Self	0	0.001	0.002
Scan: 22250 Run: 1692889578_ECstar-RECQL5_16 P1_-.ADVLSVLR.Q P2_R.AADEVLAEAKKPR.I 1 10	1692889578_ECstar-RECQL5_16	22250	1692889578_ECstar-RECQL5_16.mgf	19244	4	602.594	2406.35	0.346	4	2406.35	0.348	CDC73			FALSE	CDC73	CDC73		FALSE	AADEVLAEAKKPR	ADVLSVLR	127	2	13	8	10	1	136	2	4	BS3	138.068	9	19	9	0	0	0.714	9	20.306	FALSE	TRUE	FALSE	FALSE	Self	0	0.001	0.002
Scan: 19243 Run: 1692889578_ECstar-RECQL5_13_20241113185804 P1_K.YAKSSVGETVYGGSDELSDDITQQQLLPGVKDPNLWTVK.Ccm P2_-.GPGSMALETVPK.D 3 1	1692889578_ECstar-RECQL5_13_20241113185804	19243	1692889578_ECstar-RECQL5_13_20241113185804.mgf	13480	5	1113.16	5560.78	0.783	5	5560.78	0.781	SPT5			FALSE	SPT4	SPT4		FALSE	YAKSSVGETVYGGSDELSDDITQQQLLPGVKDPNLWTVK	GPGSMALETVPK	145	1	39	12	3	1	147	1	5	BS3	138.068	9	33	9	0	0	0.434	9	20.299	FALSE	TRUE	FALSE	FALSE	Between	0.015	0.015	0.032
Scan: 17248 Run: 1692889578_ECstar-RECQL5_14_20241113215030 P1_R.SQQHAKVVPWMoxR.K P2_R.IDPNVLLDPADEKLLEEEIQAPTSSK.R 6 13	1692889578_ECstar-RECQL5_14_20241113215030	17248	1692889578_ECstar-RECQL5_14_20241113215030.mgf	14651	5	897.662	4483.28	0.276	5	4483.29	0.294	Paf1			FALSE	Paf1	Paf1		FALSE	IDPNVLLDPADEKLLEEEIQAPTSSK	SQQHAKVVPWMoxR	94	121	26	12	13	6	106	126	5	BS3	138.068	11	28	11	0	0	0.545	11	20.28	FALSE	TRUE	FALSE	FALSE	Self	0	0.001	0.002
Scan: 8834 Run: 1692889578_ECstar-RECQL5_16 P1_R.IYSSDSDEGSEEDKAQR.L P2_-.APTIQTQAQR.E 14 1	1692889578_ECstar-RECQL5_16	8834	1692889578_ECstar-RECQL5_16.mgf	6795	3	1056.16	3165.47	0.469	3	3165.47	0.47	LEO1			FALSE	Paf1	Paf1		FALSE	IYSSDSDEGSEEDKAQR	APTIQTQAQR	605	2	17	10	14	1	618	2	3	BS3	138.068	10	19	10	0	0	0.556	10	20.271	FALSE	TRUE	FALSE	FALSE	Between	0.015	0.015	0.032
Scan: 5952 Run: 1692889578_ECstar-RECQL5_16 P1_R.KGSGSEQEGEDEEGGER.K P2_-.APTIQTQAQR.E 1 1	1692889578_ECstar-RECQL5_16	5952	1692889578_ECstar-RECQL5_16.mgf	4108	3	1010.8	3029.38	0.382	3	3029.38	0.381	CTR9			FALSE	Paf1	Paf1		FALSE	KGSGSEQEGEDEEGGER	APTIQTQAQR	939	2	17	10	1	1	939	2	3	BS3	138.068	9	20	9	0	0	0.556	9	20.271	FALSE	TRUE	FALSE	FALSE	Between	0.015	0.015	0.032
Scan: 16634 Run: 1692889578_ECstar-RECQL5_14_20241113215030 P1_R.KTEYISTEFNR.Y P2_R.ILQEKVQADVPPEILNNVGALHFR.L 1 5	1692889578_ECstar-RECQL5_14_20241113215030	16634	1692889578_ECstar-RECQL5_14_20241113215030.mgf	14079	4	1057.06	4224.22	0.218	4	4224.22	0.222	CTR9			FALSE	Paf1	Paf1		FALSE	ILQEKVQADVPPEILNNVGALHFR	KTEYISTEFNR	440	133	24	11	5	1	444	133	4	BS3	138.068	9	28	9	0	0	0.5	9	20.258	FALSE	TRUE	FALSE	FALSE	Between	0.015	0.015	0.032
Scan: 14027 Run: 1692889578_ECstar-RECQL5_15 P1_R.TKQPIPAAYNR.Y P2_R.LEGHKEGIVQTEQIR.S 2 5	1692889578_ECstar-RECQL5_15	14027	1692889578_ECstar-RECQL5_15.mgf	11211	5	627.341	3131.67	0.669	5	3131.67	0.673	CDC73			FALSE	CDC73	CDC73		FALSE	LEGHKEGIVQTEQIR	TKQPIPAAYNR	157	282	15	11	5	2	161	283	5	BS3	138.068	12	14	12	0	0	0.5	12	20.256	FALSE	TRUE	FALSE	FALSE	Self	0	0.001	0.002
Scan: 10926 Run: 1692889578_ECstar-RECQL5_14_20241113215030 P1_K.KEEER.L P2_R.GLSASYLEPDRYDEEEEGEESISLAAIKNR.Y 1 28	1692889578_ECstar-RECQL5_14_20241113215030	10926	1692889578_ECstar-RECQL5_14_20241113215030.mgf	8780	4	1050.26	4196.99	0.993	4	4196.99	0.987	LEO1			FALSE	LEO1	LEO1		FALSE	GLSASYLEPDRYDEEEEGEESISLAAIKNR	KEEER	564	538	30	5	28	1	591	538	4	BS3	138.068	4	41	4	0	0	0.625	4	20.251	FALSE	TRUE	FALSE	FALSE	Self	0	0.001	0.002
Scan: 5017 Run: 1692889578_ECstar-RECQL5_18 P1_R.LLKAK.K P2_K.KLTSDEEGEPSGKR.K 3 1	1692889578_ECstar-RECQL5_18	5017	1692889578_ECstar-RECQL5_18.mgf	3293	3	748.08	2241.22	0.218	3	2241.22	0.222	LEO1			FALSE	LEO1	LEO1		FALSE	KLTSDEEGEPSGKR	LLKAK	627	622	14	5	1	3	627	624	3	BS3	138.068	7	21	7	0	0	0.808	7	20.236	FALSE	TRUE	FALSE	FALSE	Self	0	0.001	0.002
Scan: 15571 Run: 1692889578_ECstar-RECQL5_17 P1_K.TNYVVWGTGKEGQPR.E P2_R.AADEVLAEAKKPR.I 10 10	1692889578_ECstar-RECQL5_17	15571	1692889578_ECstar-RECQL5_17.mgf	13054	5	646.143	3225.68	0.677	5	3225.68	0.678	CDC73			FALSE	CDC73	CDC73		FALSE	TNYVVWGTGKEGQPR	AADEVLAEAKKPR	38	127	15	13	10	10	47	136	5	BS3	138.068	12	17	12	0	0	0.583	12	20.216	FALSE	TRUE	FALSE	FALSE	Self	0	0.001	0.002
Scan: 9984 Run: 1692889578_ECstar-RECQL5_16 P1_K.HRDMNEKELEAQEAR.K P2_-.APTIQTQAQR.E 7 1	1692889578_ECstar-RECQL5_16	9984	1692889578_ECstar-RECQL5_16.mgf	7873	4	777.389	3105.53	0.528	4	3105.53	0.526	Paf1			FALSE	Paf1	Paf1		FALSE	APTIQTQAQR	HRDMNEKELEAQEAR	2	353	10	15	1	7	2	359	4	BS3	138.068	12	12	14	0	0	0.5	12	20.193	FALSE	TRUE	FALSE	FALSE	Self	0	0.001	0.002
Scan: 22163 Run: 1692889578_ECstar-RECQL5_13_20241113185804 P1_K.VSANKGEIGDATPFNDAVNVQKISNLLSDYGYHLR.G P2_R.SQQHAKVVPWMoxR.K 22 6	1692889578_ECstar-RECQL5_13_20241113185804	22163	1692889578_ECstar-RECQL5_13_20241113185804.mgf	15747	5	1085.95	5424.73	0.73	5	5424.73	0.731	RPB2			FALSE	Paf1	Paf1		FALSE	VSANKGEIGDATPFNDAVNVQKISNLLSDYGYHLR	SQQHAKVVPWMoxR	989	121	35	12	22	6	1010	126	5	BS3	138.068	7	31	7	0	0	0.409	7	20.186	FALSE	TRUE	FALSE	FALSE	Between	0.015	0.015	0.015
Scan: 16996 Run: 1692889578_ECstar-RECQL5_13_20241113185804 P1_R.YGISNEKPEVK.I P2_R.IDPNVLLDPADEKLLEEEIQAPTSSKR.S 7 26	1692889578_ECstar-RECQL5_13_20241113185804	16996	1692889578_ECstar-RECQL5_13_20241113185804.mgf	11676	5	885.063	4420.28	0.28	5	4420.29	0.29	Paf1			FALSE	Paf1	Paf1		FALSE	IDPNVLLDPADEKLLEEEIQAPTSSKR	YGISNEKPEVK	94	144	27	11	26	7	119	150	5	BS3	138.068	11	24	11	0	0	0.5	11	20.179	FALSE	TRUE	FALSE	FALSE	Self	0	0.001	0.002
Scan: 8516 Run: 1692889578_ECstar-RECQL5_14_20241113215030 P1_K.VLKAYPNNYETMK.I P2_K.ILGSLYAASEDQEKR.D 3 14	1692889578_ECstar-RECQL5_14_20241113215030	8516	1692889578_ECstar-RECQL5_14_20241113215030.mgf	6521	3	1129.91	3386.7	0.704	3	3386.71	0.707	CTR9			FALSE	CTR9	CTR9		FALSE	ILGSLYAASEDQEKR	VLKAYPNNYETMK	380	367	15	13	14	3	393	369	3	BS3	138.068	13	21	13	0	0	0.542	13	20.176	FALSE	TRUE	FALSE	FALSE	Self	0	0.001	0.002
Scan: 26190 Run: 1692889578_ECstar-RECQL5_16 P1_R.TLQEDLVKDVLSNAHIQNELER.E P2_-.APTIQTQAQR.E 12 1	1692889578_ECstar-RECQL5_16	26190	1692889578_ECstar-RECQL5_16.mgf	22902	4	954.501	3813.97	0.973	4	3813.99	0.986	RPB1			FALSE	Paf1	Paf1		FALSE	TLQEDLVKDVLSNAHIQNELER	APTIQTQAQR	933	2	22	10	12	1	944	2	4	BS3	138.068	9	26	9	0	0	0.611	9	20.173	FALSE	TRUE	FALSE	FALSE	Between	0.015	0.015	0.015
Scan: 13348 Run: 1692889578_ECstar-RECQL5_18 P1_R.KEVAK.L P2_R.FVAHWNIAKSMoxAGYYQESGR.A 1 9	1692889578_ECstar-RECQL5_18	13348	1692889578_ECstar-RECQL5_18.mgf	10783	3	1014.84	3041.5	0.501	3	3041.51	0.507	RECQL5			FALSE	RECQL5	RECQL5		FALSE	FVAHWNIAKSMoxAGYYQESGR	KEVAK	330	377	20	5	9	1	338	377	3	BS3	138.068	6	28	6	0	0	0.737	6	20.168	FALSE	TRUE	FALSE	FALSE	Self	0	0.001	0.002
Scan: 16131 Run: 1692889578_ECstar-RECQL5_16 P1_-.APTIQTQAQR.E P2_R.AKAGVQSGTNALLVVK.H 1 2	1692889578_ECstar-RECQL5_16	16131	1692889578_ECstar-RECQL5_16.mgf	13569	3	936.195	2805.56	0.562	3	2805.57	0.571	Paf1			FALSE	Paf1	Paf1		FALSE	AKAGVQSGTNALLVVK	APTIQTQAQR	337	2	16	10	2	1	338	2	3	BS3	138.068	10	21	10	0	0	0.556	10	20.166	FALSE	TRUE	FALSE	FALSE	Self	0	0.001	0.002
Scan: 12217 Run: 1692889578_ECstar-RECQL5_15 P1_R.YGISNEKPEVK.I P2_K.TFEDAQKSISQHYSKPR.V 7 7	1692889578_ECstar-RECQL5_15	12217	1692889578_ECstar-RECQL5_15.mgf	9557	5	685.351	3421.72	0.716	5	3421.72	0.715	Paf1			FALSE	Paf1	Paf1		FALSE	TFEDAQKSISQHYSKPR	YGISNEKPEVK	182	144	17	11	7	7	188	150	5	BS3	138.068	13	18	13	0	0	0.562	13	20.137	FALSE	TRUE	FALSE	FALSE	Self	0	0.001	0.002
Scan: 23800 Run: 1692889578_ECstar-RECQL5_16 P1_R.TSFDDRLEDDDFDLIEENLGVKVK.R P2_R.GQKYR.R 22 3	1692889578_ECstar-RECQL5_16	23800	1692889578_ECstar-RECQL5_16.mgf	20680	4	900.946	3599.76	0.755	4	3599.76	0.763	SPT6			FALSE	SPT6	SPT6		FALSE	TSFDDRLEDDDFDLIEENLGVKVK	GQKYR	93	118	24	5	22	3	114	120	4	BS3	138.068	4	34	4	0	0	0.5	4	20.117	FALSE	TRUE	FALSE	FALSE	Self	0	0.001	0.002
Scan: 16971 Run: 1692889578_ECstar-RECQL5_18 P1_K.KILLSPER.V P2_K.GYIYVEAYKQTHVK.Q 1 9	1692889578_ECstar-RECQL5_18	16971	1692889578_ECstar-RECQL5_18.mgf	14063	4	698.64	2790.53	0.53	4	2790.53	0.532	SPT5			FALSE	RPB1	RPB1		FALSE	GYIYVEAYKQTHVK	KILLSPER	223	213	14	8	9	1	231	213	4	BS3	138.068	10	18	10	0	0	0.692	10	20.1	FALSE	TRUE	FALSE	FALSE	Between	0.015	0.015	0.029
Scan: 6455 Run: 1692889578_ECstar-RECQL5_16 P1_R.TKQPIPAAYNR.Y P2_R.KGSGSEQEGEDEEGGER.K 2 1	1692889578_ECstar-RECQL5_16	6455	1692889578_ECstar-RECQL5_16.mgf	4576	4	794.624	3174.47	0.469	4	3174.47	0.47	CTR9			FALSE	CDC73	CDC73		FALSE	KGSGSEQEGEDEEGGER	TKQPIPAAYNR	939	282	17	11	1	2	939	283	4	BS3	138.068	11	16	11	0	0	0.5	11	20.095	FALSE	TRUE	FALSE	FALSE	Between	0.015	0.015	0.029
Scan: 22007 Run: 1692889578_ECstar-RECQL5_15 P1_-.GPGSMoxALETVPKDLR.H P2_R.GKDFNLELAIK.T 12 2	1692889578_ECstar-RECQL5_15	22007	1692889578_ECstar-RECQL5_15.mgf	18606	4	743.65	2970.57	0.572	4	2970.57	0.574	SPT4			FALSE	RPB2	RPB2		FALSE	GPGSMoxALETVPKDLR	GKDFNLELAIK	1	426	15	11	12	2	12	427	4	BS3	138.068	11	17	11	0	0	0.6	11	20.086	FALSE	TRUE	FALSE	FALSE	Between	0.015	0.015	0.028
Scan: 17475 Run: 1692889578_ECstar-RECQL5_14_20241113215030 P1_K.EIVVKGDEVIFGEFSWPK.N P2_R.AADEVLAEAKKPR.I 5 10	1692889578_ECstar-RECQL5_14_20241113215030	17475	1692889578_ECstar-RECQL5_14_20241113215030.mgf	14862	4	904.236	3612.91	0.914	4	3612.91	0.908	CDC73			FALSE	CDC73	CDC73		FALSE	EIVVKGDEVIFGEFSWPK	AADEVLAEAKKPR	17	127	18	13	5	10	21	136	4	BS3	138.068	11	25	11	0	0	0.458	11	20.086	FALSE	TRUE	FALSE	FALSE	Self	0	0.001	0.002
Scan: 16816 Run: 1692889578_ECstar-RECQL5_14_20241113215030 P1_R.KTEYISTEFNR.Y P2_R.IDPNVLLDPADEKLLEEEIQAPTSSKR.S 1 13	1692889578_ECstar-RECQL5_14_20241113215030	16816	1692889578_ECstar-RECQL5_14_20241113215030.mgf	14248	5	909.871	4544.32	0.316	5	4544.32	0.317	Paf1			FALSE	Paf1	Paf1		FALSE	IDPNVLLDPADEKLLEEEIQAPTSSKR	KTEYISTEFNR	94	133	27	11	13	1	106	133	5	BS3	138.068	9	26	9	0	0	0.5	9	20.083	FALSE	TRUE	FALSE	FALSE	Self	0	0.001	0.002
Scan: 3358 Run: 1692889578_ECstar-RECQL5_19 P1_R.KQDEEERELR.A P2_R.AKQEQEK.E 1 2	1692889578_ECstar-RECQL5_19	3358	1692889578_ECstar-RECQL5_19.mgf	1700	3	777.059	2328.16	0.156	3	2328.16	0.156	CTR9			FALSE	CTR9	CTR9		FALSE	KQDEEERELR	AKQEQEK	833	843	10	7	1	2	833	844	3	BS3	138.068	10	12	10	0	0	0.667	10	20.08	FALSE	TRUE	FALSE	FALSE	Self	0	0.001	0.002
Scan: 13391 Run: 1692889578_ECstar-RECQL5_18 P1_R.VIAHPSFHNINFKQAEK.M P2_R.TTYIKR.V 13 5	1692889578_ECstar-RECQL5_18	13391	1692889578_ECstar-RECQL5_18.mgf	10821	4	725.395	2897.55	0.549	4	2897.55	0.555	SPT6			FALSE	SPT6	SPT6		FALSE	VIAHPSFHNINFKQAEK	TTYIKR	1332	1326	17	6	13	5	1344	1330	4	BS3	138.068	5	27	5	0	0	0.6	5	20.073	FALSE	TRUE	FALSE	FALSE	Self	0	0.001	0.002
Scan: 16966 Run: 1692889578_ECstar-RECQL5_17 P1_R.SVKEEAQNLIR.H P2_-.APTIQTQAQR.E 3 1	1692889578_ECstar-RECQL5_17	16966	1692889578_ECstar-RECQL5_17.mgf	14322	3	846.46	2536.36	0.36	3	2536.36	0.361	Paf1			FALSE	RECQL5	RECQL5		FALSE	APTIQTQAQR	SVKEEAQNLIR	2	958	10	11	1	3	2	960	3	BS3	138.068	12	13	12	0	0	0.6	12	20.069	FALSE	TRUE	FALSE	FALSE	Between	0.015	0.015	0.043
Scan: 12279 Run: 1692889578_ECstar-RECQL5_14_20241113215030 P1_R.VSSLNSKLSAQER.K P2_R.IVEDAPPIDLQAEAQHASGEVEEPPR.Y 7 18	1692889578_ECstar-RECQL5_14_20241113215030	12279	1692889578_ECstar-RECQL5_14_20241113215030.mgf	10046	5	871.443	4352.18	0.177	5	4352.18	0.177	RPB2			FALSE	RECQL5	RECQL5		FALSE	IVEDAPPIDLQAEAQHASGEVEEPPR	VSSLNSKLSAQER	58	97	26	13	18	7	75	103	5	BS3	138.068	10	24	10	0	0	0.458	10	20.067	FALSE	TRUE	FALSE	FALSE	Between	0.015	0.015	0.043
Scan: 8622 Run: 1692889578_ECstar-RECQL5_16 P1_R.KQDEEERELR.A P2_R.AKQEQEKELLR.Q 1 2	1692889578_ECstar-RECQL5_16	8622	1692889578_ECstar-RECQL5_16.mgf	6596	5	568.9	2839.46	0.463	5	2839.47	0.468	CTR9			FALSE	CTR9	CTR9		FALSE	AKQEQEKELLR	KQDEEERELR	843	833	11	10	2	1	844	833	5	BS3	138.068	9	9	13	0	0	0.65	9	20.054	FALSE	TRUE	FALSE	FALSE	Self	0	0.001	0.002
Scan: 5663 Run: 1692889578_ECstar-RECQL5_16 P1_K.KLTSDEEGEPSGK.R P2_R.IYSSDSDEGSEEDKAQR.L 1 14	1692889578_ECstar-RECQL5_16	5663	1692889578_ECstar-RECQL5_16.mgf	3842	3	1143.85	3428.52	0.518	3	3428.52	0.523	LEO1			FALSE	LEO1	LEO1		FALSE	IYSSDSDEGSEEDKAQR	KLTSDEEGEPSGK	605	627	17	13	14	1	618	627	3	BS3	138.068	12	22	12	0	0	0.5	12	20.049	FALSE	TRUE	FALSE	FALSE	Self	0	0.001	0.002
Scan: 21274 Run: 1692889578_ECstar-RECQL5_14_20241113215030 P1_R.VLSEKDVDPVR.T P2_R.GYLVTQDELDQTLEEFKAQFGDKPSEGRPR.R 5 17	1692889578_ECstar-RECQL5_14_20241113215030	21274	1692889578_ECstar-RECQL5_14_20241113215030.mgf	18386	4	1212.61	4846.43	0.427	4	4846.43	0.43	RPB5			FALSE	RPB1	RPB1		FALSE	GYLVTQDELDQTLEEFKAQFGDKPSEGRPR	VLSEKDVDPVR	25	1346	30	11	17	5	41	1350	4	BS3	138.068	7	33	7	0	0	0.4	7	20.035	FALSE	TRUE	FALSE	FALSE	Between	0.015	0.015	0.042
Scan: 10299 Run: 1692889578_ECstar-RECQL5_18 P1_R.TKQPIPAAYNR.Y P2_R.FKGKEETEGFK.I 2 4	1692889578_ECstar-RECQL5_18	10299	1692889578_ECstar-RECQL5_18.mgf	8048	3	899.139	2694.4	0.396	3	2694.4	0.402	CDC73			FALSE	CDC73	CDC73		FALSE	TKQPIPAAYNR	FKGKEETEGFK	282	298	11	11	2	4	283	301	3	BS3	138.068	11	15	11	0	0	0.65	11	20.033	FALSE	TRUE	FALSE	FALSE	Self	0	0.001	0.002
Scan: 19571 Run: 1692889578_ECstar-RECQL5_15 P1_R.KGSGSEQEGEDEEGGER.K P2_K.ELISDPYGNLKDFCcmLK.A 1 11	1692889578_ECstar-RECQL5_15	19571	1692889578_ECstar-RECQL5_15.mgf	16337	4	957.944	3827.75	0.746	4	3827.73	0.732	RECQL5			FALSE	CTR9	CTR9		FALSE	ELISDPYGNLKDFCcmLK	KGSGSEQEGEDEEGGER	233	939	16	17	11	1	243	939	4	BS3	138.068	15	16	15	0	0	0.469	15	20.029	FALSE	TRUE	FALSE	FALSE	Between	0.015	0.015	0.042
Scan: 13097 Run: 1692889578_ECstar-RECQL5_14_20241113215030 P1_K.IDTMoxGTYHGMTLKSVTEGASAR.K P2_R.ALAIYKQVLR.N 13 6	1692889578_ECstar-RECQL5_14_20241113215030	13097	1692889578_ECstar-RECQL5_14_20241113215030.mgf	10796	4	914.233	3652.9	0.902	4	3652.9	0.896	CDC73			FALSE	CTR9	CTR9		FALSE	IDTMoxGTYHGMTLKSVTEGASAR	ALAIYKQVLR	309	632	22	10	13	6	321	637	4	BS3	138.068	9	27	9	0	0	0.611	9	20.016	FALSE	TRUE	FALSE	FALSE	Between	0.015	0.015	0.041
Scan: 18272 Run: 1692889578_ECstar-RECQL5_13_20241113185804 P1_R.KFIAYQFTDTPLQIKSVVAPEHVK.G P2_-.GPGSMoxALETVPK.D 15 1	1692889578_ECstar-RECQL5_13_20241113185804	18272	1692889578_ECstar-RECQL5_13_20241113185804.mgf	12722	5	820.64	4098.16	0.163	5	4098.18	0.175	SPT5			FALSE	SPT4	SPT4		FALSE	KFIAYQFTDTPLQIKSVVAPEHVK	GPGSMoxALETVPK	199	1	24	12	15	1	213	1	5	BS3	138.068	10	24	10	0	0	0.5	10	20.008	FALSE	TRUE	FALSE	FALSE	Between	0.015	0.015	0.041
Scan: 15443 Run: 1692889578_ECstar-RECQL5_16 P1_R.RKDQMQPGGTAISVTVPYR.V P2_-.APTIQTQAQR.E 2 1	1692889578_ECstar-RECQL5_16	15443	1692889578_ECstar-RECQL5_16.mgf	12931	4	839.445	3353.75	0.75	4	3353.75	0.751	CDC73			FALSE	Paf1	Paf1		FALSE	RKDQMQPGGTAISVTVPYR	APTIQTQAQR	408	2	19	10	2	1	409	2	4	BS3	138.068	10	21	10	0	0	0.583	10	20.003	FALSE	TRUE	FALSE	FALSE	Between	0.015	0.015	0.041
Scan: 12384 Run: 1692889578_ECstar-RECQL5_20 P1_K.LNKLEKAR.L P2_R.GALAYYKK.A 6 7	1692889578_ECstar-RECQL5_20	12384	1692889578_ECstar-RECQL5_20.mgf	7522	3	674.73	2021.17	0.17	3	2021.17	0.167	CTR9			FALSE	CTR9	CTR9		FALSE	LNKLEKAR	GALAYYKK	211	181	8	8	6	7	216	187	3	BS3	138.068	10	10	12	0	0	0.714	10	20.003	FALSE	TRUE	FALSE	FALSE	Self	0	0.001	0.002
Scan: 21999 Run: 1692889578_ECstar-RECQL5_15 P1_R.LEGHKEGIVQTEQIR.S P2_-.ADVLSVLR.Q 5 1	1692889578_ECstar-RECQL5_15	21999	1692889578_ECstar-RECQL5_15.mgf	18599	4	687.382	2745.5	0.5	4	2745.5	0.502	CDC73			FALSE	CDC73	CDC73		FALSE	LEGHKEGIVQTEQIR	ADVLSVLR	157	2	15	8	5	1	161	2	4	BS3	138.068	8	17	8	0	0	0.607	8	19.996	FALSE	TRUE	FALSE	FALSE	Self	0	0.001	0.002
Scan: 15617 Run: 1692889578_ECstar-RECQL5_15 P1_R.TKQPIPAAYNR.Y P2_R.AKAGVQSGTNALLVVK.H 2 2	1692889578_ECstar-RECQL5_15	15617	1692889578_ECstar-RECQL5_15.mgf	12685	4	738.672	2950.66	0.659	4	2950.66	0.66	Paf1			FALSE	CDC73	CDC73		FALSE	AKAGVQSGTNALLVVK	TKQPIPAAYNR	337	282	16	11	2	2	338	283	4	BS3	138.068	12	14	12	0	0	0.467	12	19.996	FALSE	TRUE	FALSE	FALSE	Between	0.015	0.015	0.041
Scan: 10359 Run: 1692889578_ECstar-RECQL5_19 P1_R.STQVKR.A P2_R.IEDEECcmVRLDKER.L 5 11	1692889578_ECstar-RECQL5_19	10359	1692889578_ECstar-RECQL5_19.mgf	7241	4	637.327	2545.28	0.28	4	2545.28	0.281	CDC73			FALSE	CDC73	CDC73		FALSE	IEDEECcmVRLDKER	STQVKR	140	121	13	6	11	5	150	125	4	BS3	138.068	9	15	9	0	0	0.708	9	19.992	FALSE	TRUE	FALSE	FALSE	Self	0	0.001	0.002
Scan: 5589 Run: 1692889578_ECstar-RECQL5_16 P1_K.KLTSDEEGEPSGK.R P2_R.IYSSDSDEGSEEDKAQR.L 1 14	1692889578_ECstar-RECQL5_16	5589	1692889578_ECstar-RECQL5_16.mgf	3784	4	858.137	3428.52	0.519	4	3428.52	0.523	LEO1			FALSE	LEO1	LEO1		FALSE	IYSSDSDEGSEEDKAQR	KLTSDEEGEPSGK	605	627	17	13	14	1	618	627	4	BS3	138.068	12	20	12	0	0	0.5	12	19.988	FALSE	TRUE	FALSE	FALSE	Self	0	0.001	0.002
Scan: 18134 Run: 1692889578_ECstar-RECQL5_15 P1_R.LPSDLHPIKVVEGVK.E P2_-.APTIQTQAQR.E 9 1	1692889578_ECstar-RECQL5_15	18134	1692889578_ECstar-RECQL5_15.mgf	15003	4	721.159	2880.61	0.607	4	2880.61	0.607	RPB1			FALSE	Paf1	Paf1		FALSE	LPSDLHPIKVVEGVK	APTIQTQAQR	1000	2	15	10	9	1	1008	2	4	BS3	138.068	12	16	12	0	0	0.571	12	19.983	FALSE	TRUE	FALSE	FALSE	Between	0.015	0.015	0.041
Scan: 24738 Run: 1692889578_ECstar-RECQL5_16 P1_R.ILQEKVQADVPPEILNNVGALHFR.L P2_R.FVQYKATSLEK.Q 5 5	1692889578_ECstar-RECQL5_16	24738	1692889578_ECstar-RECQL5_16.mgf	21548	4	1038.57	4150.25	0.248	4	4150.25	0.247	CTR9			FALSE	Paf1	Paf1		FALSE	ILQEKVQADVPPEILNNVGALHFR	FVQYKATSLEK	440	58	24	11	5	5	444	62	4	BS3	138.068	9	28	9	0	0	0.45	9	19.981	FALSE	TRUE	FALSE	FALSE	Between	0.015	0.015	0.04
Scan: 22415 Run: 1692889578_ECstar-RECQL5_17 P1_K.VNIFGVESGKKEYSLDTR.G P2_R.SLGGDVASDGDFLIFEGNR.Y 11 1	1692889578_ECstar-RECQL5_17	22415	1692889578_ECstar-RECQL5_17.mgf	19344	3	1383.35	4147.02	0.024	3	4147.04	0.039	SPT5			FALSE	Ski8	Ski8		FALSE	SLGGDVASDGDFLIFEGNR	VNIFGVESGKKEYSLDTR	347	130	19	18	1	11	347	140	3	BS3	138.068	14	18	14	0	0	0.441	14	19.979	FALSE	TRUE	FALSE	FALSE	Between	0.015	0.015	0.04
Scan: 20755 Run: 1692889578_ECstar-RECQL5_14_20241113215030 P1_R.TLQEDLVKDVLSNAHIQNELEREFER.M P2_-.APTIQTQAQR.E 8 1	1692889578_ECstar-RECQL5_14_20241113215030	20755	1692889578_ECstar-RECQL5_14_20241113215030.mgf	17902	5	876.056	4375.24	0.242	5	4375.24	0.241	RPB1			FALSE	Paf1	Paf1		FALSE	TLQEDLVKDVLSNAHIQNELEREFER	APTIQTQAQR	933	2	26	10	8	1	940	2	5	BS3	138.068	8	31	8	0	0	0.5	8	19.975	FALSE	TRUE	FALSE	FALSE	Between	0.015	0.015	0.04
Scan: 8567 Run: 1692889578_ECstar-RECQL5_18 P1_R.IKYAKEVLQK.E P2_R.GAKPGVTKEK.R 5 8	1692889578_ECstar-RECQL5_18	8567	1692889578_ECstar-RECQL5_18.mgf	6465	5	475.085	2370.39	0.389	5	2370.39	0.389	RPB2			FALSE	RPB2	RPB2		FALSE	IKYAKEVLQK	GAKPGVTKEK	336	325	10	10	5	8	340	332	5	BS3	138.068	11	13	11	0	0	0.667	11	19.975	FALSE	TRUE	FALSE	FALSE	Self	0	0.001	0.002
Scan: 15798 Run: 1692889578_ECstar-RECQL5_15 P1_K.YFGDALPACcmAKGCcmDHCcmQNPTAVR.R P2_R.KGYGDFSR.Y 11 1	1692889578_ECstar-RECQL5_15	15798	1692889578_ECstar-RECQL5_15.mgf	12854	5	735.735	3673.64	0.638	5	3673.65	0.65	RECQL5			FALSE	RECQL5	RECQL5		FALSE	YFGDALPACcmAKGCcmDHCcmQNPTAVR	KGYGDFSR	419	476	23	8	11	1	429	476	5	BS3	138.068	6	24	6	0	0	0.5	6	19.967	FALSE	TRUE	FALSE	FALSE	Self	0	0.001	0.002
Scan: 19327 Run: 1692889578_ECstar-RECQL5_15 P1_K.TDLDDDITALKQR.S P2_R.AADEVLAEAKKPR.I 11 10	1692889578_ECstar-RECQL5_15	19327	1692889578_ECstar-RECQL5_15.mgf	16108	4	760.404	3037.59	0.587	4	3037.59	0.593	CDC73			FALSE	CDC73	CDC73		FALSE	TDLDDDITALKQR	AADEVLAEAKKPR	199	127	13	13	11	10	209	136	4	BS3	138.068	14	17	14	0	0	0.583	14	19.966	FALSE	TRUE	FALSE	FALSE	Self	0	0.001	0.002
Scan: 1535 Run: 1692889578_ECstar-RECQL5_13_20241113185804 P1_R.KAQLENHEPEEEEEEEMETEEK.E P2_K.EPYLMNNCcmEQCcmR.F 19 3	1692889578_ECstar-RECQL5_13_20241113185804	1535	1692889578_ECstar-RECQL5_13_20241113185804.mgf	140	5	894.177	4465.85	0.848	5	4465.85	0.845	Paf1			FALSE	decoy:RPB9	decoy:RPB9	decoy	TRUE	KAQLENHEPEEEEEEEMETEEK	EPYLMNNCcmEQCcmR	368	99	22	12	19	3	386	101	5	BS3	138.068	8	36	8	0	0	0.409	8	19.95	TRUE	FALSE	TRUE	FALSE	Between	0.015	0.015	0.038
Scan: 4851 Run: 1692889578_ECstar-RECQL5_14_20241113215030 P1_K.TVTLPENEDELEGTNR.R P2_-.MoxHGGGPPSGDSACcmPLR.T 14 1	1692889578_ECstar-RECQL5_14_20241113215030	4851	1692889578_ECstar-RECQL5_14_20241113215030.mgf	3135	4	892.161	3564.61	0.614	4	3564.61	0.61	RPB2			FALSE	RPB1	RPB1		FALSE	TVTLPENEDELEGTNR	MoxHGGGPPSGDSACcmPLR	870	1	16	16	14	1	883	1	4	BS3	138.068	14	15	14	0	0	0.467	14	19.945	FALSE	TRUE	FALSE	FALSE	Between	0.015	0.015	0.038
Scan: 4533 Run: 1692889578_ECstar-RECQL5_14_20241113215030 P1_R.ERPSTCcmPPRDQGTPEVQPTPAKDTWK.G P2_-.APTIQTQAQR.E 22 1	1692889578_ECstar-RECQL5_14_20241113215030	4533	1692889578_ECstar-RECQL5_14_20241113215030.mgf	2838	5	846.626	4228.09	0.093	5	4228.1	0.097	RECQL5			FALSE	Paf1	Paf1		FALSE	ERPSTCcmPPRDQGTPEVQPTPAKDTWK	APTIQTQAQR	827	2	26	10	22	1	848	2	5	BS3	138.068	11	18	11	0	0	0.38	11	19.936	FALSE	TRUE	FALSE	FALSE	Between	0.015	0.015	0.037
Scan: 15475 Run: 1692889578_ECstar-RECQL5_14_20241113215030 P1_K.TGSSAQKSLSEYNNFK.S P2_K.GSKINISQVIAVVGQQNVEGK.R 7 3	1692889578_ECstar-RECQL5_14_20241113215030	15475	1692889578_ECstar-RECQL5_14_20241113215030.mgf	12996	3	1356.04	4065.09	0.085	3	4065.1	0.102	RPB1			FALSE	RPB1	RPB1		FALSE	GSKINISQVIAVVGQQNVEGK	TGSSAQKSLSEYNNFK	776	752	21	16	3	7	778	758	3	BS3	138.068	12	24	12	0	0	0.4	12	19.927	FALSE	TRUE	FALSE	FALSE	Self	0	0.001	0.002
Scan: 6434 Run: 1692889578_ECstar-RECQL5_14_20241113215030 P1_R.KNAIASDSEADSDTEVPK.D P2_R.AKAGVQSGTNALLVVK.H 1 2	1692889578_ECstar-RECQL5_14_20241113215030	6434	1692889578_ECstar-RECQL5_14_20241113215030.mgf	4586	4	893.222	3568.86	0.859	4	3568.85	0.847	Paf1			FALSE	LEO1	LEO1		FALSE	AKAGVQSGTNALLVVK	KNAIASDSEADSDTEVPK	337	289	16	18	2	1	338	289	4	BS3	138.068	13	13	14	0	0	0.433	13	19.921	FALSE	TRUE	FALSE	FALSE	Between	0.015	0.015	0.037
Scan: 11438 Run: 1692889578_ECstar-RECQL5_14_20241113215030 P1_R.MSVTEGGIKYPETTEGGRPK.L P2_R.GIYKDDIAQVDYVEPSQNTISLK.M 9 4	1692889578_ECstar-RECQL5_14_20241113215030	11438	1692889578_ECstar-RECQL5_14_20241113215030.mgf	9258	5	974.892	4869.42	0.422	5	4869.43	0.427	SPT5			FALSE	RPB1	RPB1		FALSE	GIYKDDIAQVDYVEPSQNTISLK	MSVTEGGIKYPETTEGGRPK	284	34	23	20	4	9	287	42	5	BS3	138.068	13	24	13	0	0	0.368	13	19.92	FALSE	TRUE	FALSE	FALSE	Between	0.015	0.015	0.037
Scan: 12426 Run: 1692889578_ECstar-RECQL5_17 P1_R.LEGHKEGIVQTEQIR.S P2_-.APTIQTQAQR.E 5 1	1692889578_ECstar-RECQL5_17	12426	1692889578_ECstar-RECQL5_17.mgf	10136	4	747.653	2986.58	0.582	4	2986.58	0.584	CDC73			FALSE	Paf1	Paf1		FALSE	LEGHKEGIVQTEQIR	APTIQTQAQR	157	2	15	10	5	1	161	2	4	BS3	138.068	12	13	12	0	0	0.5	12	19.919	FALSE	TRUE	FALSE	FALSE	Between	0.015	0.015	0.037
Scan: 17734 Run: 1692889578_ECstar-RECQL5_14_20241113215030 P1_K.SSVGETVYGGSDELSDDITQQQLLPGVKDPNLWTVK.Ccm P2_K.GYIYVEAYKQTHVK.Q 28 9	1692889578_ECstar-RECQL5_14_20241113215030	17734	1692889578_ECstar-RECQL5_14_20241113215030.mgf	15105	4	1428.72	5710.84	0.842	4	5710.86	0.857	SPT5			FALSE	SPT5	SPT5		FALSE	SSVGETVYGGSDELSDDITQQQLLPGVKDPNLWTVK	GYIYVEAYKQTHVK	148	223	36	14	28	9	175	231	4	BS3	138.068	9	26	9	0	0	0.371	9	19.91	FALSE	TRUE	FALSE	FALSE	Self	0	0.001	0.002
Scan: 22606 Run: 1692889578_ECstar-RECQL5_15 P1_K.TDLDDDITALKQR.S P2_R.SLSEAMoxSVEKIAAIK.A 11 10	1692889578_ECstar-RECQL5_15	22606	1692889578_ECstar-RECQL5_15.mgf	19167	4	809.175	3232.67	0.673	4	3232.68	0.675	CDC73			FALSE	CDC73	CDC73		FALSE	SLSEAMoxSVEKIAAIK	TDLDDDITALKQR	172	199	15	13	10	11	181	209	4	BS3	138.068	13	15	13	0	0	0.536	13	19.909	FALSE	TRUE	FALSE	FALSE	Self	0	0.001	0.002
Scan: 11219 Run: 1692889578_ECstar-RECQL5_14_20241113215030 P1_R.VSNFKPGVYAVSVTGR.L P2_-.GPGSMoxALETVPK.D 5 1	1692889578_ECstar-RECQL5_14_20241113215030	11219	1692889578_ECstar-RECQL5_14_20241113215030.mgf	9055	3	1007.53	3019.57	0.572	3	3019.57	0.569	SPT4			FALSE	SPT4	SPT4		FALSE	VSNFKPGVYAVSVTGR	GPGSMoxALETVPK	81	1	16	12	5	1	85	1	3	BS3	138.068	13	14	13	0	0	0.467	13	19.904	FALSE	TRUE	FALSE	FALSE	Self	0	0.001	0.002
Scan: 18083 Run: 1692889578_ECstar-RECQL5_14_20241113215030 P1_R.KTEYISTEFNR.Y P2_R.IDPNVLLDPADEKLLEEEIQAPTSSK.R 1 13	1692889578_ECstar-RECQL5_14_20241113215030	18083	1692889578_ECstar-RECQL5_14_20241113215030.mgf	15431	4	1098.06	4388.21	0.211	4	4388.22	0.216	Paf1			FALSE	Paf1	Paf1		FALSE	IDPNVLLDPADEKLLEEEIQAPTSSK	KTEYISTEFNR	94	133	26	11	13	1	106	133	4	BS3	138.068	10	30	10	0	0	0.5	10	19.897	FALSE	TRUE	FALSE	FALSE	Self	0	0.001	0.002
Scan: 16811 Run: 1692889578_ECstar-RECQL5_15 P1_R.YGISNEKPEVKIGVSVK.Q P2_R.KTEYISTEFNR.Y 11 1	1692889578_ECstar-RECQL5_15	16811	1692889578_ECstar-RECQL5_15.mgf	13770	5	675.16	3370.76	0.763	5	3370.77	0.766	Paf1			FALSE	Paf1	Paf1		FALSE	KTEYISTEFNR	YGISNEKPEVKIGVSVK	133	144	11	17	1	11	133	154	5	BS3	138.068	15	16	15	0	0	0.469	15	19.896	FALSE	TRUE	FALSE	FALSE	Self	0	0.001	0.002
Scan: 8213 Run: 1692889578_ECstar-RECQL5_14_20241113215030 P1_K.LLVDSNNPKIK.D P2_K.GKNICcmEGGEEMDNKFGVEQPEGDEDLTK.E 9 2	1692889578_ECstar-RECQL5_14_20241113215030	8213	1692889578_ECstar-RECQL5_14_20241113215030.mgf	6238	5	901.437	4502.15	0.149	5	4502.15	0.147	RPB1			FALSE	RPB1	RPB1		FALSE	GKNICcmEGGEEMDNKFGVEQPEGDEDLTK	LLVDSNNPKIK	150	117	28	11	2	9	151	125	5	BS3	138.068	9	34	9	0	0	0.5	9	19.886	FALSE	TRUE	FALSE	FALSE	Self	0	0.001	0.002
Scan: 11355 Run: 1692889578_ECstar-RECQL5_14_20241113215030 P1_R.SYKEQESK.K P2_R.GLSASYLEPDRYDEEEEGEESISLAAIKNR.Y 3 28	1692889578_ECstar-RECQL5_14_20241113215030	11355	1692889578_ECstar-RECQL5_14_20241113215030.mgf	9182	5	902.029	4505.11	0.109	5	4505.12	0.125	LEO1			FALSE	RPB2	RPB2		FALSE	GLSASYLEPDRYDEEEEGEESISLAAIKNR	SYKEQESK	564	813	30	8	28	3	591	815	5	BS3	138.068	6	31	6	0	0	0.429	6	19.883	FALSE	TRUE	FALSE	FALSE	Between	0.015	0.015	0.036
Scan: 12216 Run: 1692889578_ECstar-RECQL5_14_20241113215030 P1_R.RAKAGVQSGTNALLVVK.H P2_R.DQEEEMDYAPDDVYDYKIAR.E 3 17	1692889578_ECstar-RECQL5_14_20241113215030	12216	1692889578_ECstar-RECQL5_14_20241113215030.mgf	9987	5	863.633	4313.13	0.127	5	4313.12	0.116	Paf1			FALSE	Paf1	Paf1		FALSE	DQEEEMDYAPDDVYDYKIAR	RAKAGVQSGTNALLVVK	274	336	20	17	17	3	290	338	5	BS3	138.068	12	20	12	0	0	0.375	12	19.882	FALSE	TRUE	FALSE	FALSE	Self	0	0.001	0.002
Scan: 10361 Run: 1692889578_ECstar-RECQL5_16 P1_R.VSSLNSKLSAQER.K P2_R.IYSSDSDEGSEEDKAQR.L 7 14	1692889578_ECstar-RECQL5_16	10361	1692889578_ECstar-RECQL5_16.mgf	8226	4	868.664	3470.63	0.626	4	3470.63	0.628	LEO1			FALSE	RECQL5	RECQL5		FALSE	IYSSDSDEGSEEDKAQR	VSSLNSKLSAQER	605	97	17	13	14	7	618	103	4	BS3	138.068	12	21	12	0	0	0.5	12	19.878	FALSE	TRUE	FALSE	FALSE	Between	0.015	0.015	0.035
Scan: 9473 Run: 1692889578_ECstar-RECQL5_14_20241113215030 P1_K.SVTEGASAR.K P2_K.GKEETEGFKIDTMGTYHGMoxTLK.S 1 20	1692889578_ECstar-RECQL5_14_20241113215030	9473	1692889578_ECstar-RECQL5_14_20241113215030.mgf	7418	5	701.539	3502.66	0.658	5	3502.66	0.66	CDC73			FALSE	CDC73	CDC73		FALSE	GKEETEGFKIDTMGTYHGMoxTLK	SVTEGASAR	300	322	22	9	20	1	319	322	5	BS3	138.068	10	22	10	0	0	0.548	10	19.876	FALSE	TRUE	FALSE	FALSE	Self	0	0.001	0.002
Scan: 11786 Run: 1692889578_ECstar-RECQL5_14_20241113215030 P1_R.STIKTDLDDDITALKQR.S P2_R.AADEVLAEAKKPR.I 15 10	1692889578_ECstar-RECQL5_14_20241113215030	11786	1692889578_ECstar-RECQL5_14_20241113215030.mgf	9584	5	694.378	3466.85	0.853	5	3466.85	0.852	CDC73			FALSE	CDC73	CDC73		FALSE	STIKTDLDDDITALKQR	AADEVLAEAKKPR	195	127	17	13	15	10	209	136	5	BS3	138.068	11	20	11	0	0	0.542	11	19.876	FALSE	TRUE	FALSE	FALSE	Self	0	0.001	0.002
Scan: 7409 Run: 1692889578_ECstar-RECQL5_16 P1_K.KLTSDEEGEPSGKR.K P2_-.APTIQTQAQR.E 1 1	1692889578_ECstar-RECQL5_16	7409	1692889578_ECstar-RECQL5_16.mgf	5470	4	696.609	2782.41	0.408	4	2782.41	0.41	LEO1			FALSE	Paf1	Paf1		FALSE	KLTSDEEGEPSGKR	APTIQTQAQR	627	2	14	10	1	1	627	2	4	BS3	138.068	11	12	11	0	0	0.5	11	19.873	FALSE	TRUE	FALSE	FALSE	Between	0.015	0.015	0.035
Scan: 22459 Run: 1692889578_ECstar-RECQL5_17 P1_K.VNIFGVESGKKEYSLDTR.G P2_R.SLTFSPDSQLLVTASDDGYIK.I 11 5	1692889578_ECstar-RECQL5_17	22459	1692889578_ECstar-RECQL5_17.mgf	19385	4	1109.81	4435.22	0.221	4	4435.23	0.232	Ski8			FALSE	Ski8	Ski8		FALSE	SLTFSPDSQLLVTASDDGYIK	VNIFGVESGKKEYSLDTR	195	130	21	18	5	11	199	140	4	BS3	138.068	14	19	14	0	0	0.412	14	19.872	FALSE	TRUE	FALSE	FALSE	Self	0	0.001	0.002
Scan: 18652 Run: 1692889578_ECstar-RECQL5_13_20241113185804 P1_K.SSVGETVYGGSDELSDDITQQQLLPGVKDPNLWTVK.Ccm P2_K.GYIYVEAYKQTHVK.Q 28 9	1692889578_ECstar-RECQL5_13_20241113185804	18652	1692889578_ECstar-RECQL5_13_20241113185804.mgf	13022	5	1143.18	5710.85	0.849	5	5710.86	0.857	SPT5			FALSE	SPT5	SPT5		FALSE	SSVGETVYGGSDELSDDITQQQLLPGVKDPNLWTVK	GYIYVEAYKQTHVK	148	223	36	14	28	9	175	231	5	BS3	138.068	7	35	7	0	0	0.346	7	19.866	FALSE	TRUE	FALSE	FALSE	Self	0	0.001	0.002
Scan: 23355 Run: 1692889578_ECstar-RECQL5_15 P1_R.YGEDGLAGESVEFQNLATLKPSNK.A P2_K.ELSKK.L 22 4	1692889578_ECstar-RECQL5_15	23355	1692889578_ECstar-RECQL5_15.mgf	19869	3	1103.56	3307.66	0.663	3	3307.68	0.682	RPB1			FALSE	RPB1	RPB1		FALSE	YGEDGLAGESVEFQNLATLKPSNK	ELSKK	891	1015	24	5	22	4	912	1018	3	BS3	138.068	3	37	3	0	0	0.5	3	19.862	FALSE	TRUE	FALSE	FALSE	Self	0	0.001	0.002
Scan: 12180 Run: 1692889578_ECstar-RECQL5_14_20241113215030 P1_R.LEGHKEGIVQTEQIR.S P2_R.KDLLGYLNGEASTSASIDR.S 5 1	1692889578_ECstar-RECQL5_14_20241113215030	12180	1692889578_ECstar-RECQL5_14_20241113215030.mgf	9953	4	971.757	3883	0.999	4	3883	0.996	CDC73			FALSE	CDC73	CDC73		FALSE	KDLLGYLNGEASTSASIDR	LEGHKEGIVQTEQIR	92	157	19	15	1	5	92	161	4	BS3	138.068	12	23	12	0	0	0.464	12	19.862	FALSE	TRUE	FALSE	FALSE	Self	0	0.001	0.002
Scan: 7167 Run: 1692889578_ECstar-RECQL5_14_20241113215030 P1_R.KGSGSEQEGEDEEGGER.K P2_K.KENSETVVTGSLDDLVK.V 1 1	1692889578_ECstar-RECQL5_14_20241113215030	7167	1692889578_ECstar-RECQL5_14_20241113215030.mgf	5260	4	938.44	3749.73	0.731	4	3749.72	0.724	CTR9			FALSE	Ski8	Ski8		FALSE	KGSGSEQEGEDEEGGER	KENSETVVTGSLDDLVK	939	29	17	17	1	1	939	29	4	BS3	138.068	14	18	14	0	0	0.438	14	19.861	FALSE	TRUE	FALSE	FALSE	Between	0.015	0.015	0.034
Scan: 17852 Run: 1692889578_ECstar-RECQL5_13_20241113185804 P1_R.ILQEKVQADVPPEILNNVGALHFR.L P2_R.AADEVLAEAKKPR.I 5 10	1692889578_ECstar-RECQL5_13_20241113185804	17852	1692889578_ECstar-RECQL5_13_20241113185804.mgf	12382	5	847.867	4234.3	0.3	5	4234.31	0.311	CTR9			FALSE	CDC73	CDC73		FALSE	ILQEKVQADVPPEILNNVGALHFR	AADEVLAEAKKPR	440	127	24	13	5	10	444	136	5	BS3	138.068	9	24	9	0	0	0.417	9	19.857	FALSE	TRUE	FALSE	FALSE	Between	0.015	0.015	0.034
Scan: 10937 Run: 1692889578_ECstar-RECQL5_16 P1_K.SSSGGSSLAKGR.A P2_R.AKAVELEHETFR.N 10 2	1692889578_ECstar-RECQL5_16	10937	1692889578_ECstar-RECQL5_16.mgf	8766	4	665.847	2659.36	0.359	4	2659.36	0.357	RECQL5			FALSE	RECQL5	RECQL5		FALSE	AKAVELEHETFR	SSSGGSSLAKGR	578	734	12	12	2	10	579	743	4	BS3	138.068	11	11	13	0	0	0.545	11	19.855	FALSE	TRUE	FALSE	FALSE	Self	0	0.001	0.002
Scan: 21289 Run: 1692889578_ECstar-RECQL5_13_20241113185804 P1_R.VIFPTGDSKVVLPCcmNLLR.M P2_K.KSLGTSAGSLVHISYLEMGHDITR.L 9 1	1692889578_ECstar-RECQL5_13_20241113185804	21289	1692889578_ECstar-RECQL5_13_20241113185804.mgf	15133	5	948.305	4736.49	0.491	5	4736.5	0.503	RPB1			FALSE	RPB1	RPB1		FALSE	KSLGTSAGSLVHISYLEMGHDITR	VIFPTGDSKVVLPCcmNLLR	643	968	24	18	1	9	643	976	5	BS3	138.068	12	25	12	0	0	0.382	12	19.855	FALSE	TRUE	FALSE	FALSE	Self	0	0.001	0.002
Scan: 3200 Run: 1692889578_ECstar-RECQL5_17 P1_R.KGSGSEQEGEDEEGGER.K P2_R.AQYVEKTK.N 1 6	1692889578_ECstar-RECQL5_17	3200	1692889578_ECstar-RECQL5_17.mgf	1656	3	961.775	2882.3	0.304	3	2882.3	0.305	CTR9			FALSE	CTR9	CTR9		FALSE	KGSGSEQEGEDEEGGER	AQYVEKTK	939	879	17	8	1	6	939	884	3	BS3	138.068	9	18	9	0	0	0.562	9	19.854	FALSE	TRUE	FALSE	FALSE	Self	0	0.001	0.002
Scan: 13139 Run: 1692889578_ECstar-RECQL5_14_20241113215030 P1_K.VNIFGVESGKKEYSLDTR.G P2_R.SVKEEAQNLIR.H 11 3	1692889578_ECstar-RECQL5_14_20241113215030	13139	1692889578_ECstar-RECQL5_14_20241113215030.mgf	10835	4	867.211	3464.81	0.814	4	3464.82	0.815	Ski8			FALSE	RECQL5	RECQL5		FALSE	VNIFGVESGKKEYSLDTR	SVKEEAQNLIR	130	958	18	11	11	3	140	960	4	BS3	138.068	11	20	11	0	0	0.588	11	19.847	FALSE	TRUE	FALSE	FALSE	Between	0.015	0.015	0.034
Scan: 10187 Run: 1692889578_ECstar-RECQL5_15 P1_K.SGSEAGSPR.R P2_K.AIISSSDDSSDEDKLKIADEGHPR.N 1 16	1692889578_ECstar-RECQL5_15	10187	1692889578_ECstar-RECQL5_15.mgf	7666	5	714.742	3568.68	0.675	5	3568.68	0.676	CTR9			FALSE	CTR9	CTR9		FALSE	AIISSSDDSSDEDKLKIADEGHPR	SGSEAGSPR	1012	1066	24	9	16	1	1027	1066	5	BS3	138.068	6	21	6	0	0	0.457	6	19.846	FALSE	TRUE	FALSE	FALSE	Self	0	0.001	0.002
Scan: 16080 Run: 1692889578_ECstar-RECQL5_15 P1_K.VLKAYPNNYETMoxK.I P2_K.ILGSLYAASEDQEKR.D 3 14	1692889578_ECstar-RECQL5_15	16080	1692889578_ECstar-RECQL5_15.mgf	13089	4	851.681	3402.69	0.693	4	3402.7	0.702	CTR9			FALSE	CTR9	CTR9		FALSE	VLKAYPNNYETMoxK	ILGSLYAASEDQEKR	367	380	13	15	3	14	369	393	4	BS3	138.068	13	13	16	0	0	0.571	13	19.839	FALSE	TRUE	FALSE	FALSE	Self	0	0.001	0.002
Scan: 12934 Run: 1692889578_ECstar-RECQL5_15 P1_K.LKIADEGHPR.N P2_K.AIISSSDDSSDEDK.L 2 10	1692889578_ECstar-RECQL5_15	12934	1692889578_ECstar-RECQL5_15.mgf	10219	4	686.083	2740.3	0.302	4	2740.3	0.304	CTR9			FALSE	CTR9	CTR9		FALSE	AIISSSDDSSDEDK	LKIADEGHPR	1012	1026	14	10	10	2	1021	1027	4	BS3	138.068	12	15	12	0	0	0.577	12	19.823	FALSE	TRUE	FALSE	FALSE	Self	0	0.001	0.002
Scan: 16551 Run: 1692889578_ECstar-RECQL5_16 P1_-.SDSEDSNFSEEEDSER.S P2_-.GPGSMALETVPK.D 1 1	1692889578_ECstar-RECQL5_16	16551	1692889578_ECstar-RECQL5_16.mgf	13944	3	1062.45	3184.34	0.344	3	3184.35	0.351	SPT5			FALSE	SPT4	SPT4		FALSE	SDSEDSNFSEEEDSER	GPGSMALETVPK	2	1	16	12	1	1	2	1	3	BS3	138.068	12	14	12	0	0	0.467	12	19.815	FALSE	TRUE	FALSE	FALSE	Between	0.015	0.015	0.033
Scan: 16363 Run: 1692889578_ECstar-RECQL5_14_20241113215030 P1_K.YAKSSVGETVYGGSDELSDDITQQQLLPGVK.D P2_-.GPGSMALETVPK.D 3 1	1692889578_ECstar-RECQL5_14_20241113215030	16363	1692889578_ECstar-RECQL5_14_20241113215030.mgf	13825	4	1152.83	4607.28	0.284	4	4607.28	0.284	SPT5			FALSE	SPT4	SPT4		FALSE	YAKSSVGETVYGGSDELSDDITQQQLLPGVK	GPGSMALETVPK	145	1	31	12	3	1	147	1	4	BS3	138.068	10	22	10	0	0	0.383	10	19.808	FALSE	TRUE	FALSE	FALSE	Between	0.015	0.015	0.033
Scan: 12068 Run: 1692889578_ECstar-RECQL5_14_20241113215030 P1_K.TDLDDDITALKQR.S P2_R.AKAEAEHDEHYYNAISVTTSYNLAR.L 11 2	1692889578_ECstar-RECQL5_14_20241113215030	12068	1692889578_ECstar-RECQL5_14_20241113215030.mgf	9848	5	899.642	4493.17	0.172	5	4493.16	0.162	CTR9			FALSE	CDC73	CDC73		FALSE	AKAEAEHDEHYYNAISVTTSYNLAR	TDLDDDITALKQR	481	199	25	13	2	11	482	209	5	BS3	138.068	13	21	13	0	0	0.438	13	19.791	FALSE	TRUE	FALSE	FALSE	Between	0.015	0.015	0.033
Scan: 15001 Run: 1692889578_ECstar-RECQL5_15 P1_R.RAKAGVQSGTNALLVVK.H P2_-.APTIQTQAQR.E 3 1	1692889578_ECstar-RECQL5_15	15001	1692889578_ECstar-RECQL5_15.mgf	12123	4	741.424	2961.67	0.667	4	2961.67	0.672	Paf1			FALSE	Paf1	Paf1		FALSE	RAKAGVQSGTNALLVVK	APTIQTQAQR	336	2	17	10	3	1	338	2	4	BS3	138.068	12	14	12	0	0	0.438	12	19.784	FALSE	TRUE	FALSE	FALSE	Self	0	0.001	0.002
Scan: 19107 Run: 1692889578_ECstar-RECQL5_14_20241113215030 P1_R.YGEDGLAGESVEFQNLATLKPSNK.A P2_R.VIFPTGDSKVVLPCcmNLLR.M 20 9	1692889578_ECstar-RECQL5_14_20241113215030	19107	1692889578_ECstar-RECQL5_14_20241113215030.mgf	16372	5	947.299	4731.46	0.459	5	4731.45	0.447	RPB1			FALSE	RPB1	RPB1		FALSE	YGEDGLAGESVEFQNLATLKPSNK	VIFPTGDSKVVLPCcmNLLR	891	968	24	18	20	9	910	976	5	BS3	138.068	14	22	14	0	0	0.412	14	19.777	FALSE	TRUE	FALSE	FALSE	Self	0	0.001	0.002
Scan: 21197 Run: 1692889578_ECstar-RECQL5_14_20241113215030 P1_R.KELLADLER.E P2_K.ILYITPEMAASSSFQPTLNSLVSR.H 1 11	1692889578_ECstar-RECQL5_14_20241113215030	21197	1692889578_ECstar-RECQL5_14_20241113215030.mgf	18315	4	963.013	3848.03	0.025	4	3848.03	0.028	RECQL5			FALSE	RECQL5	RECQL5		FALSE	ILYITPEMAASSSFQPTLNSLVSR	KELLADLER	125	110	24	9	11	1	135	110	4	BS3	138.068	9	26	9	0	0	0.565	9	19.775	FALSE	TRUE	FALSE	FALSE	Self	0	0.001	0.002
Scan: 21991 Run: 1692889578_ECstar-RECQL5_15 P1_-.GPGSMoxALETVPK.D P2_R.GKDFNLELAIK.T 1 2	1692889578_ECstar-RECQL5_15	21991	1692889578_ECstar-RECQL5_15.mgf	18591	3	863.127	2586.36	0.359	3	2586.36	0.361	SPT4			FALSE	RPB2	RPB2		FALSE	GPGSMoxALETVPK	GKDFNLELAIK	1	426	12	11	1	2	1	427	3	BS3	138.068	10	18	10	0	0	0.65	10	19.771	FALSE	TRUE	FALSE	FALSE	Between	0.015	0.015	0.033
Scan: 13835 Run: 1692889578_ECstar-RECQL5_14_20241113215030 P1_K.SQLLKDPQVLFAGYK.V P2_K.SEYSELDEDESQAPYDPNGKPER.F 5 20	1692889578_ECstar-RECQL5_14_20241113215030	13835	1692889578_ECstar-RECQL5_14_20241113215030.mgf	11477	4	1125.54	4498.13	0.128	4	4498.13	0.134	RPB3			FALSE	RPB11	RPB11		FALSE	SEYSELDEDESQAPYDPNGKPER	SQLLKDPQVLFAGYK	206	48	23	15	20	5	225	52	4	BS3	138.068	13	18	13	0	0	0.409	13	19.745	FALSE	TRUE	FALSE	FALSE	Between	0.015	0.015	0.032
Scan: 9239 Run: 1692889578_ECstar-RECQL5_14_20241113215030 P1_R.TKQPIPAAYNR.Y P2_K.GKEETEGFKIDTMGTYHGMTLK.S 2 2	1692889578_ECstar-RECQL5_14_20241113215030	9239	1692889578_ECstar-RECQL5_14_20241113215030.mgf	7199	5	774.592	3867.92	0.922	5	3867.92	0.918	CDC73			FALSE	CDC73	CDC73		FALSE	GKEETEGFKIDTMGTYHGMTLK	TKQPIPAAYNR	300	282	22	11	2	2	301	283	5	BS3	138.068	12	18	12	0	0	0.429	12	19.739	FALSE	TRUE	FALSE	FALSE	Self	0	0.001	0.002
Scan: 22729 Run: 1692889578_ECstar-RECQL5_14_20241113215030 P1_K.NFSKNIFAILQSVK.A P2_R.NDAKNLYAANGIGAVLAHK.G 4 4	1692889578_ECstar-RECQL5_14_20241113215030	22729	1692889578_ECstar-RECQL5_14_20241113215030.mgf	19741	5	738.003	3684.98	0.977	5	3685	0.999	CTR9			FALSE	CDC73	CDC73		FALSE	NDAKNLYAANGIGAVLAHK	NFSKNIFAILQSVK	642	244	19	14	4	4	645	247	5	BS3	138.068	11	22	11	0	0	0.5	11	19.721	FALSE	TRUE	FALSE	FALSE	Between	0.015	0.015	0.032
Scan: 4691 Run: 1692889578_ECstar-RECQL5_17 P1_K.KLTSDEEGEPSGKR.K P2_R.IYSSDSDEGSEEDKAQR.L 13 14	1692889578_ECstar-RECQL5_17	4691	1692889578_ECstar-RECQL5_17.mgf	3030	4	897.162	3584.62	0.618	4	3584.62	0.624	LEO1			FALSE	LEO1	LEO1		FALSE	IYSSDSDEGSEEDKAQR	KLTSDEEGEPSGKR	605	627	17	14	14	13	618	639	4	BS3	138.068	12	19	12	0	0	0.5	12	19.705	FALSE	TRUE	FALSE	FALSE	Self	0	0.001	0.002
Scan: 4301 Run: 1692889578_ECstar-RECQL5_16 P1_R.KKCcmASSESDSDENQNK.S P2_-.APTIQTQAQR.E 2 1	1692889578_ECstar-RECQL5_16	4301	1692889578_ECstar-RECQL5_16.mgf	2596	4	770.117	3076.44	0.438	4	3076.44	0.437	CTR9			FALSE	Paf1	Paf1		FALSE	KKCcmASSESDSDENQNK	APTIQTQAQR	1050	2	16	10	2	1	1051	2	4	BS3	138.068	12	14	12	0	0	0.467	12	19.696	FALSE	TRUE	FALSE	FALSE	Between	0.015	0.015	0.032
Scan: 16054 Run: 1692889578_ECstar-RECQL5_16 P1_R.TKQPIPAAYNR.Y P2_R.SVKEEAQNLIR.H 2 3	1692889578_ECstar-RECQL5_16	16054	1692889578_ECstar-RECQL5_16.mgf	13497	3	894.822	2681.44	0.444	3	2681.45	0.45	CDC73			FALSE	RECQL5	RECQL5		FALSE	TKQPIPAAYNR	SVKEEAQNLIR	282	958	11	11	2	3	283	960	3	BS3	138.068	12	13	12	0	0	0.6	12	19.696	FALSE	TRUE	FALSE	FALSE	Between	0.015	0.015	0.032
Scan: 13419 Run: 1692889578_ECstar-RECQL5_14_20241113215030 P1_-.SNAMSDFVESEAEESEEEYNDEGEVVPR.V P2_K.AYHAGLKASER.T 1 7	1692889578_ECstar-RECQL5_14_20241113215030	13419	1692889578_ECstar-RECQL5_14_20241113215030.mgf	11089	4	1130	4515.98	0.985	4	4515.98	0.977	SPT6			FALSE	RECQL5	RECQL5		FALSE	SNAMSDFVESEAEESEEEYNDEGEVVPR	AYHAGLKASER	1	288	28	11	1	7	1	294	4	BS3	138.068	8	33	8	0	0	0.45	8	19.677	FALSE	TRUE	FALSE	FALSE	Between	0.015	0.015	0.032
Scan: 20711 Run: 1692889578_ECstar-RECQL5_14_20241113215030 P1_R.SQQHAKVVPWMR.K P2_R.LGLIPLTSDDIVDKLQYSR.D 6 14	1692889578_ECstar-RECQL5_14_20241113215030	20711	1692889578_ECstar-RECQL5_14_20241113215030.mgf	17861	5	750.807	3749	0.997	5	3749	0.997	RPB3			FALSE	Paf1	Paf1		FALSE	LGLIPLTSDDIVDKLQYSR	SQQHAKVVPWMR	68	121	19	12	14	6	81	126	5	BS3	138.068	10	22	10	0	0	0.5	10	19.664	FALSE	TRUE	FALSE	FALSE	Between	0.015	0.015	0.032
Scan: 9694 Run: 1692889578_ECstar-RECQL5_14_20241113215030 P1_K.IEEFVPPDENCcmPLKEASSR.R P2_R.AKAVELEHETFR.N 14 2	1692889578_ECstar-RECQL5_14_20241113215030	9694	1692889578_ECstar-RECQL5_14_20241113215030.mgf	7625	5	757.576	3782.85	0.846	5	3782.85	0.846	RECQL5			FALSE	RECQL5	RECQL5		FALSE	IEEFVPPDENCcmPLKEASSR	AKAVELEHETFR	522	578	19	12	14	2	535	579	5	BS3	138.068	11	19	11	0	0	0.5	11	19.653	FALSE	TRUE	FALSE	FALSE	Self	0	0.001	0.002
Scan: 12519 Run: 1692889578_ECstar-RECQL5_17 P1_R.LFDAEKIR.S P2_K.ILKQNNTR.L 6 3	1692889578_ECstar-RECQL5_17	12519	1692889578_ECstar-RECQL5_17.mgf	10223	3	705.735	2114.18	0.184	3	2114.18	0.185	SPT6			FALSE	SPT5	SPT5		FALSE	ILKQNNTR	LFDAEKIR	1006	339	8	8	3	6	1008	344	3	BS3	138.068	9	10	9	0	0	0.714	9	19.652	FALSE	TRUE	FALSE	FALSE	Between	0.015	0.015	0.031
Scan: 10337 Run: 1692889578_ECstar-RECQL5_18 P1_R.QKLLK.E P2_R.AKQEQEKELLR.Q 2 7	1692889578_ECstar-RECQL5_18	10337	1692889578_ECstar-RECQL5_18.mgf	8083	4	535.318	2137.24	0.241	4	2137.25	0.247	CTR9			FALSE	CTR9	CTR9		FALSE	AKQEQEKELLR	QKLLK	843	854	11	5	7	2	849	855	4	BS3	138.068	8	16	8	0	0	0.85	8	19.645	FALSE	TRUE	FALSE	FALSE	Self	0	0.001	0.002
Scan: 29213 Run: 1692889578_ECstar-RECQL5_15 P1_K.NFSKNIFAILQSVK.A P2_-.APTIQTQAQR.E 4 1	1692889578_ECstar-RECQL5_15	29213	1692889578_ECstar-RECQL5_15.mgf	25326	3	953.861	2858.56	0.563	3	2858.57	0.565	CDC73			FALSE	Paf1	Paf1		FALSE	NFSKNIFAILQSVK	APTIQTQAQR	244	2	14	10	4	1	247	2	3	BS3	138.068	11	18	11	0	0	0.611	11	19.626	FALSE	TRUE	FALSE	FALSE	Between	0.015	0.015	0.032
Scan: 19086 Run: 1692889578_ECstar-RECQL5_15 P1_R.ALAIYKQVLR.N P2_R.AADEVLAEAKKPR.I 6 10	1692889578_ECstar-RECQL5_15	19086	1692889578_ECstar-RECQL5_15.mgf	15882	4	678.146	2708.56	0.556	4	2708.56	0.559	CDC73			FALSE	CTR9	CTR9		FALSE	AADEVLAEAKKPR	ALAIYKQVLR	127	632	13	10	10	6	136	637	4	BS3	138.068	10	16	10	0	0	0.611	10	19.624	FALSE	TRUE	FALSE	FALSE	Between	0.015	0.015	0.032
Scan: 21044 Run: 1692889578_ECstar-RECQL5_15 P1_-.GPGSMALETVPK.D P2_K.GNKDVFVCcmMPTGAGK.S 1 3	1692889578_ECstar-RECQL5_15	21044	1692889578_ECstar-RECQL5_15.mgf	17705	3	968.812	2903.41	0.414	3	2903.42	0.423	RECQL5			FALSE	SPT4	SPT4		FALSE	GNKDVFVCcmMPTGAGK	GPGSMALETVPK	44	1	15	12	3	1	46	1	3	BS3	138.068	12	15	12	0	0	0.545	12	19.621	FALSE	TRUE	FALSE	FALSE	Between	0.015	0.015	0.032
Scan: 1780 Run: 1692889578_ECstar-RECQL5_16 P1_R.KKCcmASSESDSDENQNK.S P2_R.KGSGSEQEGEDEEGGER.K 2 3	1692889578_ECstar-RECQL5_16	1780	1692889578_ECstar-RECQL5_16.mgf	367	5	749.52	3742.56	0.562	5	3742.56	0.562	CTR9			FALSE	CTR9	CTR9		FALSE	KGSGSEQEGEDEEGGER	KKCcmASSESDSDENQNK	939	1050	17	16	3	2	941	1051	5	BS3	138.068	14	16	14	0	0	0.467	14	19.62	FALSE	TRUE	FALSE	FALSE	Self	0	0.001	0.002
Scan: 1569 Run: 1692889578_ECstar-RECQL5_13_20241113185804 P1_R.HSDDEEEQDHKSESAR.G P2_R.AQGSDEDKLQNSDDDEKMQNTDDEERPQLSDDER.Q 11 8	1692889578_ECstar-RECQL5_13_20241113185804	1569	1692889578_ECstar-RECQL5_13_20241113185804.mgf	172	5	1198.51	5987.49	0.488	5	5987.48	0.478	LEO1			FALSE	LEO1	LEO1		FALSE	AQGSDEDKLQNSDDDEKMQNTDDEERPQLSDDER	HSDDEEEQDHKSESAR	168	260	34	16	8	11	175	270	5	BS3	138.068	9	36	9	0	0	0.4	9	19.617	FALSE	TRUE	FALSE	FALSE	Self	0	0.001	0.002
Scan: 13793 Run: 1692889578_ECstar-RECQL5_18 P1_R.YGISNEKPEVK.I P2_R.KTEYISTEFNR.Y 7 1	1692889578_ECstar-RECQL5_18	13793	1692889578_ECstar-RECQL5_18.mgf	11196	4	697.856	2787.4	0.397	4	2787.4	0.397	Paf1			FALSE	Paf1	Paf1		FALSE	KTEYISTEFNR	YGISNEKPEVK	133	144	11	11	1	7	133	150	4	BS3	138.068	13	14	13	0	0	0.65	13	19.615	FALSE	TRUE	FALSE	FALSE	Self	0	0.001	0.002
Scan: 23166 Run: 1692889578_ECstar-RECQL5_15 P1_K.VVVENGELIMGILCcmKK.S P2_K.SMVVSGAKGSK.I 15 8	1692889578_ECstar-RECQL5_15	23166	1692889578_ECstar-RECQL5_15.mgf	19692	3	997.208	2988.6	0.604	3	2988.61	0.606	RPB1			FALSE	RPB1	RPB1		FALSE	VVVENGELIMGILCcmKK	SMVVSGAKGSK	628	768	16	11	15	8	642	775	3	BS3	138.068	12	19	12	0	0	0.6	12	19.613	FALSE	TRUE	FALSE	FALSE	Self	0	0.001	0.002
Scan: 10499 Run: 1692889578_ECstar-RECQL5_17 P1_K.TKLTFRPHSTDSATHR.K P2_-.APTIQTQAQR.E 2 1	1692889578_ECstar-RECQL5_17	10499	1692889578_ECstar-RECQL5_17.mgf	8378	5	621.929	3104.61	0.608	5	3104.61	0.612	LEO1			FALSE	Paf1	Paf1		FALSE	TKLTFRPHSTDSATHR	APTIQTQAQR	487	2	16	10	2	1	488	2	5	BS3	138.068	11	16	11	0	0	0.533	11	19.611	FALSE	TRUE	FALSE	FALSE	Between	0.015	0.015	0.032
Scan: 13001 Run: 1692889578_ECstar-RECQL5_14_20241113215030 P1_R.YGISNEKPEVK.I P2_R.GLSASYLEPDRYDEEEEGEESISLAAIKNR.Y 7 28	1692889578_ECstar-RECQL5_14_20241113215030	13001	1692889578_ECstar-RECQL5_14_20241113215030.mgf	10707	5	955.066	4770.3	0.295	5	4770.3	0.304	LEO1			FALSE	Paf1	Paf1		FALSE	GLSASYLEPDRYDEEEEGEESISLAAIKNR	YGISNEKPEVK	564	144	30	11	28	7	591	150	5	BS3	138.068	10	32	10	0	0	0.5	10	19.601	FALSE	TRUE	FALSE	FALSE	Between	0.015	0.015	0.031
Scan: 16158 Run: 1692889578_ECstar-RECQL5_16 P1_R.TKQPIPAAYNR.Y P2_-.GPGSMALETVPK.D 2 1	1692889578_ECstar-RECQL5_16	16158	1692889578_ECstar-RECQL5_16.mgf	13594	3	861.457	2581.35	0.35	3	2581.36	0.357	SPT4			FALSE	CDC73	CDC73		FALSE	GPGSMALETVPK	TKQPIPAAYNR	1	282	12	11	1	2	1	283	3	BS3	138.068	12	13	12	0	0	0.591	12	19.589	FALSE	TRUE	FALSE	FALSE	Between	0.015	0.015	0.031
Scan: 13951 Run: 1692889578_ECstar-RECQL5_15 P1_K.LNITPTKK.G P2_R.KDVDEAHYAYSFK.Y 7 1	1692889578_ECstar-RECQL5_15	13951	1692889578_ECstar-RECQL5_15.mgf	11140	4	656.847	2623.36	0.358	4	2623.35	0.353	SPT6			FALSE	SPT6	SPT6		FALSE	KDVDEAHYAYSFK	LNITPTKK	629	619	13	8	1	7	629	625	4	BS3	138.068	10	13	10	0	0	0.542	10	19.582	FALSE	TRUE	FALSE	FALSE	Self	0	0.001	0.002
Scan: 13726 Run: 1692889578_ECstar-RECQL5_17 P1_R.NKTQISLVR.M P2_-.MHGGGPPSGDSACcmPLR.T 2 1	1692889578_ECstar-RECQL5_17	13726	1692889578_ECstar-RECQL5_17.mgf	11327	4	698.604	2790.39	0.386	4	2790.39	0.39	RPB1			FALSE	RPB2	RPB2		FALSE	MHGGGPPSGDSACcmPLR	NKTQISLVR	1	1142	16	9	1	2	1	1143	4	BS3	138.068	9	22	9	0	0	0.625	9	19.58	FALSE	TRUE	FALSE	FALSE	Between	0.015	0.015	0.031
Scan: 9250 Run: 1692889578_ECstar-RECQL5_15 P1_R.SQQENPESQPQK.R P2_K.RPRPSAKPSVVAEVK.G 8 7	1692889578_ECstar-RECQL5_15	9250	1692889578_ECstar-RECQL5_15.mgf	6798	3	1053.23	3156.66	0.663	3	3156.65	0.653	RECQL5			FALSE	RECQL5	RECQL5		FALSE	RPRPSAKPSVVAEVK	SQQENPESQPQK	870	858	15	12	7	8	876	865	3	BS3	138.068	12	15	12	0	0	0.571	12	19.573	FALSE	TRUE	FALSE	FALSE	Self	0	0.001	0.002
Scan: 7308 Run: 1692889578_ECstar-RECQL5_18 P1_R.KQDEEERELR.A P2_R.AKQEQEKELLR.Q 1 7	1692889578_ECstar-RECQL5_18	7308	1692889578_ECstar-RECQL5_18.mgf	5356	5	568.901	2839.47	0.467	5	2839.47	0.468	CTR9			FALSE	CTR9	CTR9		FALSE	AKQEQEKELLR	KQDEEERELR	843	833	11	10	7	1	849	833	5	BS3	138.068	12	12	12	0	0	0.667	12	19.567	FALSE	TRUE	FALSE	FALSE	Self	0	0.001	0.002
Scan: 17469 Run: 1692889578_ECstar-RECQL5_15 P1_R.KTEYISTEFNR.Y P2_R.AKAGVQSGTNALLVVK.H 1 2	1692889578_ECstar-RECQL5_15	17469	1692889578_ECstar-RECQL5_15.mgf	14380	4	770.92	3079.65	0.65	4	3079.66	0.655	Paf1			FALSE	Paf1	Paf1		FALSE	AKAGVQSGTNALLVVK	KTEYISTEFNR	337	133	16	11	2	1	338	133	4	BS3	138.068	12	16	12	0	0	0.533	12	19.559	FALSE	TRUE	FALSE	FALSE	Self	0	0.001	0.002
Scan: 18143 Run: 1692889578_ECstar-RECQL5_15 P1_K.GKEETEGFKIDTMGTYHGMTLK.S P2_-.APTIQTQAQR.E 9 1	1692889578_ECstar-RECQL5_15	18143	1692889578_ECstar-RECQL5_15.mgf	15012	5	745.571	3722.82	0.82	5	3722.83	0.828	CDC73			FALSE	Paf1	Paf1		FALSE	GKEETEGFKIDTMGTYHGMTLK	APTIQTQAQR	300	2	22	10	9	1	308	2	5	BS3	138.068	12	19	12	0	0	0.452	12	19.557	FALSE	TRUE	FALSE	FALSE	Between	0.015	0.015	0.031
Scan: 9025 Run: 1692889578_ECstar-RECQL5_14_20241113215030 P1_K.IDTMoxGTYHGMTLKSVTEGASAR.K P2_R.FKGKEETEGFK.I 13 4	1692889578_ECstar-RECQL5_14_20241113215030	9025	1692889578_ECstar-RECQL5_14_20241113215030.mgf	6998	5	756.573	3777.83	0.827	5	3777.82	0.823	CDC73			FALSE	CDC73	CDC73		FALSE	IDTMoxGTYHGMTLKSVTEGASAR	FKGKEETEGFK	309	298	22	11	13	4	321	301	5	BS3	138.068	9	25	9	0	0	0.595	9	19.553	FALSE	TRUE	FALSE	FALSE	Self	0	0.001	0.002
Scan: 22408 Run: 1692889578_ECstar-RECQL5_18 P1_R.IYAQKFIDR.G P2_R.GKDFNLELAIK.T 5 2	1692889578_ECstar-RECQL5_18	22408	1692889578_ECstar-RECQL5_18.mgf	18960	3	846.803	2537.39	0.388	3	2537.39	0.389	RPB2			FALSE	RPB2	RPB2		FALSE	GKDFNLELAIK	IYAQKFIDR	426	417	11	9	2	5	427	421	3	BS3	138.068	11	17	11	0	0	0.688	11	19.549	FALSE	TRUE	FALSE	FALSE	Self	0	0.001	0.002
Scan: 17074 Run: 1692889578_ECstar-RECQL5_18 P1_K.KGTPTINKLR.A P2_R.GALAYYKKALR.T 5 7	1692889578_ECstar-RECQL5_18	17074	1692889578_ECstar-RECQL5_18.mgf	14160	3	840.162	2517.47	0.466	3	2517.48	0.479	CTR9			FALSE	decoy:SPT6	decoy:SPT6	decoy	TRUE	GALAYYKKALR	KGTPTINKLR	181	1104	11	10	7	5	187	1108	3	BS3	138.068	9	16	9	0	0	0.722	9	19.546	TRUE	FALSE	TRUE	FALSE	Between	0.015	0.015	0.031
Scan: 2318 Run: 1692889578_ECstar-RECQL5_17 P1_R.KQDEEERELR.A P2_R.AKQEQEK.E 1 2	1692889578_ECstar-RECQL5_17	2318	1692889578_ECstar-RECQL5_17.mgf	866	4	583.047	2328.16	0.157	4	2328.16	0.156	CTR9			FALSE	CTR9	CTR9		FALSE	KQDEEERELR	AKQEQEK	833	843	10	7	1	2	833	844	4	BS3	138.068	9	12	9	0	0	0.667	9	19.546	FALSE	TRUE	FALSE	FALSE	Self	0	0.001	0.002
Scan: 18547 Run: 1692889578_ECstar-RECQL5_15 P1_R.TKQPIPAAYNR.Y P2_R.NDAKNLYAANGIGAVLAHK.G 2 4	1692889578_ECstar-RECQL5_15	18547	1692889578_ECstar-RECQL5_15.mgf	15377	5	667.962	3334.77	0.772	5	3334.78	0.779	CTR9			FALSE	CDC73	CDC73		FALSE	NDAKNLYAANGIGAVLAHK	TKQPIPAAYNR	642	282	19	11	4	2	645	283	5	BS3	138.068	12	17	12	0	0	0.472	12	19.544	FALSE	TRUE	FALSE	FALSE	Between	0.015	0.015	0.031
Scan: 20545 Run: 1692889578_ECstar-RECQL5_16 P1_R.STIKTDLDDDITALK.Q P2_R.LEGHKEGIVQTEQIR.S 4 5	1692889578_ECstar-RECQL5_16	20545	1692889578_ECstar-RECQL5_16.mgf	17655	4	881.466	3521.83	0.834	4	3521.85	0.846	CDC73			FALSE	CDC73	CDC73		FALSE	STIKTDLDDDITALK	LEGHKEGIVQTEQIR	195	157	15	15	4	5	198	161	4	BS3	138.068	16	17	16	0	0	0.571	16	19.536	FALSE	TRUE	FALSE	FALSE	Self	0	0.001	0.002
Scan: 17447 Run: 1692889578_ECstar-RECQL5_15 P1_R.IYSSDSDEGSEEDKAQR.L P2_R.GKDFNLELAIK.T 14 2	1692889578_ECstar-RECQL5_15	17447	1692889578_ECstar-RECQL5_15.mgf	14359	4	825.898	3299.56	0.561	4	3299.57	0.568	LEO1			FALSE	RPB2	RPB2		FALSE	IYSSDSDEGSEEDKAQR	GKDFNLELAIK	605	426	17	11	14	2	618	427	4	BS3	138.068	10	25	10	0	0	0.55	10	19.528	FALSE	TRUE	FALSE	FALSE	Between	0.015	0.015	0.03
Scan: 16256 Run: 1692889578_ECstar-RECQL5_15 P1_-.SDSEDSNFSEEEDSER.S P2_K.GNKDVFVCcmMPTGAGK.S 1 3	1692889578_ECstar-RECQL5_15	16256	1692889578_ECstar-RECQL5_15.mgf	13254	3	1193.84	3578.49	0.485	3	3578.49	0.494	SPT5			FALSE	RECQL5	RECQL5		FALSE	SDSEDSNFSEEEDSER	GNKDVFVCcmMPTGAGK	2	44	16	15	1	3	2	46	3	BS3	138.068	12	14	12	0	0	0.429	12	19.527	FALSE	TRUE	FALSE	FALSE	Between	0.015	0.015	0.03
Scan: 13691 Run: 1692889578_ECstar-RECQL5_18 P1_R.SVKEEAQNLIR.H P2_K.SSSGGSSLAKGR.A 3 10	1692889578_ECstar-RECQL5_18	13691	1692889578_ECstar-RECQL5_18.mgf	11101	3	839.78	2516.32	0.318	3	2516.32	0.319	RECQL5			FALSE	RECQL5	RECQL5		FALSE	SSSGGSSLAKGR	SVKEEAQNLIR	734	958	12	11	10	3	743	960	3	BS3	138.068	12	14	12	0	0	0.65	12	19.512	FALSE	TRUE	FALSE	FALSE	Self	0	0.001	0.002
Scan: 17216 Run: 1692889578_ECstar-RECQL5_15 P1_K.SKAIISSSDDSSDEDKLK.I P2_R.KELLADLER.E 2 1	1692889578_ECstar-RECQL5_15	17216	1692889578_ECstar-RECQL5_15.mgf	14147	5	630.528	3147.6	0.601	5	3147.6	0.603	CTR9			FALSE	RECQL5	RECQL5		FALSE	SKAIISSSDDSSDEDKLK	KELLADLER	1010	110	18	9	2	1	1011	110	5	BS3	138.068	10	19	10	0	0	0.559	10	19.511	FALSE	TRUE	FALSE	FALSE	Between	0.015	0.015	0.029
Scan: 18258 Run: 1692889578_ECstar-RECQL5_14_20241113215030 P1_R.TKQPIPAAYNR.Y P2_R.LGLIPLTSDDIVDKLQYSR.D 2 14	1692889578_ECstar-RECQL5_14_20241113215030	18258	1692889578_ECstar-RECQL5_14_20241113215030.mgf	15595	4	886.237	3540.92	0.919	4	3540.92	0.919	RPB3			FALSE	CDC73	CDC73		FALSE	LGLIPLTSDDIVDKLQYSR	TKQPIPAAYNR	68	282	19	11	14	2	81	283	4	BS3	138.068	10	24	10	0	0	0.55	10	19.508	FALSE	TRUE	FALSE	FALSE	Between	0.015	0.015	0.029
Scan: 19375 Run: 1692889578_ECstar-RECQL5_15 P1_R.KTEYISTEFNR.Y P2_K.EADSIKNGVQLLSR.A 1 6	1692889578_ECstar-RECQL5_15	19375	1692889578_ECstar-RECQL5_15.mgf	16153	4	764.399	3053.57	0.566	4	3053.57	0.567	CTR9			FALSE	Paf1	Paf1		FALSE	EADSIKNGVQLLSR	KTEYISTEFNR	247	133	14	11	6	1	252	133	4	BS3	138.068	12	12	12	0	0	0.462	12	19.499	FALSE	TRUE	FALSE	FALSE	Between	0.015	0.015	0.028
Scan: 22623 Run: 1692889578_ECstar-RECQL5_18 P1_K.VNIFGVESGKKEYSLDTR.G P2_R.DCcmTCcmEEFCcmPECcmSVEFTLDVR.Ccm 11 3	1692889578_ECstar-RECQL5_18	22623	1692889578_ECstar-RECQL5_18.mgf	19150	4	1183.79	4731.12	0.117	4	4731.11	0.112	RPB3			FALSE	Ski8	Ski8		FALSE	DCcmTCcmEEFCcmPECcmSVEFTLDVR	VNIFGVESGKKEYSLDTR	87	130	20	18	3	11	89	140	4	BS3	138.068	13	14	13	0	0	0.368	13	19.497	FALSE	TRUE	FALSE	FALSE	Between	0.015	0.015	0.028
Scan: 14231 Run: 1692889578_ECstar-RECQL5_16 P1_R.TTILQSTGKNFSK.N P2_R.TKQPIPAAYNR.Y 9 2	1692889578_ECstar-RECQL5_16	14231	1692889578_ECstar-RECQL5_16.mgf	11801	4	705.885	2819.51	0.511	4	2819.52	0.518	CDC73			FALSE	CDC73	CDC73		FALSE	TTILQSTGKNFSK	TKQPIPAAYNR	235	282	13	11	9	2	243	283	4	BS3	138.068	11	14	11	0	0	0.625	11	19.476	FALSE	TRUE	FALSE	FALSE	Self	0	0.001	0.002
Scan: 11658 Run: 1692889578_ECstar-RECQL5_16 P1_R.LEGHKEGIVQTEQIR.S P2_K.IAAIKAK.I 5 5	1692889578_ECstar-RECQL5_16	11658	1692889578_ECstar-RECQL5_16.mgf	9417	4	647.875	2587.47	0.47	4	2587.47	0.47	CDC73			FALSE	CDC73	CDC73		FALSE	LEGHKEGIVQTEQIR	IAAIKAK	157	182	15	7	5	5	161	186	4	BS3	138.068	9	18	9	0	0	0.643	9	19.475	FALSE	TRUE	FALSE	FALSE	Self	0	0.001	0.002
Scan: 15939 Run: 1692889578_ECstar-RECQL5_19 P1_R.GVAYKSR.D P2_R.DQREEELGEYYMKK.Y 5 13	1692889578_ECstar-RECQL5_19	15939	1692889578_ECstar-RECQL5_19.mgf	11707	4	684.589	2734.32	0.325	4	2734.33	0.327	SPT5			FALSE	SPT4	SPT4		FALSE	DQREEELGEYYMKK	GVAYKSR	131	109	14	7	13	5	143	113	4	BS3	138.068	9	20	9	0	0	0.75	9	19.467	FALSE	TRUE	FALSE	FALSE	Between	0.015	0.015	0.029
Scan: 23935 Run: 1692889578_ECstar-RECQL5_15 P1_K.NLYAANGIGAVLAHKGYFR.E P2_-.APTIQTQAQR.E 15 1	1692889578_ECstar-RECQL5_15	23935	1692889578_ECstar-RECQL5_15.mgf	20411	4	822.193	3284.74	0.745	4	3284.74	0.742	CTR9			FALSE	Paf1	Paf1		FALSE	NLYAANGIGAVLAHKGYFR	APTIQTQAQR	646	2	19	10	15	1	660	2	4	BS3	138.068	8	25	8	0	0	0.556	8	19.463	FALSE	TRUE	FALSE	FALSE	Between	0.015	0.015	0.029
Scan: 1557 Run: 1692889578_ECstar-RECQL5_14_20241113215030 P1_K.RCcmQEDEDSDSNSNSR.N P2_K.LQNSDDDEKMQNTDDEERPQLSDDER.Q 10 9	1692889578_ECstar-RECQL5_14_20241113215030	1557	1692889578_ECstar-RECQL5_14_20241113215030.mgf	146	4	1265.28	5057.08	0.08	4	5057.05	0.051	LEO1			FALSE	decoy:CTR9	decoy:CTR9	decoy	TRUE	LQNSDDDEKMQNTDDEERPQLSDDER	RCcmQEDEDSDSNSNSR	176	124	26	15	9	10	184	133	4	BS3	138.068	10	28	10	0	0	0.393	10	19.456	TRUE	FALSE	TRUE	FALSE	Between	0.015	0.015	0.029
Scan: 13206 Run: 1692889578_ECstar-RECQL5_18 P1_K.LNITPTKK.G P2_K.DTYYDFDAEAADHKQEEDMKR.K 7 20	1692889578_ECstar-RECQL5_18	13206	1692889578_ECstar-RECQL5_18.mgf	10664	5	726.546	3627.69	0.693	5	3627.7	0.704	SPT6			FALSE	SPT6	SPT6		FALSE	DTYYDFDAEAADHKQEEDMKR	LNITPTKK	1301	619	21	8	20	7	1320	625	5	BS3	138.068	8	23	8	0	0	0.571	8	19.456	FALSE	TRUE	FALSE	FALSE	Self	0	0.001	0.002
Scan: 9246 Run: 1692889578_ECstar-RECQL5_19 P1_K.YAKEVLQK.E P2_R.GAKPGVTKEKR.I 3 8	1692889578_ECstar-RECQL5_19	9246	1692889578_ECstar-RECQL5_19.mgf	6348	5	458.07	2285.31	0.314	5	2285.31	0.311	RPB2			FALSE	RPB2	RPB2		FALSE	GAKPGVTKEKR	YAKEVLQK	325	338	11	8	8	3	332	340	5	BS3	138.068	11	11	11	0	0	0.55	11	19.445	FALSE	TRUE	FALSE	FALSE	Self	0	0.001	0.002
Scan: 11086 Run: 1692889578_ECstar-RECQL5_14_20241113215030 P1_R.SLSEAMSVEKIAAIK.A P2_R.LEGHKEGIVQTEQIR.S 10 5	1692889578_ECstar-RECQL5_14_20241113215030	11086	1692889578_ECstar-RECQL5_14_20241113215030.mgf	8930	5	690.979	3449.86	0.858	5	3449.84	0.844	CDC73			FALSE	CDC73	CDC73		FALSE	LEGHKEGIVQTEQIR	SLSEAMSVEKIAAIK	157	172	15	15	5	10	161	181	5	BS3	138.068	14	14	15	0	0	0.5	14	19.439	FALSE	TRUE	FALSE	FALSE	Self	0	0.001	0.002
Scan: 11510 Run: 1692889578_ECstar-RECQL5_14_20241113215030 P1_R.TEMoxIKK.E P2_R.GLSASYLEPDRYDEEEEGEESISLAAIKNR.Y 5 28	1692889578_ECstar-RECQL5_14_20241113215030	11510	1692889578_ECstar-RECQL5_14_20241113215030.mgf	9325	5	855.42	4272.06	0.065	5	4272.06	0.063	LEO1			FALSE	LEO1	LEO1		FALSE	GLSASYLEPDRYDEEEEGEESISLAAIKNR	TEMoxIKK	564	533	30	6	28	5	591	537	5	BS3	138.068	6	27	6	0	0	0.483	6	19.431	FALSE	TRUE	FALSE	FALSE	Self	0	0.001	0.002
Scan: 13228 Run: 1692889578_ECstar-RECQL5_15 P1_R.VSSLNSKLSAQER.K P2_K.SKAIISSSDDSSDEDKLK.I 7 2	1692889578_ECstar-RECQL5_15	13228	1692889578_ECstar-RECQL5_15.mgf	10489	4	870.944	3479.75	0.748	4	3479.75	0.748	CTR9			FALSE	RECQL5	RECQL5		FALSE	SKAIISSSDDSSDEDKLK	VSSLNSKLSAQER	1010	97	18	13	2	7	1011	103	4	BS3	138.068	11	19	11	0	0	0.458	11	19.431	FALSE	TRUE	FALSE	FALSE	Between	0.015	0.015	0.029
Scan: 19325 Run: 1692889578_ECstar-RECQL5_13_20241113185804 P1_K.GYIYVEAYKQTHVK.Q P2_K.FIAYQFTDTPLQIKSVVAPEHVK.G 9 14	1692889578_ECstar-RECQL5_13_20241113185804	19325	1692889578_ECstar-RECQL5_13_20241113185804.mgf	13547	5	894.279	4466.36	0.358	5	4466.36	0.357	SPT5			FALSE	SPT5	SPT5		FALSE	FIAYQFTDTPLQIKSVVAPEHVK	GYIYVEAYKQTHVK	200	223	23	14	14	9	213	231	5	BS3	138.068	10	21	10	0	0	0.477	10	19.426	FALSE	TRUE	FALSE	FALSE	Self	0	0.001	0.002
Scan: 19766 Run: 1692889578_ECstar-RECQL5_14_20241113215030 P1_R.IDPNVLLDPADEKLLEEEIQAPTSSKR.S P2_R.ALAIYKQVLR.N 26 6	1692889578_ECstar-RECQL5_14_20241113215030	19766	1692889578_ECstar-RECQL5_14_20241113215030.mgf	16988	5	867.278	4331.35	0.354	5	4331.36	0.363	Paf1			FALSE	CTR9	CTR9		FALSE	IDPNVLLDPADEKLLEEEIQAPTSSKR	ALAIYKQVLR	94	632	27	10	26	6	119	637	5	BS3	138.068	8	26	8	0	0	0.5	8	19.42	FALSE	TRUE	FALSE	FALSE	Between	0.015	0.015	0.029
Scan: 19950 Run: 1692889578_ECstar-RECQL5_17 P1_R.YGISNEKPEVKIGVSVK.Q P2_K.LLNYAPLEK.- 11 9	1692889578_ECstar-RECQL5_17	19950	1692889578_ECstar-RECQL5_17.mgf	17076	3	1015.57	3043.68	0.684	3	3043.68	0.685	Paf1			FALSE	RPB10	RPB10		FALSE	YGISNEKPEVKIGVSVK	LLNYAPLEK	144	59	17	9	11	9	154	67	3	BS3	138.068	11	17	11	0	0	0.531	11	19.408	FALSE	TRUE	FALSE	FALSE	Between	0.015	0.015	0.029
Scan: 10172 Run: 1692889578_ECstar-RECQL5_16 P1_K.KYVISDEEEEDDD.- P2_K.KLTSDEEGEPSGK.R 1 1	1692889578_ECstar-RECQL5_16	10172	1692889578_ECstar-RECQL5_16.mgf	8049	3	1033.79	3098.35	0.348	3	3098.35	0.346	LEO1			FALSE	LEO1	LEO1		FALSE	KYVISDEEEEDDD	KLTSDEEGEPSGK	654	627	13	13	1	1	654	627	3	BS3	138.068	12	17	12	0	0	0.5	12	19.404	FALSE	TRUE	FALSE	FALSE	Self	0	0.001	0.002
Scan: 14323 Run: 1692889578_ECstar-RECQL5_14_20241113215030 P1_R.AYTIDPSNPMoxVLNHLANHFFFKK.D P2_K.ATSLEKQHK.H 22 6	1692889578_ECstar-RECQL5_14_20241113215030	14323	1692889578_ECstar-RECQL5_14_20241113215030.mgf	11920	5	780.603	3897.98	0.976	5	3897.99	0.988	CTR9			FALSE	Paf1	Paf1		FALSE	AYTIDPSNPMoxVLNHLANHFFFKK	ATSLEKQHK	261	63	23	9	22	6	282	68	5	BS3	138.068	7	23	7	0	0	0.438	7	19.403	FALSE	TRUE	FALSE	FALSE	Between	0.015	0.015	0.029
Scan: 15522 Run: 1692889578_ECstar-RECQL5_15 P1_R.YGISNEKPEVKIGVSVK.Q P2_-.APTIQTQAQR.E 11 1	1692889578_ECstar-RECQL5_15	15522	1692889578_ECstar-RECQL5_15.mgf	12596	4	775.178	3096.68	0.683	4	3096.68	0.682	Paf1			FALSE	Paf1	Paf1		FALSE	YGISNEKPEVKIGVSVK	APTIQTQAQR	144	2	17	10	11	1	154	2	4	BS3	138.068	11	16	11	0	0	0.5	11	19.385	FALSE	TRUE	FALSE	FALSE	Self	0	0.001	0.002
Scan: 10473 Run: 1692889578_ECstar-RECQL5_16 P1_-.APTIQTQAQR.E P2_R.AKQEQEKELLR.Q 1 2	1692889578_ECstar-RECQL5_16	10473	1692889578_ECstar-RECQL5_16.mgf	8331	3	874.812	2621.41	0.414	3	2621.41	0.414	Paf1			FALSE	CTR9	CTR9		FALSE	APTIQTQAQR	AKQEQEKELLR	2	843	10	11	1	2	2	844	3	BS3	138.068	10	12	10	0	0	0.6	10	19.382	FALSE	TRUE	FALSE	FALSE	Between	0.015	0.015	0.029
Scan: 13582 Run: 1692889578_ECstar-RECQL5_15 P1_R.TKQPIPAAYNR.Y P2_K.SEYSELDEDESQAPYDPNGKPER.F 2 20	1692889578_ECstar-RECQL5_15	13582	1692889578_ECstar-RECQL5_15.mgf	10796	4	1013.48	4049.87	0.871	4	4049.88	0.877	RPB3			FALSE	CDC73	CDC73		FALSE	SEYSELDEDESQAPYDPNGKPER	TKQPIPAAYNR	206	282	23	11	20	2	225	283	4	BS3	138.068	10	22	10	0	0	0.5	10	19.37	FALSE	TRUE	FALSE	FALSE	Between	0.015	0.015	0.029
Scan: 7212 Run: 1692889578_ECstar-RECQL5_14_20241113215030 P1_R.VAPYRPDQQVEEDDDFMDENQGKGIR.V P2_K.KPHVVTVAGENR.D 23 1	1692889578_ECstar-RECQL5_14_20241113215030	7212	1692889578_ECstar-RECQL5_14_20241113215030.mgf	5302	5	899.839	4494.16	0.158	5	4494.15	0.151	SPT6			FALSE	SPT6	SPT6		FALSE	VAPYRPDQQVEEDDDFMDENQGKGIR	KPHVVTVAGENR	758	847	26	12	23	1	780	847	5	BS3	138.068	11	22	11	0	0	0.46	11	19.369	FALSE	TRUE	FALSE	FALSE	Self	0	0.001	0.002
Scan: 20678 Run: 1692889578_ECstar-RECQL5_18 P1_R.IYAQKFIDR.G P2_R.GKDFNLELAIKTR.I 5 11	1692889578_ECstar-RECQL5_18	20678	1692889578_ECstar-RECQL5_18.mgf	17412	4	699.64	2794.53	0.533	4	2794.54	0.538	RPB2			FALSE	RPB2	RPB2		FALSE	GKDFNLELAIKTR	IYAQKFIDR	426	417	13	9	11	5	436	421	4	BS3	138.068	10	16	10	0	0	0.667	10	19.356	FALSE	TRUE	FALSE	FALSE	Self	0	0.001	0.002
Scan: 16007 Run: 1692889578_ECstar-RECQL5_17 P1_K.TNYVVWGTGKEGQPR.E P2_-.APTIQTQAQR.E 10 1	1692889578_ECstar-RECQL5_17	16007	1692889578_ECstar-RECQL5_17.mgf	13458	3	981.506	2941.5	0.497	3	2941.51	0.505	CDC73			FALSE	Paf1	Paf1		FALSE	TNYVVWGTGKEGQPR	APTIQTQAQR	38	2	15	10	10	1	47	2	3	BS3	138.068	9	19	9	0	0	0.556	9	19.356	FALSE	TRUE	FALSE	FALSE	Between	0.015	0.015	0.029
Scan: 18801 Run: 1692889578_ECstar-RECQL5_15 P1_K.TDLDDDITALKQR.S P2_R.LEGHKEGIVQTEQIR.S 11 5	1692889578_ECstar-RECQL5_15	18801	1692889578_ECstar-RECQL5_15.mgf	15615	5	676.356	3376.74	0.743	5	3376.75	0.747	CDC73			FALSE	CDC73	CDC73		FALSE	TDLDDDITALKQR	LEGHKEGIVQTEQIR	199	157	13	15	11	5	209	161	5	BS3	138.068	13	18	13	0	0	0.464	13	19.352	FALSE	TRUE	FALSE	FALSE	Self	0	0.001	0.002
Scan: 18943 Run: 1692889578_ECstar-RECQL5_15 P1_R.KTEYISTEFNR.Y P2_K.IGVSVKQQFTEEEIYKDR.D 1 6	1692889578_ECstar-RECQL5_15	18943	1692889578_ECstar-RECQL5_15.mgf	15748	5	739.58	3692.86	0.862	5	3692.86	0.857	Paf1			FALSE	Paf1	Paf1		FALSE	IGVSVKQQFTEEEIYKDR	KTEYISTEFNR	155	133	18	11	6	1	160	133	5	BS3	138.068	11	17	11	0	0	0.5	11	19.35	FALSE	TRUE	FALSE	FALSE	Self	0	0.001	0.002
Scan: 15482 Run: 1692889578_ECstar-RECQL5_14_20241113215030 P1_R.LGYWNQQMVPIKEMTDVLK.V P2_K.HVNEDSQEKK.I 12 9	1692889578_ECstar-RECQL5_14_20241113215030	15482	1692889578_ECstar-RECQL5_14_20241113215030.mgf	13002	5	729.568	3642.8	0.805	5	3642.81	0.806	SPT5			FALSE	RPB1	RPB1		FALSE	LGYWNQQMVPIKEMTDVLK	HVNEDSQEKK	247	204	19	10	12	9	258	212	5	BS3	138.068	9	20	9	0	0	0.556	9	19.346	FALSE	TRUE	FALSE	FALSE	Between	0.015	0.015	0.03
Scan: 18455 Run: 1692889578_ECstar-RECQL5_15 P1_R.TKQPIPAAYNR.Y P2_R.ALAIYKQVLR.N 2 6	1692889578_ECstar-RECQL5_15	18455	1692889578_ECstar-RECQL5_15.mgf	15291	3	857.496	2569.47	0.466	3	2569.47	0.474	CDC73			FALSE	CTR9	CTR9		FALSE	TKQPIPAAYNR	ALAIYKQVLR	282	632	11	10	2	6	283	637	3	BS3	138.068	10	12	10	0	0	0.6	10	19.333	FALSE	TRUE	FALSE	FALSE	Between	0.015	0.015	0.029
Scan: 13774 Run: 1692889578_ECstar-RECQL5_14_20241113215030 P1_R.GLSASYLEPDRYDEEEEGEESISLAAIKNR.Y P2_-.APTIQTQAQR.E 28 1	1692889578_ECstar-RECQL5_14_20241113215030	13774	1692889578_ECstar-RECQL5_14_20241113215030.mgf	11420	5	925.056	4620.24	0.243	5	4620.25	0.247	LEO1			FALSE	Paf1	Paf1		FALSE	GLSASYLEPDRYDEEEEGEESISLAAIKNR	APTIQTQAQR	564	2	30	10	28	1	591	2	5	BS3	138.068	10	22	10	0	0	0.397	10	19.33	FALSE	TRUE	FALSE	FALSE	Between	0.015	0.015	0.029
Scan: 12940 Run: 1692889578_ECstar-RECQL5_18 P1_R.LKELINISK.K P2_R.DGKLAKPR.Q 2 3	1692889578_ECstar-RECQL5_18	12940	1692889578_ECstar-RECQL5_18.mgf	10433	3	693.755	2078.24	0.242	3	2078.25	0.246	RPB1			FALSE	RPB2	RPB2		FALSE	LKELINISK	DGKLAKPR	1124	492	9	8	2	3	1125	494	3	BS3	138.068	10	14	10	0	0	0.786	10	19.328	FALSE	TRUE	FALSE	FALSE	Between	0.015	0.015	0.028
Scan: 17896 Run: 1692889578_ECstar-RECQL5_15 P1_R.VQFGVLSPDELKR.M P2_-.MoxHGGGPPSGDSACcmPLR.T 12 1	1692889578_ECstar-RECQL5_15	17896	1692889578_ECstar-RECQL5_15.mgf	14780	4	809.901	3235.57	0.574	4	3235.57	0.575	RPB1			FALSE	RPB1	RPB1		FALSE	MoxHGGGPPSGDSACcmPLR	VQFGVLSPDELKR	1	21	16	13	1	12	1	32	4	BS3	138.068	13	13	13	0	0	0.433	13	19.314	FALSE	TRUE	FALSE	FALSE	Self	0	0.001	0.002
Scan: 11804 Run: 1692889578_ECstar-RECQL5_14_20241113215030 P1_-.SNAMSDFVESEAEESEEEYNDEGEVVPR.V P2_R.EKEEQKK.L 1 2	1692889578_ECstar-RECQL5_14_20241113215030	11804	1692889578_ECstar-RECQL5_14_20241113215030.mgf	9601	4	1058.97	4231.84	0.838	4	4231.84	0.839	SPT6			FALSE	CTR9	CTR9		FALSE	SNAMSDFVESEAEESEEEYNDEGEVVPR	EKEEQKK	1	867	28	7	1	2	1	868	4	BS3	138.068	6	37	6	0	0	0.583	6	19.311	FALSE	TRUE	FALSE	FALSE	Between	0.015	0.015	0.019
Scan: 6334 Run: 1692889578_ECstar-RECQL5_14_20241113215030 P1_R.KDVDEAHYAYSFK.Y P2_K.DTYYDFDAEAADHKQEEDMoxKR.K 1 20	1692889578_ECstar-RECQL5_14_20241113215030	6334	1692889578_ECstar-RECQL5_14_20241113215030.mgf	4492	5	861.379	4301.86	0.86	5	4301.86	0.865	SPT6			FALSE	SPT6	SPT6		FALSE	DTYYDFDAEAADHKQEEDMoxKR	KDVDEAHYAYSFK	1301	629	21	13	20	1	1320	629	5	BS3	138.068	12	18	12	0	0	0.475	12	19.307	FALSE	TRUE	FALSE	FALSE	Self	0	0.001	0.002
Scan: 7100 Run: 1692889578_ECstar-RECQL5_14_20241113215030 P1_K.TVIKEGEEQLQTQHQK.T P2_-.GPGSMALETVPK.D 4 1	1692889578_ECstar-RECQL5_14_20241113215030	7100	1692889578_ECstar-RECQL5_14_20241113215030.mgf	5197	4	805.667	3218.64	0.637	4	3218.65	0.649	RPB2			FALSE	SPT4	SPT4		FALSE	TVIKEGEEQLQTQHQK	GPGSMALETVPK	131	1	16	12	4	1	134	1	4	BS3	138.068	12	13	12	0	0	0.433	12	19.298	FALSE	TRUE	FALSE	FALSE	Between	0.015	0.015	0.019
Scan: 9075 Run: 1692889578_ECstar-RECQL5_14_20241113215030 P1_K.VLKAYPNNYETMK.I P2_K.ILGSLYAASEDQEKRDIAK.G 3 14	1692889578_ECstar-RECQL5_14_20241113215030	9075	1692889578_ECstar-RECQL5_14_20241113215030.mgf	7045	5	763.798	3813.96	0.956	5	3813.95	0.95	CTR9			FALSE	CTR9	CTR9		FALSE	ILGSLYAASEDQEKRDIAK	VLKAYPNNYETMK	380	367	19	13	14	3	393	369	5	BS3	138.068	10	20	10	0	0	0.458	10	19.292	FALSE	TRUE	FALSE	FALSE	Self	0	0.001	0.002
Scan: 10497 Run: 1692889578_ECstar-RECQL5_16 P1_R.YGISNEKPEVK.I P2_R.TEMIKKEEER.L 7 6	1692889578_ECstar-RECQL5_16	10497	1692889578_ECstar-RECQL5_16.mgf	8354	4	674.099	2692.37	0.366	4	2692.36	0.363	Paf1			FALSE	LEO1	LEO1		FALSE	YGISNEKPEVK	TEMIKKEEER	144	533	11	10	7	6	150	538	4	BS3	138.068	13	14	13	0	0	0.7	13	19.287	FALSE	TRUE	FALSE	FALSE	Between	0.015	0.015	0.019
Scan: 18269 Run: 1692889578_ECstar-RECQL5_15 P1_R.LEGHKEGIVQTEQIR.S P2_K.EADSIKNGVQLLSR.A 5 6	1692889578_ECstar-RECQL5_15	18269	1692889578_ECstar-RECQL5_15.mgf	15118	5	681.568	3402.8	0.805	5	3402.81	0.811	CTR9			FALSE	CDC73	CDC73		FALSE	EADSIKNGVQLLSR	LEGHKEGIVQTEQIR	247	157	14	15	6	5	252	161	5	BS3	138.068	13	16	13	0	0	0.5	13	19.279	FALSE	TRUE	FALSE	FALSE	Between	0.015	0.015	0.018
Scan: 15143 Run: 1692889578_ECstar-RECQL5_17 P1_R.YGISNEKPEVK.I P2_R.KMTLSLADR.Ccm 7 1	1692889578_ECstar-RECQL5_17	15143	1692889578_ECstar-RECQL5_17.mgf	12653	3	812.433	2434.28	0.278	3	2434.28	0.278	Paf1			FALSE	LEO1	LEO1		FALSE	YGISNEKPEVK	KMTLSLADR	144	503	11	9	7	1	150	503	3	BS3	138.068	10	15	10	0	0	0.625	10	19.275	FALSE	TRUE	FALSE	FALSE	Between	0.015	0.015	0.018
Scan: 2249 Run: 1692889578_ECstar-RECQL5_15 P1_K.SGSGEDESSEDEAR.A P2_K.EGSEDEHSGSESEREEGDRDEASDK.S 1 23	1692889578_ECstar-RECQL5_15	2249	1692889578_ECstar-RECQL5_15.mgf	738	5	872.343	4356.68	0.678	5	4356.69	0.689	Paf1			FALSE	Paf1	Paf1		FALSE	SGSGEDESSEDEAR	EGSEDEHSGSESEREEGDRDEASDK	432	407	14	25	1	23	432	429	5	BS3	138.068	15	15	19	0	0	0.396	15	19.272	FALSE	TRUE	FALSE	FALSE	Self	0	0.001	0.002
Scan: 14539 Run: 1692889578_ECstar-RECQL5_15 P1_K.ILGSLYAASEDQEKRDIAK.G P2_R.GDKENASQCcmFEK.V 14 3	1692889578_ECstar-RECQL5_15	14539	1692889578_ECstar-RECQL5_15.mgf	11690	4	914.95	3655.77	0.771	4	3655.77	0.768	CTR9			FALSE	CTR9	CTR9		FALSE	ILGSLYAASEDQEKRDIAK	GDKENASQCcmFEK	380	355	19	12	14	3	393	357	4	BS3	138.068	10	20	10	0	0	0.455	10	19.269	FALSE	TRUE	FALSE	FALSE	Self	0	0.001	0.002
Scan: 11768 Run: 1692889578_ECstar-RECQL5_14_20241113215030 P1_R.HLVLAGGSKPR.D P2_R.FAVALDSEQNNIHVKDIVK.V 9 15	1692889578_ECstar-RECQL5_14_20241113215030	11768	1692889578_ECstar-RECQL5_14_20241113215030.mgf	9567	5	683.181	3410.87	0.867	5	3410.87	0.867	SPT5			FALSE	SPT5	SPT5		FALSE	FAVALDSEQNNIHVKDIVK	HLVLAGGSKPR	583	642	19	11	15	9	597	650	5	BS3	138.068	9	23	9	0	0	0.45	9	19.265	FALSE	TRUE	FALSE	FALSE	Self	0	0.001	0.002
Scan: 13246 Run: 1692889578_ECstar-RECQL5_17 P1_R.LATSVLKDEK.S P2_-.APTIQTQAQR.E 7 1	1692889578_ECstar-RECQL5_17	13246	1692889578_ECstar-RECQL5_17.mgf	10903	3	785.434	2353.28	0.282	3	2353.28	0.285	Paf1			FALSE	CTR9	CTR9		FALSE	APTIQTQAQR	LATSVLKDEK	2	764	10	10	1	7	2	770	3	BS3	138.068	11	11	12	0	0	0.667	11	19.265	FALSE	TRUE	FALSE	FALSE	Between	0.015	0.015	0.018
Scan: 17948 Run: 1692889578_ECstar-RECQL5_13_20241113185804 P1_R.KTEYISTEFNR.Y P2_R.ILQEKVQADVPPEILNNVGALHFR.L 1 5	1692889578_ECstar-RECQL5_13_20241113185804	17948	1692889578_ECstar-RECQL5_13_20241113185804.mgf	12463	5	845.852	4224.22	0.221	5	4224.22	0.222	CTR9			FALSE	Paf1	Paf1		FALSE	ILQEKVQADVPPEILNNVGALHFR	KTEYISTEFNR	440	133	24	11	5	1	444	133	5	BS3	138.068	9	21	9	0	0	0.457	9	19.255	FALSE	TRUE	FALSE	FALSE	Between	0.015	0.015	0.018
Scan: 15193 Run: 1692889578_ECstar-RECQL5_16 P1_R.YGISNEKPEVK.I P2_R.KMTLSLADR.Ccm 7 1	1692889578_ECstar-RECQL5_16	15193	1692889578_ECstar-RECQL5_16.mgf	12699	4	609.576	2434.28	0.275	4	2434.28	0.278	LEO1			FALSE	Paf1	Paf1		FALSE	KMTLSLADR	YGISNEKPEVK	503	144	9	11	1	7	503	150	4	BS3	138.068	10	10	12	0	0	0.6	10	19.253	FALSE	TRUE	FALSE	FALSE	Between	0.015	0.015	0.018
Scan: 4342 Run: 1692889578_ECstar-RECQL5_15 P1_K.SDQSDDEKIQNSDDEERAQGSDEDK.L P2_K.QEEDMKR.K 21 6	1692889578_ECstar-RECQL5_15	4342	1692889578_ECstar-RECQL5_15.mgf	2475	4	978.911	3911.62	0.617	4	3911.64	0.636	LEO1			FALSE	SPT6	SPT6		FALSE	SDQSDDEKIQNSDDEERAQGSDEDK	QEEDMKR	151	1315	25	7	21	6	171	1320	4	BS3	138.068	4	32	4	0	0	0.333	4	19.241	FALSE	TRUE	FALSE	FALSE	Between	0.015	0.015	0.019
Scan: 18043 Run: 1692889578_ECstar-RECQL5_16 P1_K.IGVSVKQQFTEEEIYKDR.D P2_-.APTIQTQAQR.E 6 1	1692889578_ECstar-RECQL5_16	18043	1692889578_ECstar-RECQL5_16.mgf	15323	4	855.702	3418.78	0.78	4	3418.77	0.773	Paf1			FALSE	Paf1	Paf1		FALSE	IGVSVKQQFTEEEIYKDR	APTIQTQAQR	155	2	18	10	6	1	160	2	4	BS3	138.068	10	15	10	0	0	0.441	10	19.238	FALSE	TRUE	FALSE	FALSE	Self	0	0.001	0.002
Scan: 18880 Run: 1692889578_ECstar-RECQL5_14_20241113215030 P1_K.TNYVVWGTGKEGQPR.E P2_R.IDPNVLLDPADEKLLEEEIQAPTSSK.R 10 13	1692889578_ECstar-RECQL5_14_20241113215030	18880	1692889578_ECstar-RECQL5_14_20241113215030.mgf	16162	4	1174.1	4692.39	0.388	4	4692.38	0.381	Paf1			FALSE	CDC73	CDC73		FALSE	IDPNVLLDPADEKLLEEEIQAPTSSK	TNYVVWGTGKEGQPR	94	38	26	15	13	10	106	47	4	BS3	138.068	12	21	12	0	0	0.42	12	19.232	FALSE	TRUE	FALSE	FALSE	Between	0.015	0.015	0.019
Scan: 8032 Run: 1692889578_ECstar-RECQL5_14_20241113215030 P1_K.SKAIISSSDDSSDEDKLK.I P2_K.GNKDVFVCcmMPTGAGK.S 2 3	1692889578_ECstar-RECQL5_14_20241113215030	8032	1692889578_ECstar-RECQL5_14_20241113215030.mgf	6069	5	729.357	3641.75	0.748	5	3641.74	0.744	CTR9			FALSE	RECQL5	RECQL5		FALSE	SKAIISSSDDSSDEDKLK	GNKDVFVCcmMPTGAGK	1010	44	18	15	2	3	1011	46	5	BS3	138.068	12	15	12	0	0	0.464	12	19.223	FALSE	TRUE	FALSE	FALSE	Between	0.015	0.015	0.019
Scan: 7926 Run: 1692889578_ECstar-RECQL5_14_20241113215030 P1_R.RKGSGSEQEGEDEEGGER.K P2_K.GGEFDEFVNDDTDDDLPISKK.K 2 20	1692889578_ECstar-RECQL5_14_20241113215030	7926	1692889578_ECstar-RECQL5_14_20241113215030.mgf	5969	5	886.592	4427.92	0.923	5	4427.93	0.927	CTR9			FALSE	CTR9	CTR9		FALSE	GGEFDEFVNDDTDDDLPISKK	RKGSGSEQEGEDEEGGER	914	938	21	18	20	2	933	939	5	BS3	138.068	12	25	12	0	0	0.353	12	19.218	FALSE	TRUE	FALSE	FALSE	Self	0	0.001	0.002
Scan: 17134 Run: 1692889578_ECstar-RECQL5_17 P1_R.TKQPIPAAYNR.Y P2_K.GKEETEGFKIDTMGTYHGMTLK.S 2 9	1692889578_ECstar-RECQL5_17	17134	1692889578_ECstar-RECQL5_17.mgf	14480	5	774.591	3867.92	0.917	5	3867.92	0.918	CDC73			FALSE	CDC73	CDC73		FALSE	GKEETEGFKIDTMGTYHGMTLK	TKQPIPAAYNR	300	282	22	11	9	2	308	283	5	BS3	138.068	13	16	13	0	0	0.381	13	19.207	FALSE	TRUE	FALSE	FALSE	Self	0	0.001	0.002
Scan: 14519 Run: 1692889578_ECstar-RECQL5_18 P1_K.TNYVVWGTGKEGQPR.E P2_R.IEDEECcmVRLDKER.L 10 11	1692889578_ECstar-RECQL5_18	14519	1692889578_ECstar-RECQL5_18.mgf	11850	4	880.684	3518.71	0.706	4	3518.71	0.71	CDC73			FALSE	CDC73	CDC73		FALSE	TNYVVWGTGKEGQPR	IEDEECcmVRLDKER	38	140	15	13	10	11	47	150	4	BS3	138.068	10	19	10	0	0	0.458	10	19.196	FALSE	TRUE	FALSE	FALSE	Self	0	0.001	0.002
Scan: 6988 Run: 1692889578_ECstar-RECQL5_20 P1_R.KGYGDFSR.Y P2_K.HVNEDSQEKK.I 1 9	1692889578_ECstar-RECQL5_20	6988	1692889578_ECstar-RECQL5_20.mgf	3890	4	570.779	2279.09	0.085	4	2279.08	0.082	RPB1			FALSE	RECQL5	RECQL5		FALSE	HVNEDSQEKK	KGYGDFSR	204	476	10	8	9	1	212	476	4	BS3	138.068	10	15	10	0	0	0.714	10	19.194	FALSE	TRUE	FALSE	FALSE	Between	0.015	0.015	0.019
Scan: 23668 Run: 1692889578_ECstar-RECQL5_14_20241113215030 P1_K.TNYVVWGTGKEGQPR.E P2_K.GEIGDATPFNDAVNVQKISNLLSDYGYHLR.G 10 17	1692889578_ECstar-RECQL5_14_20241113215030	23668	1692889578_ECstar-RECQL5_14_20241113215030.mgf	20602	5	1027.91	5134.54	0.536	5	5134.54	0.542	RPB2			FALSE	CDC73	CDC73		FALSE	GEIGDATPFNDAVNVQKISNLLSDYGYHLR	TNYVVWGTGKEGQPR	994	38	30	15	17	10	1010	47	5	BS3	138.068	12	21	12	0	0	0.362	12	19.193	FALSE	TRUE	FALSE	FALSE	Between	0.015	0.015	0.019
Scan: 12099 Run: 1692889578_ECstar-RECQL5_15 P1_K.SKAIISSSDDSSDEDKLK.I P2_-.APTIQTQAQR.E 2 1	1692889578_ECstar-RECQL5_15	12099	1692889578_ECstar-RECQL5_15.mgf	9452	4	794.654	3174.59	0.588	4	3174.59	0.589	CTR9			FALSE	Paf1	Paf1		FALSE	SKAIISSSDDSSDEDKLK	APTIQTQAQR	1010	2	18	10	2	1	1011	2	4	BS3	138.068	11	16	11	0	0	0.471	11	19.19	FALSE	TRUE	FALSE	FALSE	Between	0.015	0.015	0.019
Scan: 9100 Run: 1692889578_ECstar-RECQL5_14_20241113215030 P1_-.MHGGGPPSGDSACcmPLR.T P2_R.FHPKPSDLHLQTGYK.V 1 4	1692889578_ECstar-RECQL5_14_20241113215030	9100	1692889578_ECstar-RECQL5_14_20241113215030.mgf	7069	4	875.93	3499.69	0.691	4	3499.68	0.677	RPB1			FALSE	RPB1	RPB1		FALSE	MHGGGPPSGDSACcmPLR	FHPKPSDLHLQTGYK	1	431	16	15	1	4	1	434	4	BS3	138.068	13	16	13	0	0	0.464	13	19.19	FALSE	TRUE	FALSE	FALSE	Self	0	0.001	0.002
Scan: 19041 Run: 1692889578_ECstar-RECQL5_15 P1_K.VSANKGEIGDATPFNDAVNVQK.I P2_K.TNYVVWGTGKEGQPR.E 5 10	1692889578_ECstar-RECQL5_15	19041	1692889578_ECstar-RECQL5_15.mgf	15840	4	1026.52	4102.03	0.035	4	4102.04	0.04	RPB2			FALSE	CDC73	CDC73		FALSE	VSANKGEIGDATPFNDAVNVQK	TNYVVWGTGKEGQPR	989	38	22	15	5	10	993	47	4	BS3	138.068	12	19	12	0	0	0.429	12	19.168	FALSE	TRUE	FALSE	FALSE	Between	0.015	0.015	0.018
Scan: 8135 Run: 1692889578_ECstar-RECQL5_14_20241113215030 P1_-.APTIQTQAQR.E P2_R.AKAEAEHDEHYYNAISVTTSYNLAR.L 1 2	1692889578_ECstar-RECQL5_14_20241113215030	8135	1692889578_ECstar-RECQL5_14_20241113215030.mgf	6165	5	821.608	4103	0.001	5	4103	0.998	CTR9			FALSE	Paf1	Paf1		FALSE	AKAEAEHDEHYYNAISVTTSYNLAR	APTIQTQAQR	481	2	25	10	2	1	482	2	5	BS3	138.068	10	22	10	0	0	0.458	10	19.165	FALSE	TRUE	FALSE	FALSE	Between	0.015	0.015	0.018
Scan: 14526 Run: 1692889578_ECstar-RECQL5_15 P1_R.YGISNEKPEVK.I P2_K.LLEEEIQAPTSSKR.S 7 13	1692889578_ECstar-RECQL5_15	14526	1692889578_ECstar-RECQL5_15.mgf	11678	4	751.147	3000.56	0.561	4	3000.57	0.566	Paf1			FALSE	Paf1	Paf1		FALSE	LLEEEIQAPTSSKR	YGISNEKPEVK	107	144	14	11	13	7	119	150	4	BS3	138.068	10	16	10	0	0	0.5	10	19.157	FALSE	TRUE	FALSE	FALSE	Self	0	0.001	0.002
Scan: 13387 Run: 1692889578_ECstar-RECQL5_16 P1_K.LTSDEEGEPSGKR.K P2_-.GPGSMALETVPK.D 12 1	1692889578_ECstar-RECQL5_16	13387	1692889578_ECstar-RECQL5_16.mgf	11014	3	910.114	2727.32	0.321	3	2727.33	0.327	LEO1			FALSE	SPT4	SPT4		FALSE	LTSDEEGEPSGKR	GPGSMALETVPK	628	1	13	12	12	1	639	1	3	BS3	138.068	13	15	13	0	0	0.591	13	19.151	FALSE	TRUE	FALSE	FALSE	Between	0.015	0.015	0.018
Scan: 15267 Run: 1692889578_ECstar-RECQL5_15 P1_-.GPGSMoxALETVPK.D P2_R.DQREEELGEYYMoxKK.Y 1 13	1692889578_ECstar-RECQL5_15	15267	1692889578_ECstar-RECQL5_15.mgf	12357	4	794.13	3172.49	0.491	4	3172.49	0.494	SPT5			FALSE	SPT4	SPT4		FALSE	DQREEELGEYYMoxKK	GPGSMoxALETVPK	131	1	14	12	13	1	143	1	4	BS3	138.068	12	12	12	0	0	0.5	12	19.144	FALSE	TRUE	FALSE	FALSE	Between	0.015	0.015	0.018
Scan: 27519 Run: 1692889578_ECstar-RECQL5_17 P1_R.TKQPIPAAYNR.Y P2_K.NFSKNIFAILQSVK.A 2 4	1692889578_ECstar-RECQL5_17	27519	1692889578_ECstar-RECQL5_17.mgf	23997	4	751.92	3003.65	0.649	4	3003.66	0.655	CDC73			FALSE	CDC73	CDC73		FALSE	NFSKNIFAILQSVK	TKQPIPAAYNR	244	282	14	11	4	2	247	283	4	BS3	138.068	13	13	13	0	0	0.5	13	19.136	FALSE	TRUE	FALSE	FALSE	Self	0	0.001	0.002
Scan: 10601 Run: 1692889578_ECstar-RECQL5_16 P1_R.IKYAKEVLQK.E P2_R.GAKPGVTKEKR.I 5 8	1692889578_ECstar-RECQL5_16	10601	1692889578_ECstar-RECQL5_16.mgf	8451	4	632.63	2526.49	0.49	4	2526.49	0.49	RPB2			FALSE	RPB2	RPB2		FALSE	IKYAKEVLQK	GAKPGVTKEKR	336	325	10	11	5	8	340	332	4	BS3	138.068	11	14	11	0	0	0.55	11	19.132	FALSE	TRUE	FALSE	FALSE	Self	0	0.001	0.002
Scan: 17177 Run: 1692889578_ECstar-RECQL5_15 P1_K.TNYVVWGTGKEGQPR.E P2_K.LLEEEIQAPTSSKR.S 10 13	1692889578_ECstar-RECQL5_15	17177	1692889578_ECstar-RECQL5_15.mgf	14110	4	858.197	3428.76	0.757	4	3428.76	0.758	CDC73			FALSE	Paf1	Paf1		FALSE	TNYVVWGTGKEGQPR	LLEEEIQAPTSSKR	38	107	15	14	10	13	47	119	4	BS3	138.068	11	20	11	0	0	0.462	11	19.125	FALSE	TRUE	FALSE	FALSE	Between	0.015	0.015	0.018
Scan: 10490 Run: 1692889578_ECstar-RECQL5_18 P1_R.VSSLNSKLSAQER.K P2_K.AYHAGLKASER.T 7 7	1692889578_ECstar-RECQL5_18	10490	1692889578_ECstar-RECQL5_18.mgf	8226	5	552.496	2757.44	0.442	5	2757.44	0.441	RECQL5			FALSE	RECQL5	RECQL5		FALSE	VSSLNSKLSAQER	AYHAGLKASER	97	288	13	11	7	7	103	294	5	BS3	138.068	13	13	13	0	0	0.65	13	19.118	FALSE	TRUE	FALSE	FALSE	Self	0	0.001	0.002
Scan: 13509 Run: 1692889578_ECstar-RECQL5_16 P1_K.VLKAYPNNYETMK.I P2_R.TKQPIPAAYNR.Y 3 2	1692889578_ECstar-RECQL5_16	13509	1692889578_ECstar-RECQL5_16.mgf	11127	4	742.391	2965.53	0.534	4	2965.54	0.537	CDC73			FALSE	CTR9	CTR9		FALSE	TKQPIPAAYNR	VLKAYPNNYETMK	282	367	11	13	2	3	283	369	4	BS3	138.068	12	12	13	0	0	0.542	12	19.113	FALSE	TRUE	FALSE	FALSE	Between	0.015	0.015	0.017
Scan: 2493 Run: 1692889578_ECstar-RECQL5_16 P1_R.KAEDDDKANK.K P2_R.IYSSDSDEGSEEDKAQR.L 1 14	1692889578_ECstar-RECQL5_16	2493	1692889578_ECstar-RECQL5_16.mgf	1017	4	797.36	3185.41	0.409	4	3185.41	0.412	LEO1			FALSE	LEO1	LEO1		FALSE	IYSSDSDEGSEEDKAQR	KAEDDDKANK	605	641	17	10	14	1	618	641	4	BS3	138.068	10	19	10	0	0	0.594	10	19.102	FALSE	TRUE	FALSE	FALSE	Self	0	0.001	0.002
Scan: 18751 Run: 1692889578_ECstar-RECQL5_18 P1_R.VQFGVLSPDELKR.M P2_R.VHEIFKR.I 12 6	1692889578_ECstar-RECQL5_18	18751	1692889578_ECstar-RECQL5_18.mgf	15686	3	851.811	2552.41	0.41	3	2552.41	0.411	RPB1			FALSE	RPB1	RPB1		FALSE	VQFGVLSPDELKR	VHEIFKR	21	221	13	7	12	6	32	226	3	BS3	138.068	7	18	7	0	0	0.75	7	19.102	FALSE	TRUE	FALSE	FALSE	Self	0	0.001	0.002
Scan: 12678 Run: 1692889578_ECstar-RECQL5_17 P1_R.IEDEECcmVRLDKER.L P2_R.AADEVLAEAKKPR.I 11 10	1692889578_ECstar-RECQL5_17	12678	1692889578_ECstar-RECQL5_17.mgf	10372	4	807.164	3224.63	0.627	4	3224.64	0.635	CDC73			FALSE	CDC73	CDC73		FALSE	AADEVLAEAKKPR	IEDEECcmVRLDKER	127	140	13	13	10	11	136	150	4	BS3	138.068	11	19	11	0	0	0.542	11	19.099	FALSE	TRUE	FALSE	FALSE	Self	0	0.001	0.002
Scan: 2241 Run: 1692889578_ECstar-RECQL5_18 P1_R.IYSSDSDEGSEEDKAQR.L P2_R.EKQHQR.G 14 2	1692889578_ECstar-RECQL5_18	2241	1692889578_ECstar-RECQL5_18.mgf	776	4	720.333	2877.3	0.303	4	2877.3	0.301	LEO1			FALSE	LEO1	LEO1		FALSE	IYSSDSDEGSEEDKAQR	EKQHQR	605	558	17	6	14	2	618	559	4	BS3	138.068	3	20	3	0	0	0.5	3	19.095	FALSE	TRUE	FALSE	FALSE	Self	0	0.001	0.002
Scan: 14062 Run: 1692889578_ECstar-RECQL5_16 P1_K.EADSIKNGVQLLSR.A P2_K.ATSLEKQHK.H 6 6	1692889578_ECstar-RECQL5_16	14062	1692889578_ECstar-RECQL5_16.mgf	11643	3	903.491	2707.45	0.451	3	2707.45	0.45	CTR9			FALSE	Paf1	Paf1		FALSE	EADSIKNGVQLLSR	ATSLEKQHK	247	63	14	9	6	6	252	68	3	BS3	138.068	9	18	9	0	0	0.625	9	19.093	FALSE	TRUE	FALSE	FALSE	Between	0.015	0.015	0.017
Scan: 23997 Run: 1692889578_ECstar-RECQL5_14_20241113215030 P1_R.NDETGLWQCcmPFCcmQQDNFPELSEVWNHFDSGSCcmPGQAIGVKTR.L P2_K.IDIEKFSADLTCcmR.T 40 5	1692889578_ECstar-RECQL5_14_20241113215030	23997	1692889578_ECstar-RECQL5_14_20241113215030.mgf	20904	5	1324	6614.98	0.977	5	6614.99	0.994	SPT6			FALSE	SPT6	SPT6		FALSE	NDETGLWQCcmPFCcmQQDNFPELSEVWNHFDSGSCcmPGQAIGVKTR	IDIEKFSADLTCcmR	1193	1273	42	13	40	5	1232	1277	5	BS3	138.068	9	33	9	0	0	0.402	9	19.092	FALSE	TRUE	FALSE	FALSE	Self	0	0.001	0.002
Scan: 21878 Run: 1692889578_ECstar-RECQL5_18 P1_K.TNYVVWGTGKEGQPR.E P2_-.TNQYGILFK.Q 10 4	1692889578_ECstar-RECQL5_18	21878	1692889578_ECstar-RECQL5_18.mgf	18480	3	971.502	2911.48	0.484	3	2911.49	0.487	CDC73			FALSE	Ski8	Ski8		FALSE	TNYVVWGTGKEGQPR	TNQYGILFK	38	2	15	9	10	4	47	5	3	BS3	138.068	6	20	6	0	0	0.562	6	19.088	FALSE	TRUE	FALSE	FALSE	Between	0.015	0.015	0.017
Scan: 8609 Run: 1692889578_ECstar-RECQL5_16 P1_R.NSNSNSDSDEDEQR.K P2_K.AIISSSDDSSDEDKLKIADEGHPR.N 4 16	1692889578_ECstar-RECQL5_16	8609	1692889578_ECstar-RECQL5_16.mgf	6584	5	864.585	4317.89	0.888	5	4317.89	0.886	CTR9			FALSE	CTR9	CTR9		FALSE	AIISSSDDSSDEDKLKIADEGHPR	NSNSNSDSDEDEQR	1012	1036	24	14	16	4	1027	1039	5	BS3	138.068	13	15	13	0	0	0.348	13	19.079	FALSE	TRUE	FALSE	FALSE	Self	0	0.001	0.002
Scan: 22093 Run: 1692889578_ECstar-RECQL5_15 P1_R.STIKTDLDDDITALK.Q P2_R.GDKENASQCcmFEKVLK.A 4 12	1692889578_ECstar-RECQL5_15	22093	1692889578_ECstar-RECQL5_15.mgf	18687	5	708.561	3537.77	0.767	5	3537.78	0.776	CTR9			FALSE	CDC73	CDC73		FALSE	GDKENASQCcmFEKVLK	STIKTDLDDDITALK	355	195	15	15	12	4	366	198	5	BS3	138.068	13	15	13	0	0	0.536	13	19.066	FALSE	TRUE	FALSE	FALSE	Between	0.015	0.015	0.017
Scan: 20665 Run: 1692889578_ECstar-RECQL5_14_20241113215030 P1_R.TTILQSTGKNFSKNIFAILQSVK.A P2_R.TKQPIPAAYNR.Y 13 2	1692889578_ECstar-RECQL5_14_20241113215030	20665	1692889578_ECstar-RECQL5_14_20241113215030.mgf	17818	4	984.302	3933.18	0.179	4	3933.17	0.173	CDC73			FALSE	CDC73	CDC73		FALSE	TTILQSTGKNFSKNIFAILQSVK	TKQPIPAAYNR	235	282	23	11	13	2	247	283	4	BS3	138.068	10	21	10	0	0	0.477	10	19.053	FALSE	TRUE	FALSE	FALSE	Self	0	0.001	0.002
Scan: 29185 Run: 1692889578_ECstar-RECQL5_17 P1_R.SLLLQKK.L P2_R.FEDEELQQILDDIQTKR.S 6 16	1692889578_ECstar-RECQL5_17	29185	1692889578_ECstar-RECQL5_17.mgf	25510	3	1029.56	3085.65	0.654	3	3085.66	0.655	RPB4			FALSE	RPB4	RPB4		FALSE	FEDEELQQILDDIQTKR	SLLLQKK	122	85	17	7	16	6	137	90	3	BS3	138.068	5	23	5	0	0	0.417	5	19.053	FALSE	TRUE	FALSE	FALSE	Self	0	0.001	0.002
Scan: 1535 Run: 1692889578_ECstar-RECQL5_14_20241113215030 P1_R.KAQLENHEPEEEEEEEMoxETEEK.E P2_-.ADMEDLFGSDADSEAER.K 19 1	1692889578_ECstar-RECQL5_14_20241113215030	1535	1692889578_ECstar-RECQL5_14_20241113215030.mgf	126	5	946.192	4725.93	0.926	5	4725.93	0.934	Paf1			FALSE	LEO1	LEO1		FALSE	KAQLENHEPEEEEEEEMoxETEEK	ADMEDLFGSDADSEAER	368	2	22	17	19	1	386	2	5	BS3	138.068	12	28	12	0	0	0.375	12	19.047	FALSE	TRUE	FALSE	FALSE	Between	0.015	0.015	0.017
Scan: 23708 Run: 1692889578_ECstar-RECQL5_16 P1_R.ISSPMoxHPSAGGQRGGFGSPGGGSGGMoxSR.G P2_R.DKTGSSAQKSLSEYNNFK.S 3 9	1692889578_ECstar-RECQL5_16	23708	1692889578_ECstar-RECQL5_16.mgf	20593	5	950.049	4745.21	0.211	5	4745.18	0.183	SPT5			FALSE	RPB1	RPB1		FALSE	ISSPMoxHPSAGGQRGGFGSPGGGSGGMoxSR	DKTGSSAQKSLSEYNNFK	669	750	28	18	3	9	671	758	5	BS3	138.068	12	14	12	0	0	0.333	12	19.037	FALSE	TRUE	FALSE	FALSE	Between	0.015	0.015	0.017
Scan: 24575 Run: 1692889578_ECstar-RECQL5_14_20241113215030 P1_R.STIKTDLDDDITALK.Q P2_R.ILKQPSTQSDTYSMLALGNVWLQTLHQPTR.D 4 3	1692889578_ECstar-RECQL5_14_20241113215030	24575	1692889578_ECstar-RECQL5_14_20241113215030.mgf	21406	5	1043.34	5211.67	0.672	5	5211.7	0.701	CTR9			FALSE	CDC73	CDC73		FALSE	ILKQPSTQSDTYSMLALGNVWLQTLHQPTR	STIKTDLDDDITALK	591	195	30	15	3	4	593	198	5	BS3	138.068	11	24	11	0	0	0.414	11	19.035	FALSE	TRUE	FALSE	FALSE	Between	0.015	0.015	0.017
Scan: 23228 Run: 1692889578_ECstar-RECQL5_15 P1_R.SVKEEAQNLIR.H P2_K.EAANVVVKCcmLTPFYK.E 3 8	1692889578_ECstar-RECQL5_15	23228	1692889578_ECstar-RECQL5_15.mgf	19750	4	791.427	3161.68	0.679	4	3161.68	0.679	RECQL5			FALSE	RECQL5	RECQL5		FALSE	EAANVVVKCcmLTPFYK	SVKEEAQNLIR	914	958	15	11	8	3	921	960	4	BS3	138.068	11	16	11	0	0	0.55	11	19.028	FALSE	TRUE	FALSE	FALSE	Self	0	0.001	0.002
Scan: 9351 Run: 1692889578_ECstar-RECQL5_14_20241113215030 P1_K.NICcmEGGEEMDNKFGVEQPEGDEDLTK.E P2_R.LTHVYDLCcmKGK.N 12 9	1692889578_ECstar-RECQL5_14_20241113215030	9351	1692889578_ECstar-RECQL5_14_20241113215030.mgf	7304	5	883.007	4410	0.999	5	4410	0.998	RPB1			FALSE	RPB1	RPB1		FALSE	NICcmEGGEEMDNKFGVEQPEGDEDLTK	LTHVYDLCcmKGK	152	141	26	11	12	9	163	149	5	BS3	138.068	10	27	10	0	0	0.54	10	19.017	FALSE	TRUE	FALSE	FALSE	Self	0	0.001	0.002
Scan: 7503 Run: 1692889578_ECstar-RECQL5_19 P1_R.KQDEEER.E P2_R.AKQEQEKELLR.Q 1 2	1692889578_ECstar-RECQL5_19	7503	1692889578_ECstar-RECQL5_19.mgf	4953	4	611.316	2441.24	0.236	4	2441.24	0.24	CTR9			FALSE	CTR9	CTR9		FALSE	AKQEQEKELLR	KQDEEER	843	833	11	7	2	1	844	833	4	BS3	138.068	8	11	8	0	0	0.6	8	19.011	FALSE	TRUE	FALSE	FALSE	Self	0	0.001	0.002
Scan: 25908 Run: 1692889578_ECstar-RECQL5_18 P1_K.GNKDVFVCcmMPTGAGK.S P2_K.ASKGYEENYFFIFR.E 3 3	1692889578_ECstar-RECQL5_18	25908	1692889578_ECstar-RECQL5_18.mgf	22016	4	872.922	3487.66	0.661	4	3487.66	0.658	RECQL5			FALSE	Paf1	Paf1		FALSE	GNKDVFVCcmMPTGAGK	ASKGYEENYFFIFR	44	303	15	14	3	3	46	305	4	BS3	138.068	13	14	13	0	0	0.5	13	19.009	FALSE	TRUE	FALSE	FALSE	Between	0.015	0.015	0.016
Scan: 21561 Run: 1692889578_ECstar-RECQL5_14_20241113215030 P1_K.TFIGKIPIMLR.S P2_R.IISDGLKYSLATGNWGDQK.K 5 7	1692889578_ECstar-RECQL5_14_20241113215030	21561	1692889578_ECstar-RECQL5_14_20241113215030.mgf	18654	4	873.729	3490.89	0.888	4	3490.89	0.89	RPB2			FALSE	RPB2	RPB2		FALSE	IISDGLKYSLATGNWGDQK	TFIGKIPIMLR	439	147	19	11	7	5	445	151	4	BS3	138.068	10	19	10	0	0	0.5	10	18.992	FALSE	TRUE	FALSE	FALSE	Self	0	0.001	0.002
Scan: 17631 Run: 1692889578_ECstar-RECQL5_16 P1_K.TVIKEGEEQLQTQHQK.T P2_R.GKDFNLELAIK.T 4 2	1692889578_ECstar-RECQL5_16	17631	1692889578_ECstar-RECQL5_16.mgf	14939	5	656.954	3279.73	0.732	5	3279.74	0.735	RPB2			FALSE	RPB2	RPB2		FALSE	TVIKEGEEQLQTQHQK	GKDFNLELAIK	131	426	16	11	4	2	134	427	5	BS3	138.068	10	20	10	0	0	0.55	10	18.987	FALSE	TRUE	FALSE	FALSE	Self	0	0.001	0.002
Scan: 12517 Run: 1692889578_ECstar-RECQL5_17 P1_R.LFDAEKIR.S P2_K.ILKQNNTR.L 6 3	1692889578_ECstar-RECQL5_17	12517	1692889578_ECstar-RECQL5_17.mgf	10221	4	529.554	2114.18	0.185	4	2114.18	0.185	SPT6			FALSE	SPT5	SPT5		FALSE	ILKQNNTR	LFDAEKIR	1006	339	8	8	3	6	1008	344	4	BS3	138.068	8	9	8	0	0	0.714	8	18.983	FALSE	TRUE	FALSE	FALSE	Between	0.015	0.015	0.017
Scan: 19650 Run: 1692889578_ECstar-RECQL5_17 P1_R.KMTLSLADR.Ccm P2_K.IGVSVKQQFTEEEIYKDR.D 1 6	1692889578_ECstar-RECQL5_17	19650	1692889578_ECstar-RECQL5_17.mgf	16805	5	668.954	3339.74	0.735	5	3339.74	0.738	Paf1			FALSE	LEO1	LEO1		FALSE	IGVSVKQQFTEEEIYKDR	KMTLSLADR	155	503	18	9	6	1	160	503	5	BS3	138.068	8	19	8	0	0	0.559	8	18.982	FALSE	TRUE	FALSE	FALSE	Between	0.015	0.015	0.017
Scan: 16147 Run: 1692889578_ECstar-RECQL5_14_20241113215030 P1_R.VAIKDKQEGIE.- P2_R.IDPNVLLDPADEKLLEEEIQAPTSSKR.S 6 26	1692889578_ECstar-RECQL5_14_20241113215030	16147	1692889578_ECstar-RECQL5_14_20241113215030.mgf	13622	5	878.269	4386.31	0.308	5	4386.31	0.306	Paf1			FALSE	RPB11	RPB11		FALSE	IDPNVLLDPADEKLLEEEIQAPTSSKR	VAIKDKQEGIE	94	107	27	11	26	6	119	112	5	BS3	138.068	9	32	9	0	0	0.45	9	18.981	FALSE	TRUE	FALSE	FALSE	Between	0.015	0.015	0.016
Scan: 8012 Run: 1692889578_ECstar-RECQL5_18 P1_R.STQVKR.A P2_R.LEGHKEGIVQTEQIR.S 5 5	1692889578_ECstar-RECQL5_18	8012	1692889578_ECstar-RECQL5_18.mgf	6009	4	648.857	2591.4	0.4	4	2591.4	0.403	CDC73			FALSE	CDC73	CDC73		FALSE	LEGHKEGIVQTEQIR	STQVKR	157	121	15	6	5	5	161	125	4	BS3	138.068	7	19	7	0	0	0.714	7	18.977	FALSE	TRUE	FALSE	FALSE	Self	0	0.001	0.002
Scan: 19498 Run: 1692889578_ECstar-RECQL5_15 P1_R.VSNFKPGVYAVSVTGR.L P2_-.GPGSMoxALETVPK.D 5 1	1692889578_ECstar-RECQL5_15	19498	1692889578_ECstar-RECQL5_15.mgf	16268	4	755.899	3019.57	0.565	4	3019.57	0.569	SPT4			FALSE	SPT4	SPT4		FALSE	VSNFKPGVYAVSVTGR	GPGSMoxALETVPK	81	1	16	12	5	1	85	1	4	BS3	138.068	11	17	11	0	0	0.5	11	18.964	FALSE	TRUE	FALSE	FALSE	Self	0	0.001	0.002
Scan: 12517 Run: 1692889578_ECstar-RECQL5_14_20241113215030 P1_R.SSSWSKTCcmIGPSQGNGFDPELYEGGR.K P2_K.GYIYVEAYKQTHVK.Q 6 9	1692889578_ECstar-RECQL5_14_20241113215030	12517	1692889578_ECstar-RECQL5_14_20241113215030.mgf	10260	5	931.243	4651.18	0.178	5	4651.2	0.197	RECQL5			FALSE	SPT5	SPT5		FALSE	SSSWSKTCcmIGPSQGNGFDPELYEGGR	GYIYVEAYKQTHVK	450	223	26	14	6	9	455	231	5	BS3	138.068	14	27	14	0	0	0.538	14	18.964	FALSE	TRUE	FALSE	FALSE	Between	0.015	0.015	0.016
Scan: 14701 Run: 1692889578_ECstar-RECQL5_18 P1_K.TNYVVWGTGKEGQPR.E P2_K.RAADEVLAEAKKPR.I 10 11	1692889578_ECstar-RECQL5_18	14701	1692889578_ECstar-RECQL5_18.mgf	12015	5	677.361	3381.77	0.771	5	3381.78	0.779	CDC73			FALSE	CDC73	CDC73		FALSE	TNYVVWGTGKEGQPR	RAADEVLAEAKKPR	38	126	15	14	10	11	47	136	5	BS3	138.068	11	18	11	0	0	0.5	11	18.937	FALSE	TRUE	FALSE	FALSE	Self	0	0.001	0.002
Scan: 21915 Run: 1692889578_ECstar-RECQL5_13_20241113185804 P1_K.SIDAGPVDAWTLAFSPDSQYLATGTHVGKVNIFGVESGK.K P2_K.KEYSLDTR.G 29 1	1692889578_ECstar-RECQL5_13_20241113185804	21915	1692889578_ECstar-RECQL5_13_20241113185804.mgf	15565	4	1296.65	5182.56	0.555	4	5182.58	0.577	Ski8			FALSE	Ski8	Ski8		FALSE	SIDAGPVDAWTLAFSPDSQYLATGTHVGKVNIFGVESGK	KEYSLDTR	101	140	39	8	29	1	129	140	4	BS3	138.068	7	37	7	0	0	0.487	7	18.925	FALSE	TRUE	FALSE	FALSE	Self	0	0.001	0.002
Scan: 7530 Run: 1692889578_ECstar-RECQL5_18 P1_K.SKGQPK.K P2_K.IKDILAK.S 2 2	1692889578_ECstar-RECQL5_18	7530	1692889578_ECstar-RECQL5_18.mgf	5564	3	527.991	1580.95	0.95	3	1580.95	0.95	RPB1			FALSE	RPB1	RPB1		FALSE	IKDILAK	SKGQPK	126	133	7	6	2	2	127	134	3	BS3	138.068	7	11	7	0	0	0.9	7	18.921	FALSE	TRUE	FALSE	FALSE	Self	0	0.001	0.002
Scan: 16830 Run: 1692889578_ECstar-RECQL5_15 P1_R.LYEAMoxCcmEFHEAEKLYK.N P2_-.APTIQTQAQR.E 13 1	1692889578_ECstar-RECQL5_15	16830	1692889578_ECstar-RECQL5_15.mgf	13788	4	832.655	3326.59	0.591	4	3326.59	0.595	CTR9			FALSE	Paf1	Paf1		FALSE	LYEAMoxCcmEFHEAEKLYK	APTIQTQAQR	506	2	16	10	13	1	518	2	4	BS3	138.068	12	13	12	0	0	0.433	12	18.918	FALSE	TRUE	FALSE	FALSE	Between	0.015	0.015	0.006
Scan: 12918 Run: 1692889578_ECstar-RECQL5_16 P1_-.APTIQTQAQR.E P2_R.AADEVLAEAKKPR.I 1 10	1692889578_ECstar-RECQL5_16	12918	1692889578_ECstar-RECQL5_16.mgf	10581	4	662.864	2647.43	0.426	4	2647.43	0.429	Paf1			FALSE	CDC73	CDC73		FALSE	APTIQTQAQR	AADEVLAEAKKPR	2	127	10	13	1	10	2	136	4	BS3	138.068	12	12	13	0	0	0.542	12	18.916	FALSE	TRUE	FALSE	FALSE	Between	0.015	0.015	0.006
Scan: 19677 Run: 1692889578_ECstar-RECQL5_15 P1_R.SLSEAMSVEKIAAIK.A P2_R.AADEVLAEAKKPR.I 10 10	1692889578_ECstar-RECQL5_15	19677	1692889578_ECstar-RECQL5_15.mgf	16436	5	623.145	3110.69	0.688	5	3110.69	0.69	CDC73			FALSE	CDC73	CDC73		FALSE	AADEVLAEAKKPR	SLSEAMSVEKIAAIK	127	172	13	15	10	10	136	181	5	BS3	138.068	14	14	14	0	0	0.5	14	18.906	FALSE	TRUE	FALSE	FALSE	Self	0	0.001	0.002
Scan: 11590 Run: 1692889578_ECstar-RECQL5_14_20241113215030 P1_R.GLSASYLEPDRYDEEEEGEESISLAAIKNR.Y P2_R.GAKPGVTK.E 28 3	1692889578_ECstar-RECQL5_14_20241113215030	11590	1692889578_ECstar-RECQL5_14_20241113215030.mgf	9400	5	853.827	4264.1	0.099	5	4264.1	0.102	LEO1			FALSE	RPB2	RPB2		FALSE	GLSASYLEPDRYDEEEEGEESISLAAIKNR	GAKPGVTK	564	325	30	8	28	3	591	327	5	BS3	138.068	6	27	6	0	0	0.429	6	18.905	FALSE	TRUE	FALSE	FALSE	Between	0.015	0.015	0.006
Scan: 12550 Run: 1692889578_ECstar-RECQL5_15 P1_K.VLKAYPNNYETMoxK.I P2_R.TKQPIPAAYNR.Y 3 2	1692889578_ECstar-RECQL5_15	12550	1692889578_ECstar-RECQL5_15.mgf	9867	4	746.39	2981.53	0.532	4	2981.53	0.532	CTR9			FALSE	CDC73	CDC73		FALSE	VLKAYPNNYETMoxK	TKQPIPAAYNR	367	282	13	11	3	2	369	283	4	BS3	138.068	12	12	12	0	0	0.5	12	18.901	FALSE	TRUE	FALSE	FALSE	Between	0.015	0.015	0.006
Scan: 17552 Run: 1692889578_ECstar-RECQL5_14_20241113215030 P1_K.TNYVVWGTGKEGQPR.E P2_R.ILQEKVQADVPPEILNNVGALHFR.L 10 5	1692889578_ECstar-RECQL5_14_20241113215030	17552	1692889578_ECstar-RECQL5_14_20241113215030.mgf	14934	5	906.684	4528.39	0.386	5	4528.39	0.387	CTR9			FALSE	CDC73	CDC73		FALSE	ILQEKVQADVPPEILNNVGALHFR	TNYVVWGTGKEGQPR	440	38	24	15	5	10	444	47	5	BS3	138.068	10	22	10	0	0	0.429	10	18.899	FALSE	TRUE	FALSE	FALSE	Between	0.015	0.015	0.006
Scan: 4593 Run: 1692889578_ECstar-RECQL5_17 P1_K.SSSGGSSLAKGR.A P2_R.KQDEEERELR.A 10 1	1692889578_ECstar-RECQL5_17	4593	1692889578_ECstar-RECQL5_17.mgf	2938	4	641.324	2561.27	0.267	4	2561.27	0.268	RECQL5			FALSE	CTR9	CTR9		FALSE	SSSGGSSLAKGR	KQDEEERELR	734	833	12	10	10	1	743	833	4	BS3	138.068	10	15	10	0	0	0.611	10	18.893	FALSE	TRUE	FALSE	FALSE	Between	0.015	0.015	0.006
Scan: 7954 Run: 1692889578_ECstar-RECQL5_16 P1_R.VSSLNSKLSAQER.K P2_R.KGSGSEQEGEDEEGGER.K 7 1	1692889578_ECstar-RECQL5_16	7954	1692889578_ECstar-RECQL5_16.mgf	5974	4	834.641	3334.53	0.534	4	3334.54	0.54	CTR9			FALSE	RECQL5	RECQL5		FALSE	KGSGSEQEGEDEEGGER	VSSLNSKLSAQER	939	97	17	13	1	7	939	103	4	BS3	138.068	10	20	10	0	0	0.5	10	18.892	FALSE	TRUE	FALSE	FALSE	Between	0.015	0.015	0.006
Scan: 9738 Run: 1692889578_ECstar-RECQL5_14_20241113215030 P1_K.SCcmSAQAEPPEPNEYDIPPASHVYSLKPK.R P2_R.KGYGDFSR.Y 26 3	1692889578_ECstar-RECQL5_14_20241113215030	9738	1692889578_ECstar-RECQL5_14_20241113215030.mgf	7667	5	836.402	4176.97	0.971	5	4176.97	0.974	RECQL5			FALSE	RECQL5	RECQL5		FALSE	SCcmSAQAEPPEPNEYDIPPASHVYSLKPK	KGYGDFSR	626	476	28	8	26	3	651	478	5	BS3	138.068	6	26	6	0	0	0.429	6	18.889	FALSE	TRUE	FALSE	FALSE	Self	0	0.001	0.002
Scan: 20329 Run: 1692889578_ECstar-RECQL5_15 P1_R.YGISNEKPEVKIGVSVK.Q P2_K.LLNYAPLEK.- 11 9	1692889578_ECstar-RECQL5_15	20329	1692889578_ECstar-RECQL5_15.mgf	17038	4	761.928	3043.68	0.685	4	3043.68	0.685	RPB10			FALSE	Paf1	Paf1		FALSE	LLNYAPLEK	YGISNEKPEVKIGVSVK	59	144	9	17	9	11	67	154	4	BS3	138.068	11	11	15	0	0	0.469	11	18.887	FALSE	TRUE	FALSE	FALSE	Between	0.015	0.015	0.006
Scan: 9905 Run: 1692889578_ECstar-RECQL5_17 P1_R.TTYIKR.V P2_R.HLVLAGGSKPR.D 5 9	1692889578_ECstar-RECQL5_17	9905	1692889578_ECstar-RECQL5_17.mgf	7823	4	514.055	2052.19	0.189	4	2052.18	0.184	SPT5			FALSE	SPT6	SPT6		FALSE	HLVLAGGSKPR	TTYIKR	642	1326	11	6	9	5	650	1330	4	BS3	138.068	7	14	7	0	0	0.7	7	18.887	FALSE	TRUE	FALSE	FALSE	Between	0.015	0.015	0.006
Scan: 8216 Run: 1692889578_ECstar-RECQL5_14_20241113215030 P1_K.LLVDSNNPKIK.D P2_K.GKNICcmEGGEEMDNKFGVEQPEGDEDLTK.E 9 2	1692889578_ECstar-RECQL5_14_20241113215030	8216	1692889578_ECstar-RECQL5_14_20241113215030.mgf	6241	4	1126.55	4502.15	0.151	4	4502.15	0.147	RPB1			FALSE	RPB1	RPB1		FALSE	GKNICcmEGGEEMDNKFGVEQPEGDEDLTK	LLVDSNNPKIK	150	117	28	11	2	9	151	125	4	BS3	138.068	9	31	9	0	0	0.5	9	18.876	FALSE	TRUE	FALSE	FALSE	Self	0	0.001	0.002
Scan: 11154 Run: 1692889578_ECstar-RECQL5_16 P1_R.LGNLGEAKK.Y P2_-.APTIQTQAQR.E 8 1	1692889578_ECstar-RECQL5_16	11154	1692889578_ECstar-RECQL5_16.mgf	8967	3	727.405	2179.19	0.194	3	2179.2	0.196	Paf1			FALSE	CTR9	CTR9		FALSE	APTIQTQAQR	LGNLGEAKK	2	464	10	9	1	8	2	471	3	BS3	138.068	11	12	11	0	0	0.667	11	18.875	FALSE	TRUE	FALSE	FALSE	Between	0.015	0.015	0.006
Scan: 11142 Run: 1692889578_ECstar-RECQL5_18 P1_K.RAADEVLAEAKKPR.I P2_K.KEIVVK.G 11 1	1692889578_ECstar-RECQL5_18	11142	1692889578_ECstar-RECQL5_18.mgf	8811	5	482.088	2405.41	0.405	5	2405.4	0.401	CDC73			FALSE	CDC73	CDC73		FALSE	RAADEVLAEAKKPR	KEIVVK	126	16	14	6	11	1	136	16	5	BS3	138.068	8	18	8	0	0	0.692	8	18.86	FALSE	TRUE	FALSE	FALSE	Self	0	0.001	0.002
Scan: 21464 Run: 1692889578_ECstar-RECQL5_15 P1_R.VSNFKPGVYAVSVTGR.L P2_-.GPGSMALETVPK.D 5 1	1692889578_ECstar-RECQL5_15	21464	1692889578_ECstar-RECQL5_15.mgf	18097	4	751.901	3003.57	0.574	4	3003.57	0.574	SPT4			FALSE	SPT4	SPT4		FALSE	GPGSMALETVPK	VSNFKPGVYAVSVTGR	1	81	12	16	1	5	1	85	4	BS3	138.068	12	12	15	0	0	0.5	12	18.846	FALSE	TRUE	FALSE	FALSE	Self	0	0.001	0.002
Scan: 26950 Run: 1692889578_ECstar-RECQL5_16 P1_R.TKQPIPAAYNR.Y P2_K.NFSKNIFAILQSVK.A 2 4	1692889578_ECstar-RECQL5_16	26950	1692889578_ECstar-RECQL5_16.mgf	23611	3	1002.22	3003.65	0.651	3	3003.66	0.655	CDC73			FALSE	CDC73	CDC73		FALSE	TKQPIPAAYNR	NFSKNIFAILQSVK	282	244	11	14	2	4	283	247	3	BS3	138.068	13	13	14	0	0	0.577	13	18.843	FALSE	TRUE	FALSE	FALSE	Self	0	0.001	0.002
Scan: 11148 Run: 1692889578_ECstar-RECQL5_18 P1_K.RAADEVLAEAKKPR.I P2_K.KEIVVK.G 11 1	1692889578_ECstar-RECQL5_18	11148	1692889578_ECstar-RECQL5_18.mgf	8817	4	602.358	2405.4	0.404	4	2405.4	0.401	CDC73			FALSE	CDC73	CDC73		FALSE	RAADEVLAEAKKPR	KEIVVK	126	16	14	6	11	1	136	16	4	BS3	138.068	7	21	7	0	0	0.7	7	18.842	FALSE	TRUE	FALSE	FALSE	Self	0	0.001	0.002
Scan: 1639 Run: 1692889578_ECstar-RECQL5_16 P1_R.KGSGSEQEGEDEEGGER.K P2_K.HVNEDSQEKK.I 1 9	1692889578_ECstar-RECQL5_16	1639	1692889578_ECstar-RECQL5_16.mgf	237	5	626.879	3129.36	0.358	5	3129.36	0.361	CTR9			FALSE	RPB1	RPB1		FALSE	KGSGSEQEGEDEEGGER	HVNEDSQEKK	939	204	17	10	1	9	939	212	5	BS3	138.068	9	20	9	0	0	0.611	9	18.84	FALSE	TRUE	FALSE	FALSE	Between	0.015	0.015	0.006
Scan: 6809 Run: 1692889578_ECstar-RECQL5_15 P1_R.KKCcmASSESDSDENQNK.S P2_K.AIISSSDDSSDEDKLK.I 2 14	1692889578_ECstar-RECQL5_15	6809	1692889578_ECstar-RECQL5_15.mgf	4539	5	735.536	3672.64	0.643	5	3672.64	0.643	CTR9			FALSE	CTR9	CTR9		FALSE	KKCcmASSESDSDENQNK	AIISSSDDSSDEDKLK	1050	1012	16	16	2	14	1051	1025	5	BS3	138.068	12	17	12	0	0	0.433	12	18.839	FALSE	TRUE	FALSE	FALSE	Self	0	0.001	0.002
Scan: 13080 Run: 1692889578_ECstar-RECQL5_16 P1_K.ILGSLYAASEDQEKR.D P2_R.GDKENASQCcmFEK.V 14 3	1692889578_ECstar-RECQL5_16	13080	1692889578_ECstar-RECQL5_16.mgf	10730	4	808.139	3228.53	0.525	4	3228.52	0.524	CTR9			FALSE	CTR9	CTR9		FALSE	ILGSLYAASEDQEKR	GDKENASQCcmFEK	380	355	15	12	14	3	393	357	4	BS3	138.068	10	18	10	0	0	0.455	10	18.838	FALSE	TRUE	FALSE	FALSE	Self	0	0.001	0.002
Scan: 5781 Run: 1692889578_ECstar-RECQL5_18 P1_-.MHGGGPPSGDSACcmPLR.T P2_R.KKDNR.F 1 2	1692889578_ECstar-RECQL5_18	5781	1692889578_ECstar-RECQL5_18.mgf	3979	3	798.388	2392.14	0.142	3	2392.14	0.138	RPB1			FALSE	SPT5	SPT5		FALSE	MHGGGPPSGDSACcmPLR	KKDNR	1	578	16	5	1	2	1	579	3	BS3	138.068	5	22	5	0	0	0.733	5	18.833	FALSE	TRUE	FALSE	FALSE	Between	0.015	0.015	0.006
Scan: 10724 Run: 1692889578_ECstar-RECQL5_14_20241113215030 P1_R.TEMoxIKKEEER.L P2_R.GLSASYLEPDRYDEEEEGEESISLAAIKNR.Y 5 28	1692889578_ECstar-RECQL5_14_20241113215030	10724	1692889578_ECstar-RECQL5_14_20241113215030.mgf	8591	5	964.067	4815.3	0.3	5	4815.29	0.292	LEO1			FALSE	LEO1	LEO1		FALSE	GLSASYLEPDRYDEEEEGEESISLAAIKNR	TEMoxIKKEEER	564	533	30	10	28	5	591	537	5	BS3	138.068	9	25	9	0	0	0.431	9	18.831	FALSE	TRUE	FALSE	FALSE	Self	0	0.001	0.002
Scan: 12213 Run: 1692889578_ECstar-RECQL5_16 P1_R.ASKDGQPYDMGGSAK.S P2_R.AKAVELEHETFR.N 3 2	1692889578_ECstar-RECQL5_16	12213	1692889578_ECstar-RECQL5_16.mgf	9921	5	616.502	3077.47	0.472	5	3077.48	0.476	RECQL5			FALSE	RECQL5	RECQL5		FALSE	AKAVELEHETFR	ASKDGQPYDMGGSAK	578	611	12	15	2	3	579	613	5	BS3	138.068	10	10	14	0	0	0.455	10	18.825	FALSE	TRUE	FALSE	FALSE	Self	0	0.001	0.002
Scan: 19052 Run: 1692889578_ECstar-RECQL5_15 P1_R.SSSWSKTCcmIGPSQGNGFDPELYEGGR.K P2_R.KGYGDFSR.Y 6 1	1692889578_ECstar-RECQL5_15	19052	1692889578_ECstar-RECQL5_15.mgf	15850	4	971.447	3881.76	0.759	4	3881.76	0.759	RECQL5			FALSE	RECQL5	RECQL5		FALSE	SSSWSKTCcmIGPSQGNGFDPELYEGGR	KGYGDFSR	450	476	26	8	6	1	455	476	4	BS3	138.068	8	24	8	0	0	0.52	8	18.8	FALSE	TRUE	FALSE	FALSE	Self	0	0.001	0.002
Scan: 16729 Run: 1692889578_ECstar-RECQL5_18 P1_K.VNIFGVESGKK.E P2_-.APTIQTQAQR.E 10 1	1692889578_ECstar-RECQL5_18	16729	1692889578_ECstar-RECQL5_18.mgf	13842	3	810.113	2427.32	0.317	3	2427.31	0.312	Ski8			FALSE	Paf1	Paf1		FALSE	VNIFGVESGKK	APTIQTQAQR	130	2	11	10	10	1	139	2	3	BS3	138.068	10	13	10	0	0	0.556	10	18.798	FALSE	TRUE	FALSE	FALSE	Between	0.015	0.015	0.005
Scan: 19387 Run: 1692889578_ECstar-RECQL5_15 P1_K.MQNAAKASR.K P2_R.LFEKMQAYQYEQISADPDKPLADGIR.A 6 4	1692889578_ECstar-RECQL5_15	19387	1692889578_ECstar-RECQL5_15.mgf	16164	5	828.815	4139.04	0.037	5	4139.05	0.046	SPT6			FALSE	SPT6	SPT6		FALSE	LFEKMQAYQYEQISADPDKPLADGIR	MQNAAKASR	419	481	26	9	4	6	422	486	5	BS3	138.068	8	30	8	0	0	0.562	8	18.798	FALSE	TRUE	FALSE	FALSE	Self	0	0.001	0.002
Scan: 17596 Run: 1692889578_ECstar-RECQL5_15 P1_R.SLSEAMoxSVEKIAAIK.A P2_R.LEGHKEGIVQTEQIR.S 10 5	1692889578_ECstar-RECQL5_15	17596	1692889578_ECstar-RECQL5_15.mgf	14499	4	867.466	3465.84	0.836	4	3465.84	0.839	CDC73			FALSE	CDC73	CDC73		FALSE	SLSEAMoxSVEKIAAIK	LEGHKEGIVQTEQIR	172	157	15	15	10	5	181	161	4	BS3	138.068	12	17	12	0	0	0.464	12	18.789	FALSE	TRUE	FALSE	FALSE	Self	0	0.001	0.002
Scan: 10647 Run: 1692889578_ECstar-RECQL5_16 P1_K.NKPVKELR.D P2_R.AKLNITPTKK.G 5 2	1692889578_ECstar-RECQL5_16	10647	1692889578_ECstar-RECQL5_16.mgf	8494	4	559.346	2233.36	0.355	4	2233.35	0.352	SPT6			FALSE	SPT6	SPT6		FALSE	AKLNITPTKK	NKPVKELR	617	645	10	8	2	5	618	649	4	BS3	138.068	10	12	10	0	0	0.667	10	18.78	FALSE	TRUE	FALSE	FALSE	Self	0	0.001	0.002
Scan: 13955 Run: 1692889578_ECstar-RECQL5_15 P1_K.LNITPTKK.G P2_R.KDVDEAHYAYSFK.Y 7 1	1692889578_ECstar-RECQL5_15	13955	1692889578_ECstar-RECQL5_15.mgf	11143	5	525.678	2623.35	0.352	5	2623.35	0.353	SPT6			FALSE	SPT6	SPT6		FALSE	KDVDEAHYAYSFK	LNITPTKK	629	619	13	8	1	7	629	625	5	BS3	138.068	9	14	9	0	0	0.583	9	18.78	FALSE	TRUE	FALSE	FALSE	Self	0	0.001	0.002
Scan: 9842 Run: 1692889578_ECstar-RECQL5_14_20241113215030 P1_K.KQQLLATAAHK.D P2_K.KENSETVVTGSLDDLVK.V 1 1	1692889578_ECstar-RECQL5_14_20241113215030	9842	1692889578_ECstar-RECQL5_14_20241113215030.mgf	7764	5	636.749	3178.71	0.709	5	3178.71	0.709	Ski8			FALSE	RECQL5	RECQL5		FALSE	KENSETVVTGSLDDLVK	KQQLLATAAHK	29	749	17	11	1	1	29	749	5	BS3	138.068	10	14	10	0	0	0.469	10	18.779	FALSE	TRUE	FALSE	FALSE	Between	0.015	0.015	0.005
Scan: 16974 Run: 1692889578_ECstar-RECQL5_14_20241113215030 P1_K.TDLDDDITALKQR.S P2_R.KDLLGYLNGEASTSASIDR.S 11 1	1692889578_ECstar-RECQL5_14_20241113215030	16974	1692889578_ECstar-RECQL5_14_20241113215030.mgf	14394	4	913.463	3649.82	0.822	4	3649.83	0.832	CDC73			FALSE	CDC73	CDC73		FALSE	KDLLGYLNGEASTSASIDR	TDLDDDITALKQR	92	199	19	13	1	11	92	209	4	BS3	138.068	13	16	13	0	0	0.472	13	18.768	FALSE	TRUE	FALSE	FALSE	Self	0	0.001	0.002
Scan: 15205 Run: 1692889578_ECstar-RECQL5_14_20241113215030 P1_-.GPGSMALETVPKDLR.H P2_R.GKDFNLELAIK.T 12 2	1692889578_ECstar-RECQL5_14_20241113215030	15205	1692889578_ECstar-RECQL5_14_20241113215030.mgf	12743	4	739.651	2954.57	0.574	4	2954.58	0.579	SPT4			FALSE	RPB2	RPB2		FALSE	GPGSMALETVPKDLR	GKDFNLELAIK	1	426	15	11	12	2	12	427	4	BS3	138.068	12	17	12	0	0	0.6	12	18.766	FALSE	TRUE	FALSE	FALSE	Between	0.015	0.015	0.005
Scan: 12491 Run: 1692889578_ECstar-RECQL5_15 P1_K.YFGDALPACcmAKGCcmDHCcmQNPTAVR.R P2_K.AKSSSGGSSLAK.G 11 2	1692889578_ECstar-RECQL5_15	12491	1692889578_ECstar-RECQL5_15.mgf	9812	5	765.759	3823.76	0.76	5	3823.77	0.772	RECQL5			FALSE	RECQL5	RECQL5		FALSE	YFGDALPACcmAKGCcmDHCcmQNPTAVR	AKSSSGGSSLAK	419	732	23	12	11	2	429	733	5	BS3	138.068	10	23	10	0	0	0.5	10	18.762	FALSE	TRUE	FALSE	FALSE	Self	0	0.001	0.002
Scan: 9926 Run: 1692889578_ECstar-RECQL5_14_20241113215030 P1_R.VGAGFPKGSCcmPFQTATELMoxETTR.I P2_R.ASKDGQPYDMGGSAK.S 7 3	1692889578_ECstar-RECQL5_14_20241113215030	9926	1692889578_ECstar-RECQL5_14_20241113215030.mgf	7843	4	1038.23	4148.9	0.902	4	4148.91	0.913	RECQL5			FALSE	RECQL5	RECQL5		FALSE	VGAGFPKGSCcmPFQTATELMoxETTR	ASKDGQPYDMGGSAK	655	611	23	15	7	3	661	613	4	BS3	138.068	12	18	12	0	0	0.409	12	18.761	FALSE	TRUE	FALSE	FALSE	Self	0	0.001	0.002
Scan: 13841 Run: 1692889578_ECstar-RECQL5_17 P1_R.VSSLNSKLSAQER.K P2_-.APTIQTQAQR.E 7 1	1692889578_ECstar-RECQL5_17	13841	1692889578_ECstar-RECQL5_17.mgf	11435	3	890.479	2668.41	0.414	3	2668.41	0.414	RECQL5			FALSE	Paf1	Paf1		FALSE	VSSLNSKLSAQER	APTIQTQAQR	97	2	13	10	7	1	103	2	3	BS3	138.068	9	17	9	0	0	0.556	9	18.753	FALSE	TRUE	FALSE	FALSE	Between	0.015	0.015	0.005
Scan: 13785 Run: 1692889578_ECstar-RECQL5_16 P1_R.IYSSDSDEGSEEDKAQR.L P2_-.GPGSMALETVPK.D 14 1	1692889578_ECstar-RECQL5_16	13785	1692889578_ECstar-RECQL5_16.mgf	11383	3	1080.5	3238.47	0.469	3	3238.48	0.482	LEO1			FALSE	SPT4	SPT4		FALSE	IYSSDSDEGSEEDKAQR	GPGSMALETVPK	605	1	17	12	14	1	618	1	3	BS3	138.068	11	20	11	0	0	0.5	11	18.752	FALSE	TRUE	FALSE	FALSE	Between	0.015	0.015	0.005
Scan: 10575 Run: 1692889578_ECstar-RECQL5_14_20241113215030 P1_K.VLKAYPNNYETMK.I P2_K.IGVSVKQQFTEEEIYKDR.D 3 6	1692889578_ECstar-RECQL5_14_20241113215030	10575	1692889578_ECstar-RECQL5_14_20241113215030.mgf	8451	5	776.2	3875.96	0.964	5	3875.97	0.966	Paf1			FALSE	CTR9	CTR9		FALSE	IGVSVKQQFTEEEIYKDR	VLKAYPNNYETMK	155	367	18	13	6	3	160	369	5	BS3	138.068	12	16	12	0	0	0.471	12	18.739	FALSE	TRUE	FALSE	FALSE	Between	0.015	0.015	0.005
Scan: 19450 Run: 1692889578_ECstar-RECQL5_16 P1_K.SVTEGASAR.K P2_K.GKEETEGFKIDTMGTYHGMTLK.S 1 20	1692889578_ECstar-RECQL5_16	19450	1692889578_ECstar-RECQL5_16.mgf	16634	5	698.338	3486.66	0.656	5	3486.66	0.665	CDC73			FALSE	CDC73	CDC73		FALSE	GKEETEGFKIDTMGTYHGMTLK	SVTEGASAR	300	322	22	9	20	1	319	322	5	BS3	138.068	10	21	10	0	0	0.5	10	18.736	FALSE	TRUE	FALSE	FALSE	Self	0	0.001	0.002
Scan: 19425 Run: 1692889578_ECstar-RECQL5_15 P1_R.TKQPIPAAYNR.Y P2_R.STIKTDLDDDITALKQR.S 2 15	1692889578_ECstar-RECQL5_15	19425	1692889578_ECstar-RECQL5_15.mgf	16200	4	832.947	3327.76	0.758	4	3327.77	0.767	CDC73			FALSE	CDC73	CDC73		FALSE	STIKTDLDDDITALKQR	TKQPIPAAYNR	195	282	17	11	15	2	209	283	4	BS3	138.068	11	17	11	0	0	0.531	11	18.736	FALSE	TRUE	FALSE	FALSE	Self	0	0.001	0.002
Scan: 18769 Run: 1692889578_ECstar-RECQL5_15 P1_R.KMoxTLSLADR.Ccm P2_K.IGVSVKQQFTEEEIYKDR.D 1 6	1692889578_ECstar-RECQL5_15	18769	1692889578_ECstar-RECQL5_15.mgf	15585	4	839.94	3355.73	0.729	4	3355.73	0.733	Paf1			FALSE	LEO1	LEO1		FALSE	IGVSVKQQFTEEEIYKDR	KMoxTLSLADR	155	503	18	9	6	1	160	503	4	BS3	138.068	8	20	8	0	0	0.588	8	18.727	FALSE	TRUE	FALSE	FALSE	Between	0.015	0.015	0.005
Scan: 11443 Run: 1692889578_ECstar-RECQL5_15 P1_K.SKAIISSSDDSSDEDKLK.I P2_R.LPPSMKGK.I 2 6	1692889578_ECstar-RECQL5_15	11443	1692889578_ECstar-RECQL5_15.mgf	8838	4	730.627	2918.48	0.478	4	2918.48	0.479	CTR9			FALSE	CTR9	CTR9		FALSE	SKAIISSSDDSSDEDKLK	LPPSMKGK	1010	1000	18	8	2	6	1011	1005	4	BS3	138.068	9	21	9	0	0	0.647	9	18.727	FALSE	TRUE	FALSE	FALSE	Self	0	0.001	0.002
Scan: 17633 Run: 1692889578_ECstar-RECQL5_14_20241113215030 P1_R.NKTQISLVR.M P2_R.EHNFQPGDNVEVCcmEGELINLQGKILSVDGNK.I 2 23	1692889578_ECstar-RECQL5_14_20241113215030	17633	1692889578_ECstar-RECQL5_14_20241113215030.mgf	15010	5	930.478	4647.35	0.352	5	4647.36	0.36	SPT5			FALSE	RPB2	RPB2		FALSE	EHNFQPGDNVEVCcmEGELINLQGKILSVDGNK	NKTQISLVR	417	1142	31	9	23	2	439	1143	5	BS3	138.068	6	35	6	0	0	0.375	6	18.722	FALSE	TRUE	FALSE	FALSE	Between	0.015	0.015	0.005
Scan: 18367 Run: 1692889578_ECstar-RECQL5_13_20241113185804 P1_K.SSVGETVYGGSDELSDDITQQQLLPGVKDPNLWTVK.Ccm P2_R.DQREEELGEYYMKK.Y 28 13	1692889578_ECstar-RECQL5_13_20241113185804	18367	1692889578_ECstar-RECQL5_13_20241113185804.mgf	12800	5	1166.97	5829.83	0.831	5	5829.81	0.809	SPT5			FALSE	SPT5	SPT5		FALSE	SSVGETVYGGSDELSDDITQQQLLPGVKDPNLWTVK	DQREEELGEYYMKK	148	131	36	14	28	13	175	143	5	BS3	138.068	9	29	9	0	0	0.385	9	18.717	FALSE	TRUE	FALSE	FALSE	Self	0	0.001	0.002
Scan: 10440 Run: 1692889578_ECstar-RECQL5_16 P1_-.APTIQTQAQR.E P2_R.AKQEQEKELLR.Q 1 2	1692889578_ECstar-RECQL5_16	10440	1692889578_ECstar-RECQL5_16.mgf	8300	4	656.361	2621.41	0.414	4	2621.41	0.414	Paf1			FALSE	CTR9	CTR9		FALSE	APTIQTQAQR	AKQEQEKELLR	2	843	10	11	1	2	2	844	4	BS3	138.068	10	14	10	0	0	0.55	10	18.715	FALSE	TRUE	FALSE	FALSE	Between	0.015	0.015	0.005
Scan: 18233 Run: 1692889578_ECstar-RECQL5_18 P1_K.TNYVVWGTGKEGQPR.E P2_R.SQQHAKVVPWMR.K 10 6	1692889578_ECstar-RECQL5_18	18233	1692889578_ECstar-RECQL5_18.mgf	15215	4	824.674	3294.67	0.667	4	3294.67	0.672	CDC73			FALSE	Paf1	Paf1		FALSE	TNYVVWGTGKEGQPR	SQQHAKVVPWMR	38	121	15	12	10	6	47	126	4	BS3	138.068	11	19	11	0	0	0.591	11	18.712	FALSE	TRUE	FALSE	FALSE	Between	0.015	0.015	0.005
Scan: 19681 Run: 1692889578_ECstar-RECQL5_15 P1_R.SLSEAMSVEKIAAIK.A P2_R.AADEVLAEAKKPR.I 10 10	1692889578_ECstar-RECQL5_15	19681	1692889578_ECstar-RECQL5_15.mgf	16440	4	778.68	3110.69	0.691	4	3110.69	0.69	CDC73			FALSE	CDC73	CDC73		FALSE	SLSEAMSVEKIAAIK	AADEVLAEAKKPR	172	127	15	13	10	10	181	136	4	BS3	138.068	12	14	12	0	0	0.5	12	18.712	FALSE	TRUE	FALSE	FALSE	Self	0	0.001	0.002
Scan: 11786 Run: 1692889578_ECstar-RECQL5_16 P1_K.LNITPTKK.G P2_R.HLVLAGGSKPR.D 7 9	1692889578_ECstar-RECQL5_16	11786	1692889578_ECstar-RECQL5_16.mgf	9527	4	547.331	2185.3	0.295	4	2185.3	0.295	SPT5			FALSE	SPT6	SPT6		FALSE	HLVLAGGSKPR	LNITPTKK	642	619	11	8	9	7	650	625	4	BS3	138.068	10	11	10	0	0	0.55	10	18.708	FALSE	TRUE	FALSE	FALSE	Between	0.015	0.015	0.005
Scan: 26938 Run: 1692889578_ECstar-RECQL5_16 P1_R.NKTQISLVR.M P2_K.AIVFRPFKGEVVDAVVTQVNK.V 2 8	1692889578_ECstar-RECQL5_16	26938	1692889578_ECstar-RECQL5_16.mgf	23600	5	703.205	3510.99	0.986	5	3510.99	0.993	RPB7			FALSE	RPB2	RPB2		FALSE	AIVFRPFKGEVVDAVVTQVNK	NKTQISLVR	74	1142	21	9	8	2	81	1143	5	BS3	138.068	8	23	8	0	0	0.5	8	18.705	FALSE	TRUE	FALSE	FALSE	Between	0.015	0.015	0.005
Scan: 20660 Run: 1692889578_ECstar-RECQL5_15 P1_K.VLKAYPNNYETMK.I P2_R.STIKTDLDDDITALKQR.S 3 15	1692889578_ECstar-RECQL5_15	20660	1692889578_ECstar-RECQL5_15.mgf	17349	4	910.973	3639.86	0.865	4	3639.87	0.871	CDC73			FALSE	CTR9	CTR9		FALSE	STIKTDLDDDITALKQR	VLKAYPNNYETMK	195	367	17	13	15	3	209	369	4	BS3	138.068	13	15	13	0	0	0.5	13	18.702	FALSE	TRUE	FALSE	FALSE	Between	0.015	0.015	0.005
Scan: 13634 Run: 1692889578_ECstar-RECQL5_14_20241113215030 P1_K.VLKAYPNNYETMK.I P2_R.GLSASYLEPDRYDEEEEGEESISLAAIKNR.Y 3 28	1692889578_ECstar-RECQL5_14_20241113215030	13634	1692889578_ECstar-RECQL5_14_20241113215030.mgf	11291	5	1016.5	5077.44	0.437	5	5077.44	0.439	LEO1			FALSE	CTR9	CTR9		FALSE	GLSASYLEPDRYDEEEEGEESISLAAIKNR	VLKAYPNNYETMK	564	367	30	13	28	3	591	369	5	BS3	138.068	12	21	12	0	0	0.362	12	18.701	FALSE	TRUE	FALSE	FALSE	Between	0.015	0.015	0.005
Scan: 9153 Run: 1692889578_ECstar-RECQL5_14_20241113215030 P1_-.MHGGGPPSGDSACcmPLR.T P2_R.FHPKPSDLHLQTGYK.V 1 4	1692889578_ECstar-RECQL5_14_20241113215030	9153	1692889578_ECstar-RECQL5_14_20241113215030.mgf	7118	5	700.943	3499.68	0.678	5	3499.68	0.677	RPB1			FALSE	RPB1	RPB1		FALSE	MHGGGPPSGDSACcmPLR	FHPKPSDLHLQTGYK	1	431	16	15	1	4	1	434	5	BS3	138.068	12	18	12	0	0	0.429	12	18.694	FALSE	TRUE	FALSE	FALSE	Self	0	0.001	0.002
Scan: 14643 Run: 1692889578_ECstar-RECQL5_16 P1_R.KTEYISTEFNR.Y P2_-.APTIQTQAQR.E 1 1	1692889578_ECstar-RECQL5_16	14643	1692889578_ECstar-RECQL5_16.mgf	12184	3	880.12	2637.34	0.337	3	2637.34	0.34	Paf1			FALSE	Paf1	Paf1		FALSE	APTIQTQAQR	KTEYISTEFNR	2	133	10	11	1	1	2	133	3	BS3	138.068	9	9	12	0	0	0.556	9	18.692	FALSE	TRUE	FALSE	FALSE	Self	0	0.001	0.002
Scan: 18796 Run: 1692889578_ECstar-RECQL5_14_20241113215030 P1_K.SLSEYNNFKSMoxVVSGAK.G P2_K.GSKINISQVIAVVGQQNVEGK.R 5 3	1692889578_ECstar-RECQL5_14_20241113215030	18796	1692889578_ECstar-RECQL5_14_20241113215030.mgf	16083	4	1046.3	4181.15	0.152	4	4181.17	0.168	RPB1			FALSE	RPB1	RPB1		FALSE	GSKINISQVIAVVGQQNVEGK	SLSEYNNFKSMoxVVSGAK	776	759	21	17	3	5	778	763	4	BS3	138.068	14	22	14	0	0	0.438	14	18.691	FALSE	TRUE	FALSE	FALSE	Self	0	0.001	0.002
Scan: 17411 Run: 1692889578_ECstar-RECQL5_16 P1_R.FKGKEETEGFK.I P2_R.ALAIYKQVLR.N 2 6	1692889578_ECstar-RECQL5_16	17411	1692889578_ECstar-RECQL5_16.mgf	14733	4	653.617	2610.44	0.44	4	2610.44	0.442	CTR9			FALSE	CDC73	CDC73		FALSE	ALAIYKQVLR	FKGKEETEGFK	632	298	10	11	6	2	637	299	4	BS3	138.068	11	13	11	0	0	0.55	11	18.688	FALSE	TRUE	FALSE	FALSE	Between	0.015	0.015	0.005
Scan: 3292 Run: 1692889578_ECstar-RECQL5_19 P1_K.LLKEQEEKR.L P2_R.EKEEQKK.L 8 2	1692889578_ECstar-RECQL5_19	3292	1692889578_ECstar-RECQL5_19.mgf	1639	4	557.809	2227.21	0.206	4	2227.21	0.206	CTR9			FALSE	CTR9	CTR9		FALSE	LLKEQEEKR	EKEEQKK	856	867	9	7	8	2	863	868	4	BS3	138.068	9	12	9	0	0	0.75	9	18.687	FALSE	TRUE	FALSE	FALSE	Self	0	0.001	0.002
Scan: 28001 Run: 1692889578_ECstar-RECQL5_15 P1_K.KSAIGQR.I P2_R.CcmIESNMLTDMTLQGIEQISK.V 1 4	1692889578_ECstar-RECQL5_15	28001	1692889578_ECstar-RECQL5_15.mgf	24202	3	1069.87	3206.59	0.592	3	3206.6	0.599	RPB1			FALSE	RPB2	RPB2		FALSE	CcmIESNMLTDMTLQGIEQISK	KSAIGQR	1287	249	20	7	4	1	1290	249	3	BS3	138.068	5	27	5	0	0	0.5	5	18.685	FALSE	TRUE	FALSE	FALSE	Between	0.015	0.015	0.005
Scan: 21526 Run: 1692889578_ECstar-RECQL5_14_20241113215030 P1_R.IVATLPYIKQEVPIIIVFR.A P2_R.GAKPGVTK.E 9 3	1692889578_ECstar-RECQL5_14_20241113215030	21526	1692889578_ECstar-RECQL5_14_20241113215030.mgf	18621	3	1036.29	3105.86	0.856	3	3105.86	0.857	RPB2			FALSE	RPB2	RPB2		FALSE	IVATLPYIKQEVPIIIVFR	GAKPGVTK	256	325	19	8	9	3	264	327	3	BS3	138.068	8	22	8	0	0	0.571	8	18.675	FALSE	TRUE	FALSE	FALSE	Self	0	0.001	0.002
Scan: 14588 Run: 1692889578_ECstar-RECQL5_15 P1_R.KRDQEEEMDYAPDDVYDYK.I P2_-.APTIQTQAQR.E 1 1	1692889578_ECstar-RECQL5_15	14588	1692889578_ECstar-RECQL5_15.mgf	11736	4	915.671	3658.65	0.654	4	3658.67	0.673	Paf1			FALSE	Paf1	Paf1		FALSE	KRDQEEEMDYAPDDVYDYK	APTIQTQAQR	272	2	19	10	1	1	272	2	4	BS3	138.068	10	17	10	0	0	0.5	10	18.669	FALSE	TRUE	FALSE	FALSE	Self	0	0.001	0.002
Scan: 9451 Run: 1692889578_ECstar-RECQL5_14_20241113215030 P1_K.SVTEGASAR.K P2_K.GKEETEGFKIDTMGTYHGMoxTLK.S 1 20	1692889578_ECstar-RECQL5_14_20241113215030	9451	1692889578_ECstar-RECQL5_14_20241113215030.mgf	7398	4	876.674	3502.67	0.667	4	3502.66	0.66	CDC73			FALSE	CDC73	CDC73		FALSE	GKEETEGFKIDTMGTYHGMoxTLK	SVTEGASAR	300	322	22	9	20	1	319	322	4	BS3	138.068	8	28	8	0	0	0.562	8	18.669	FALSE	TRUE	FALSE	FALSE	Self	0	0.001	0.002
Scan: 23147 Run: 1692889578_ECstar-RECQL5_15 P1_K.VVVENGELIMGILCcmKK.S P2_K.SMVVSGAKGSK.I 15 8	1692889578_ECstar-RECQL5_15	23147	1692889578_ECstar-RECQL5_15.mgf	19674	4	748.158	2988.6	0.604	4	2988.61	0.606	RPB1			FALSE	RPB1	RPB1		FALSE	VVVENGELIMGILCcmKK	SMVVSGAKGSK	628	768	16	11	15	8	642	775	4	BS3	138.068	11	19	11	0	0	0.6	11	18.669	FALSE	TRUE	FALSE	FALSE	Self	0	0.001	0.002
Scan: 9570 Run: 1692889578_ECstar-RECQL5_14_20241113215030 P1_K.VSANKGEIGDATPFNDAVNVQK.I P2_K.LLEEEIQAPTSSKR.S 5 13	1692889578_ECstar-RECQL5_14_20241113215030	9570	1692889578_ECstar-RECQL5_14_20241113215030.mgf	7509	4	1003.77	4011.04	0.036	4	4011.04	0.044	RPB2			FALSE	Paf1	Paf1		FALSE	VSANKGEIGDATPFNDAVNVQK	LLEEEIQAPTSSKR	989	107	22	14	5	13	993	119	4	BS3	138.068	12	21	12	0	0	0.462	12	18.668	FALSE	TRUE	FALSE	FALSE	Between	0.015	0.015	0.005
Scan: 22412 Run: 1692889578_ECstar-RECQL5_17 P1_K.VNIFGVESGKKEYSLDTR.G P2_R.SLGGDVASDGDFLIFEGNR.Y 11 1	1692889578_ECstar-RECQL5_17	22412	1692889578_ECstar-RECQL5_17.mgf	19341	4	1037.77	4147.03	0.034	4	4147.04	0.039	SPT5			FALSE	Ski8	Ski8		FALSE	SLGGDVASDGDFLIFEGNR	VNIFGVESGKKEYSLDTR	347	130	19	18	1	11	347	140	4	BS3	138.068	11	19	11	0	0	0.353	11	18.668	FALSE	TRUE	FALSE	FALSE	Between	0.015	0.015	0.005
Scan: 11672 Run: 1692889578_ECstar-RECQL5_14_20241113215030 P1_R.GLSASYLEPDRYDEEEEGEESISLAAIKNR.Y P2_R.AQYVEKTK.N 28 6	1692889578_ECstar-RECQL5_14_20241113215030	11672	1692889578_ECstar-RECQL5_14_20241113215030.mgf	9477	5	895.638	4473.15	0.155	5	4473.17	0.171	LEO1			FALSE	CTR9	CTR9		FALSE	GLSASYLEPDRYDEEEEGEESISLAAIKNR	AQYVEKTK	564	879	30	8	28	6	591	884	5	BS3	138.068	6	32	6	0	0	0.429	6	18.666	FALSE	TRUE	FALSE	FALSE	Between	0.015	0.015	0.005
Scan: 14765 Run: 1692889578_ECstar-RECQL5_18 P1_R.KDVDEAHYAYSFK.Y P2_K.DIVKVIDGPHSGR.E 1 4	1692889578_ECstar-RECQL5_18	14765	1692889578_ECstar-RECQL5_18.mgf	12074	4	776.391	3101.54	0.536	4	3101.55	0.546	SPT5			FALSE	SPT6	SPT6		FALSE	DIVKVIDGPHSGR	KDVDEAHYAYSFK	598	629	13	13	4	1	601	629	4	BS3	138.068	12	14	12	0	0	0.5	12	18.66	FALSE	TRUE	FALSE	FALSE	Between	0.015	0.015	0.005
Scan: 11236 Run: 1692889578_ECstar-RECQL5_18 P1_K.SISQHYSKPR.V P2_R.KMTLSLADR.Ccm 8 1	1692889578_ECstar-RECQL5_18	11236	1692889578_ECstar-RECQL5_18.mgf	8899	3	792.088	2373.24	0.243	3	2373.25	0.247	Paf1			FALSE	LEO1	LEO1		FALSE	SISQHYSKPR	KMTLSLADR	189	503	10	9	8	1	196	503	3	BS3	138.068	8	13	8	0	0	0.5	8	18.659	FALSE	TRUE	FALSE	FALSE	Between	0.015	0.015	0.005
Scan: 8375 Run: 1692889578_ECstar-RECQL5_14_20241113215030 P1_R.YGISNEKPEVKIGVSVK.Q P2_K.LLEEEIQAPTSSKR.S 11 13	1692889578_ECstar-RECQL5_14_20241113215030	8375	1692889578_ECstar-RECQL5_14_20241113215030.mgf	6390	5	717.795	3583.94	0.94	5	3583.93	0.935	Paf1			FALSE	Paf1	Paf1		FALSE	YGISNEKPEVKIGVSVK	LLEEEIQAPTSSKR	144	107	17	14	11	13	154	119	5	BS3	138.068	12	14	12	0	0	0.438	12	18.652	FALSE	TRUE	FALSE	FALSE	Self	0	0.001	0.002
Scan: 10740 Run: 1692889578_ECstar-RECQL5_14_20241113215030 P1_K.FEQIYLSKPTHWER.D P2_K.EGEEQLQTQHQKTFIGK.I 8 12	1692889578_ECstar-RECQL5_14_20241113215030	10740	1692889578_ECstar-RECQL5_14_20241113215030.mgf	8606	4	993.755	3970.99	0.992	4	3970.99	0.985	RPB2			FALSE	RPB2	RPB2		FALSE	FEQIYLSKPTHWER	EGEEQLQTQHQKTFIGK	88	135	14	17	8	12	95	146	4	BS3	138.068	13	15	13	0	0	0.406	13	18.645	FALSE	TRUE	FALSE	FALSE	Self	0	0.001	0.002
Scan: 18842 Run: 1692889578_ECstar-RECQL5_14_20241113215030 P1_K.NLYAANGIGAVLAHKGYFR.E P2_R.ALAIYKQVLRNDAK.N 15 6	1692889578_ECstar-RECQL5_14_20241113215030	18842	1692889578_ECstar-RECQL5_14_20241113215030.mgf	16126	5	755.822	3774.07	0.071	5	3774.07	0.073	CTR9			FALSE	CTR9	CTR9		FALSE	NLYAANGIGAVLAHKGYFR	ALAIYKQVLRNDAK	646	632	19	14	15	6	660	637	5	BS3	138.068	13	18	13	0	0	0.5	13	18.636	FALSE	TRUE	FALSE	FALSE	Self	0	0.001	0.002
Scan: 6448 Run: 1692889578_ECstar-RECQL5_16 P1_R.KGSGSEQEGEDEEGGER.K P2_R.AKQEQEKELLR.Q 3 7	1692889578_ECstar-RECQL5_16	6448	1692889578_ECstar-RECQL5_16.mgf	4569	4	822.89	3287.53	0.533	4	3287.54	0.539	CTR9			FALSE	CTR9	CTR9		FALSE	KGSGSEQEGEDEEGGER	AKQEQEKELLR	939	843	17	11	3	7	941	849	4	BS3	138.068	8	19	8	0	0	0.45	8	18.634	FALSE	TRUE	FALSE	FALSE	Self	0	0.001	0.002
Scan: 12663 Run: 1692889578_ECstar-RECQL5_15 P1_R.LGNLGEAKK.Y P2_R.AADEVLAEAKKPR.I 8 10	1692889578_ECstar-RECQL5_15	12663	1692889578_ECstar-RECQL5_15.mgf	9973	4	616.849	2463.37	0.368	4	2463.37	0.37	CDC73			FALSE	CTR9	CTR9		FALSE	AADEVLAEAKKPR	LGNLGEAKK	127	464	13	9	10	8	136	471	4	BS3	138.068	10	16	10	0	0	0.625	10	18.634	FALSE	TRUE	FALSE	FALSE	Between	0.015	0.015	0.006
Scan: 5982 Run: 1692889578_ECstar-RECQL5_19 P1_R.TEMIKKEEER.L P2_R.SYKEQESKK.G 5 8	1692889578_ECstar-RECQL5_19	5982	1692889578_ECstar-RECQL5_19.mgf	3844	4	639.828	2555.28	0.285	4	2555.28	0.279	LEO1			FALSE	RPB2	RPB2		FALSE	TEMIKKEEER	SYKEQESKK	533	813	10	9	5	8	537	820	4	BS3	138.068	11	13	11	0	0	0.688	11	18.618	FALSE	TRUE	FALSE	FALSE	Between	0.015	0.015	0.006
Scan: 9802 Run: 1692889578_ECstar-RECQL5_17 P1_K.TVIKEGEEQLQTQHQKTFIGK.I P2_K.KEEER.L 16 1	1692889578_ECstar-RECQL5_17	9802	1692889578_ECstar-RECQL5_17.mgf	7727	5	654.746	3268.7	0.696	5	3268.69	0.694	RPB2			FALSE	LEO1	LEO1		FALSE	TVIKEGEEQLQTQHQKTFIGK	KEEER	131	538	21	5	16	1	146	538	5	BS3	138.068	6	30	6	0	0	0.75	6	18.613	FALSE	TRUE	FALSE	FALSE	Between	0.015	0.015	0.006
Scan: 15477 Run: 1692889578_ECstar-RECQL5_17 P1_R.DMNEKELEAQEAR.K P2_K.AGVQSGTNALLVVKHR.D 5 14	1692889578_ECstar-RECQL5_17	15477	1692889578_ECstar-RECQL5_17.mgf	12966	5	670.748	3348.7	0.705	5	3348.71	0.71	Paf1			FALSE	Paf1	Paf1		FALSE	AGVQSGTNALLVVKHR	DMNEKELEAQEAR	339	355	16	13	14	5	352	359	5	BS3	138.068	13	17	13	0	0	0.542	13	18.612	FALSE	TRUE	FALSE	FALSE	Self	0	0.001	0.002
Scan: 6736 Run: 1692889578_ECstar-RECQL5_14_20241113215030 P1_R.KGSGSEQEGEDEEGGERK.K P2_K.KGGEFDEFVNDDTDDDLPISKK.K 3 21	1692889578_ECstar-RECQL5_14_20241113215030	6736	1692889578_ECstar-RECQL5_14_20241113215030.mgf	4868	5	906.61	4528.01	0.012	5	4528.02	0.016	CTR9			FALSE	CTR9	CTR9		FALSE	KGGEFDEFVNDDTDDDLPISKK	KGSGSEQEGEDEEGGERK	913	939	22	18	21	3	933	941	5	BS3	138.068	11	22	11	0	0	0.412	11	18.611	FALSE	TRUE	FALSE	FALSE	Self	0	0.001	0.002
Scan: 8889 Run: 1692889578_ECstar-RECQL5_18 P1_R.IKYAKEVLQK.E P2_R.GAKPGVTKEKR.I 5 8	1692889578_ECstar-RECQL5_18	8889	1692889578_ECstar-RECQL5_18.mgf	6751	5	506.305	2526.49	0.489	5	2526.49	0.49	RPB2			FALSE	RPB2	RPB2		FALSE	IKYAKEVLQK	GAKPGVTKEKR	336	325	10	11	5	8	340	332	5	BS3	138.068	11	15	11	0	0	0.55	11	18.61	FALSE	TRUE	FALSE	FALSE	Self	0	0.001	0.002
Scan: 12021 Run: 1692889578_ECstar-RECQL5_18 P1_R.TEMIKK.E P2_K.KGFDQEEVFEKPTR.E 5 1	1692889578_ECstar-RECQL5_18	12021	1692889578_ECstar-RECQL5_18.mgf	9584	4	649.837	2595.32	0.321	4	2595.32	0.325	RPB2			FALSE	LEO1	LEO1		FALSE	KGFDQEEVFEKPTR	TEMIKK	821	533	14	6	1	5	821	537	4	BS3	138.068	8	20	8	0	0	0.769	8	18.606	FALSE	TRUE	FALSE	FALSE	Between	0.015	0.015	0.006
Scan: 9760 Run: 1692889578_ECstar-RECQL5_14_20241113215030 P1_K.IDTMGTYHGMTLKSVTEGASAR.K P2_R.FKGKEETEGFK.I 13 4	1692889578_ECstar-RECQL5_14_20241113215030	9760	1692889578_ECstar-RECQL5_14_20241113215030.mgf	7687	5	753.372	3761.82	0.821	5	3761.83	0.828	CDC73			FALSE	CDC73	CDC73		FALSE	IDTMGTYHGMTLKSVTEGASAR	FKGKEETEGFK	309	298	22	11	13	4	321	301	5	BS3	138.068	9	23	9	0	0	0.5	9	18.604	FALSE	TRUE	FALSE	FALSE	Self	0	0.001	0.002
Scan: 8214 Run: 1692889578_ECstar-RECQL5_14_20241113215030 P1_K.TNYVVWGTGKEGQPR.E P2_R.LEGHKEGIVQTEQIR.S 10 5	1692889578_ECstar-RECQL5_14_20241113215030	8214	1692889578_ECstar-RECQL5_14_20241113215030.mgf	6239	5	713.974	3564.84	0.835	5	3564.83	0.832	CDC73			FALSE	CDC73	CDC73		FALSE	TNYVVWGTGKEGQPR	LEGHKEGIVQTEQIR	38	157	15	15	10	5	47	161	5	BS3	138.068	12	17	12	0	0	0.464	12	18.593	FALSE	TRUE	FALSE	FALSE	Self	0	0.001	0.002
Scan: 2696 Run: 1692889578_ECstar-RECQL5_16 P1_R.KGSGSEQEGEDEEGGERK.K P2_R.AQYVEKTK.N 1 6	1692889578_ECstar-RECQL5_16	2696	1692889578_ECstar-RECQL5_16.mgf	1203	5	603.087	3010.4	0.398	5	3010.4	0.4	CTR9			FALSE	CTR9	CTR9		FALSE	KGSGSEQEGEDEEGGERK	AQYVEKTK	939	879	18	8	1	6	939	884	5	BS3	138.068	8	18	8	0	0	0.529	8	18.591	FALSE	TRUE	FALSE	FALSE	Self	0	0.001	0.002
Scan: 8517 Run: 1692889578_ECstar-RECQL5_14_20241113215030 P1_R.TKQPIPAAYNR.Y P2_K.IDTMoxGTYHGMTLKSVTEGASAR.K 2 13	1692889578_ECstar-RECQL5_14_20241113215030	8517	1692889578_ECstar-RECQL5_14_20241113215030.mgf	6522	5	748.379	3736.86	0.858	5	3736.86	0.855	CDC73			FALSE	CDC73	CDC73		FALSE	IDTMoxGTYHGMTLKSVTEGASAR	TKQPIPAAYNR	309	282	22	11	13	2	321	283	5	BS3	138.068	11	17	11	0	0	0.405	11	18.579	FALSE	TRUE	FALSE	FALSE	Self	0	0.001	0.002
Scan: 13491 Run: 1692889578_ECstar-RECQL5_18 P1_K.EADSIKNGVQLLSR.A P2_K.ATSLEKQHK.H 6 6	1692889578_ECstar-RECQL5_18	13491	1692889578_ECstar-RECQL5_18.mgf	10913	4	677.87	2707.45	0.45	4	2707.45	0.45	CTR9			FALSE	Paf1	Paf1		FALSE	EADSIKNGVQLLSR	ATSLEKQHK	247	63	14	9	6	6	252	68	4	BS3	138.068	9	20	9	0	0	0.562	9	18.57	FALSE	TRUE	FALSE	FALSE	Between	0.015	0.015	0.006
Scan: 15367 Run: 1692889578_ECstar-RECQL5_18 P1_R.YGISNEKPEVK.I P2_R.SQQHAKVVPWMR.K 7 6	1692889578_ECstar-RECQL5_18	15367	1692889578_ECstar-RECQL5_18.mgf	12612	5	574.303	2866.48	0.481	5	2866.48	0.48	Paf1			FALSE	Paf1	Paf1		FALSE	SQQHAKVVPWMR	YGISNEKPEVK	121	144	12	11	6	7	126	150	5	BS3	138.068	11	13	11	0	0	0.55	11	18.565	FALSE	TRUE	FALSE	FALSE	Self	0	0.001	0.002
Scan: 8589 Run: 1692889578_ECstar-RECQL5_16 P1_K.KLTSDEEGEPSGK.R P2_-.APTIQTQAQR.E 1 1	1692889578_ECstar-RECQL5_16	8589	1692889578_ECstar-RECQL5_16.mgf	6565	3	876.443	2626.31	0.307	3	2626.31	0.309	LEO1			FALSE	Paf1	Paf1		FALSE	KLTSDEEGEPSGK	APTIQTQAQR	627	2	13	10	1	1	627	2	3	BS3	138.068	10	13	10	0	0	0.542	10	18.564	FALSE	TRUE	FALSE	FALSE	Between	0.015	0.015	0.006
Scan: 16564 Run: 1692889578_ECstar-RECQL5_14_20241113215030 P1_K.TRLDNGVTGFIPTKFLSDK.V P2_R.IMKIDIEK.F 14 3	1692889578_ECstar-RECQL5_14_20241113215030	16564	1692889578_ECstar-RECQL5_14_20241113215030.mgf	14013	4	809.695	3234.75	0.752	4	3234.76	0.757	SPT6			FALSE	SPT6	SPT6		FALSE	TRLDNGVTGFIPTKFLSDK	IMKIDIEK	1233	1270	19	8	14	3	1246	1272	4	BS3	138.068	8	23	8	0	0	0.639	8	18.561	FALSE	TRUE	FALSE	FALSE	Self	0	0.001	0.002
Scan: 11571 Run: 1692889578_ECstar-RECQL5_15 P1_K.KLTSDEEGEPSGK.R P2_-.GPGSMoxALETVPK.D 1 1	1692889578_ECstar-RECQL5_15	11571	1692889578_ECstar-RECQL5_15.mgf	8957	3	906.114	2715.32	0.319	3	2715.32	0.316	SPT4			FALSE	LEO1	LEO1		FALSE	GPGSMoxALETVPK	KLTSDEEGEPSGK	1	627	12	13	1	1	1	627	3	BS3	138.068	11	11	12	0	0	0.5	11	18.561	FALSE	TRUE	FALSE	FALSE	Between	0.015	0.015	0.006
Scan: 9180 Run: 1692889578_ECstar-RECQL5_15 P1_R.KTQTPAAQPVPRPVSQARPPPNQK.K P2_-.APTIQTQAQR.E 2 1	1692889578_ECstar-RECQL5_15	9180	1692889578_ECstar-RECQL5_15.mgf	6732	5	769.625	3843.09	0.091	5	3843.09	0.087	CDC73			FALSE	Paf1	Paf1		FALSE	KTQTPAAQPVPRPVSQARPPPNQK	APTIQTQAQR	331	2	24	10	2	1	332	2	5	BS3	138.068	10	17	10	0	0	0.391	10	18.559	FALSE	TRUE	FALSE	FALSE	Between	0.015	0.015	0.006
Scan: 22532 Run: 1692889578_ECstar-RECQL5_15 P1_K.KPVAIFK.T P2_K.GGEFDEFVNDDTDDDLPISKK.K 1 20	1692889578_ECstar-RECQL5_15	22532	1692889578_ECstar-RECQL5_15.mgf	19098	4	824.659	3294.61	0.608	4	3294.62	0.618	CTR9			FALSE	RECQL5	RECQL5		FALSE	GGEFDEFVNDDTDDDLPISKK	KPVAIFK	914	211	21	7	20	1	933	211	4	BS3	138.068	5	22	5	0	0	0.5	5	18.542	FALSE	TRUE	FALSE	FALSE	Between	0.015	0.016	0.006
Scan: 14522 Run: 1692889578_ECstar-RECQL5_16 P1_R.DQGTPEVQPTPAKDTWK.G P2_-.APTIQTQAQR.E 13 1	1692889578_ECstar-RECQL5_16	14522	1692889578_ECstar-RECQL5_16.mgf	12071	3	1050.2	3147.57	0.575	3	3147.58	0.584	RECQL5			FALSE	Paf1	Paf1		FALSE	DQGTPEVQPTPAKDTWK	APTIQTQAQR	836	2	17	10	13	1	848	2	3	BS3	138.068	9	20	9	0	0	0.5	9	18.542	FALSE	TRUE	FALSE	FALSE	Between	0.015	0.016	0.006
Scan: 22885 Run: 1692889578_ECstar-RECQL5_14_20241113215030 P1_R.LEGHKEGIVQTEQIR.S P2_R.ALELNSKCcmVGALVGLAVLELNNK.E 5 7	1692889578_ECstar-RECQL5_14_20241113215030	22885	1692889578_ECstar-RECQL5_14_20241113215030.mgf	19885	5	860.672	4298.32	0.324	5	4298.33	0.331	CTR9			FALSE	CDC73	CDC73		FALSE	ALELNSKCcmVGALVGLAVLELNNK	LEGHKEGIVQTEQIR	224	157	23	15	7	5	230	161	5	BS3	138.068	13	20	13	0	0	0.455	13	18.542	FALSE	TRUE	FALSE	FALSE	Between	0.015	0.016	0.006
Scan: 2588 Run: 1692889578_ECstar-RECQL5_16 P1_K.KLTSDEEGEPSGKR.K P2_R.EKQHQR.G 13 2	1692889578_ECstar-RECQL5_16	2588	1692889578_ECstar-RECQL5_16.mgf	1102	4	624.568	2494.24	0.242	4	2494.24	0.241	LEO1			FALSE	LEO1	LEO1		FALSE	KLTSDEEGEPSGKR	EKQHQR	627	558	14	6	13	2	639	559	4	BS3	138.068	6	18	6	0	0	0.692	6	18.538	FALSE	TRUE	FALSE	FALSE	Self	0	0.001	0.002
Scan: 16714 Run: 1692889578_ECstar-RECQL5_16 P1_R.KTEYISTEFNR.Y P2_R.KMTLSLADR.Ccm 1 1	1692889578_ECstar-RECQL5_16	16714	1692889578_ECstar-RECQL5_16.mgf	14091	4	640.582	2558.3	0.298	4	2558.3	0.305	Paf1			FALSE	LEO1	LEO1		FALSE	KTEYISTEFNR	KMTLSLADR	133	503	11	9	1	1	133	503	4	BS3	138.068	10	13	10	0	0	0.625	10	18.534	FALSE	TRUE	FALSE	FALSE	Between	0.015	0.016	0.006
Scan: 18177 Run: 1692889578_ECstar-RECQL5_13_20241113185804 P1_R.ILQEKVQADVPPEILNNVGALHFR.L P2_R.FVQYKATSLEK.Q 5 5	1692889578_ECstar-RECQL5_13_20241113185804	18177	1692889578_ECstar-RECQL5_13_20241113185804.mgf	12644	5	831.056	4150.24	0.243	5	4150.25	0.247	CTR9			FALSE	Paf1	Paf1		FALSE	ILQEKVQADVPPEILNNVGALHFR	FVQYKATSLEK	440	58	24	11	5	5	444	62	5	BS3	138.068	9	22	9	0	0	0.45	9	18.532	FALSE	TRUE	FALSE	FALSE	Between	0.015	0.016	0.006
Scan: 1624 Run: 1692889578_ECstar-RECQL5_17 P1_R.KEVAK.L P2_K.HVNEDSQEKK.I 1 9	1692889578_ECstar-RECQL5_17	1624	1692889578_ECstar-RECQL5_17.mgf	227	4	482.005	1923.99	0.991	4	1923.99	0.99	RPB1			FALSE	RECQL5	RECQL5		FALSE	HVNEDSQEKK	KEVAK	204	377	10	5	9	1	212	377	4	BS3	138.068	5	15	5	0	0	0.75	5	18.531	FALSE	TRUE	FALSE	FALSE	Between	0.015	0.016	0.006
Scan: 13570 Run: 1692889578_ECstar-RECQL5_14_20241113215030 P1_R.KMoxTLSLADR.Ccm P2_R.GLSASYLEPDRYDEEEEGEESISLAAIKNR.Y 1 28	1692889578_ECstar-RECQL5_14_20241113215030	13570	1692889578_ECstar-RECQL5_14_20241113215030.mgf	11231	5	912.446	4557.19	0.195	5	4557.21	0.207	LEO1			FALSE	LEO1	LEO1		FALSE	GLSASYLEPDRYDEEEEGEESISLAAIKNR	KMoxTLSLADR	564	503	30	9	28	1	591	503	5	BS3	138.068	7	31	7	0	0	0.5	7	18.515	FALSE	TRUE	FALSE	FALSE	Self	0	0.001	0.002
Scan: 9748 Run: 1692889578_ECstar-RECQL5_14_20241113215030 P1_-.MHGGGPPSGDSACcmPLR.T P2_R.FHPKPSDLHLQTGYKVER.H 1 4	1692889578_ECstar-RECQL5_14_20241113215030	9748	1692889578_ECstar-RECQL5_14_20241113215030.mgf	7676	5	777.785	3883.89	0.888	5	3883.89	0.889	RPB1			FALSE	RPB1	RPB1		FALSE	MHGGGPPSGDSACcmPLR	FHPKPSDLHLQTGYKVER	1	431	16	18	1	4	1	434	5	BS3	138.068	12	15	12	0	0	0.441	12	18.508	FALSE	TRUE	FALSE	FALSE	Self	0	0.001	0.002
Scan: 11538 Run: 1692889578_ECstar-RECQL5_18 P1_R.TEMIKKEEER.L P2_K.KGFDQEEVFEKPTR.E 5 1	1692889578_ECstar-RECQL5_18	11538	1692889578_ECstar-RECQL5_18.mgf	9159	5	628.718	3138.55	0.551	5	3138.55	0.554	RPB2			FALSE	LEO1	LEO1		FALSE	KGFDQEEVFEKPTR	TEMIKKEEER	821	533	14	10	1	5	821	537	5	BS3	138.068	10	19	10	0	0	0.611	10	18.496	FALSE	TRUE	FALSE	FALSE	Between	0.015	0.016	0.006
Scan: 9756 Run: 1692889578_ECstar-RECQL5_17 P1_-.GPGSMALETVPK.D P2_R.EKQHQR.G 1 2	1692889578_ECstar-RECQL5_17	9756	1692889578_ECstar-RECQL5_17.mgf	7684	3	717.041	2148.1	0.101	3	2148.1	0.1	SPT4			FALSE	LEO1	LEO1		FALSE	GPGSMALETVPK	EKQHQR	1	558	12	6	1	2	1	559	3	BS3	138.068	6	20	6	0	0	0.6	6	18.494	FALSE	TRUE	FALSE	FALSE	Between	0.015	0.016	0.006
Scan: 17026 Run: 1692889578_ECstar-RECQL5_16 P1_K.TDLDDDITALKQR.S P2_R.GDKENASQCcmFEK.V 11 3	1692889578_ECstar-RECQL5_16	17026	1692889578_ECstar-RECQL5_16.mgf	14372	4	764.113	3052.42	0.421	4	3052.43	0.43	CDC73			FALSE	CTR9	CTR9		FALSE	TDLDDDITALKQR	GDKENASQCcmFEK	199	355	13	12	11	3	209	357	4	BS3	138.068	11	18	11	0	0	0.5	11	18.491	FALSE	TRUE	FALSE	FALSE	Between	0.015	0.016	0.006
Scan: 13503 Run: 1692889578_ECstar-RECQL5_18 P1_K.KPHVVTVAGENR.D P2_K.KFLLNK.K 1 1	1692889578_ECstar-RECQL5_18	13503	1692889578_ECstar-RECQL5_18.mgf	10924	4	552.323	2205.26	0.263	4	2205.26	0.263	SPT6			FALSE	SPT6	SPT6		FALSE	KPHVVTVAGENR	KFLLNK	847	841	12	6	1	1	847	841	4	BS3	138.068	7	19	7	0	0	0.7	7	18.49	FALSE	TRUE	FALSE	FALSE	Self	0	0.001	0.002
Scan: 5853 Run: 1692889578_ECstar-RECQL5_17 P1_-.SDSEDSNFSEEEDSER.S P2_R.KEVAK.L 1 1	1692889578_ECstar-RECQL5_17	5853	1692889578_ECstar-RECQL5_17.mgf	4084	3	858.371	2572.09	0.09	3	2572.09	0.094	SPT5			FALSE	RECQL5	RECQL5		FALSE	SDSEDSNFSEEEDSER	KEVAK	2	377	16	5	1	1	2	377	3	BS3	138.068	4	21	4	0	0	0.5	4	18.478	FALSE	TRUE	FALSE	FALSE	Between	0.015	0.016	0.006
Scan: 19178 Run: 1692889578_ECstar-RECQL5_14_20241113215030 P1_R.KLTMEQIAEK.I P2_K.INAGFGDDLNCcmIFNDDNAEKLVLR.I 1 20	1692889578_ECstar-RECQL5_14_20241113215030	19178	1692889578_ECstar-RECQL5_14_20241113215030.mgf	16439	4	1013.51	4050.01	0.012	4	4050.01	0.008	RPB1			FALSE	RPB1	RPB1		FALSE	INAGFGDDLNCcmIFNDDNAEKLVLR	KLTMEQIAEK	1235	1225	24	10	20	1	1254	1225	4	BS3	138.068	9	28	9	0	0	0.5	9	18.476	FALSE	TRUE	FALSE	FALSE	Self	0	0.001	0.002
Scan: 10899 Run: 1692889578_ECstar-RECQL5_14_20241113215030 P1_K.KGGEFDEFVNDDTDDDLPISK.K P2_R.AKQEQEKELLR.Q 1 7	1692889578_ECstar-RECQL5_14_20241113215030	10899	1692889578_ECstar-RECQL5_14_20241113215030.mgf	8755	5	773.78	3863.86	0.863	5	3863.86	0.859	CTR9			FALSE	CTR9	CTR9		FALSE	KGGEFDEFVNDDTDDDLPISK	AKQEQEKELLR	913	843	21	11	1	7	913	849	5	BS3	138.068	9	24	9	0	0	0.45	9	18.473	FALSE	TRUE	FALSE	FALSE	Self	0	0.001	0.002
Scan: 20215 Run: 1692889578_ECstar-RECQL5_14_20241113215030 P1_K.TFIGKIPIMLR.S P2_R.IISDGLKYSLATGNWGDQKK.A 5 7	1692889578_ECstar-RECQL5_14_20241113215030	20215	1692889578_ECstar-RECQL5_14_20241113215030.mgf	17397	5	724.803	3618.98	0.978	5	3618.99	0.985	RPB2			FALSE	RPB2	RPB2		FALSE	IISDGLKYSLATGNWGDQKK	TFIGKIPIMLR	439	147	20	11	7	5	445	151	5	BS3	138.068	10	20	10	0	0	0.5	10	18.47	FALSE	TRUE	FALSE	FALSE	Self	0	0.001	0.002
Scan: 12134 Run: 1692889578_ECstar-RECQL5_14_20241113215030 P1_R.LFEKMQAYQYEQISADPDKPLADGIR.A P2_R.GPELKQASR.R 4 5	1692889578_ECstar-RECQL5_14_20241113215030	12134	1692889578_ECstar-RECQL5_14_20241113215030.mgf	9910	5	830.626	4148.09	0.093	5	4148.09	0.089	SPT6			FALSE	SPT6	SPT6		FALSE	LFEKMQAYQYEQISADPDKPLADGIR	GPELKQASR	419	515	26	9	4	5	422	519	5	BS3	138.068	7	31	7	0	0	0.5	7	18.467	FALSE	TRUE	FALSE	FALSE	Self	0	0.001	0.002
Scan: 18310 Run: 1692889578_ECstar-RECQL5_18 P1_R.VYLLMKK.L P2_R.TTILQSTGKNFSK.N 6 9	1692889578_ECstar-RECQL5_18	18310	1692889578_ECstar-RECQL5_18.mgf	15283	3	819.465	2455.37	0.373	3	2455.38	0.376	CDC73			FALSE	RPB8	RPB8		FALSE	TTILQSTGKNFSK	VYLLMKK	235	141	13	7	9	6	243	146	3	BS3	138.068	8	15	8	0	0	0.625	8	18.464	FALSE	TRUE	FALSE	FALSE	Between	0.015	0.016	0.006
Scan: 19565 Run: 1692889578_ECstar-RECQL5_15 P1_K.VSANKGEIGDATPFNDAVNVQK.I P2_R.SQQHAKVVPWMR.K 5 6	1692889578_ECstar-RECQL5_15	19565	1692889578_ECstar-RECQL5_15.mgf	16331	5	776.399	3876.96	0.956	5	3876.96	0.958	RPB2			FALSE	Paf1	Paf1		FALSE	VSANKGEIGDATPFNDAVNVQK	SQQHAKVVPWMR	989	121	22	12	5	6	993	126	5	BS3	138.068	11	23	11	0	0	0.5	11	18.463	FALSE	TRUE	FALSE	FALSE	Between	0.015	0.016	0.006
Scan: 19126 Run: 1692889578_ECstar-RECQL5_14_20241113215030 P1_K.LLAEAKEYVIK.A P2_R.ALQQFLYVQMAKELK.N 6 12	1692889578_ECstar-RECQL5_14_20241113215030	19126	1692889578_ECstar-RECQL5_14_20241113215030.mgf	16390	4	806.705	3222.79	0.792	4	3222.8	0.798	SPT6			FALSE	SPT6	SPT6		FALSE	ALQQFLYVQMAKELK	LLAEAKEYVIK	719	736	15	11	12	6	730	741	4	BS3	138.068	11	16	11	0	0	0.55	11	18.461	FALSE	TRUE	FALSE	FALSE	Self	0	0.001	0.002
Scan: 17393 Run: 1692889578_ECstar-RECQL5_18 P1_R.SIPVKGAEDDELEEEADWIYR.N P2_K.KTTKK.R 5 4	1692889578_ECstar-RECQL5_18	17393	1692889578_ECstar-RECQL5_18.mgf	14455	4	802.41	3205.61	0.613	4	3205.6	0.603	SPT6			FALSE	SPT6	SPT6		FALSE	SIPVKGAEDDELEEEADWIYR	KTTKK	305	260	21	5	5	4	309	263	4	BS3	138.068	4	30	4	0	0	0.5	4	18.46	FALSE	TRUE	FALSE	FALSE	Self	0	0.001	0.002
Scan: 6936 Run: 1692889578_ECstar-RECQL5_14_20241113215030 P1_-.SNAMoxSDFVESEAEESEEEYNDEGEVVPR.V P2_K.KAPKPER.L 1 1	1692889578_ECstar-RECQL5_14_20241113215030	6936	1692889578_ECstar-RECQL5_14_20241113215030.mgf	5048	4	1039.72	4154.84	0.84	4	4154.84	0.839	SPT6			FALSE	CTR9	CTR9		FALSE	SNAMoxSDFVESEAEESEEEYNDEGEVVPR	KAPKPER	1	993	28	7	1	1	1	993	4	BS3	138.068	5	31	5	0	0	0.5	5	18.456	FALSE	TRUE	FALSE	FALSE	Between	0.015	0.016	0.006
Scan: 6846 Run: 1692889578_ECstar-RECQL5_14_20241113215030 P1_-.SNAMoxSDFVESEAEESEEEYNDEGEVVPR.V P2_R.EKQHQR.G 1 2	1692889578_ECstar-RECQL5_14_20241113215030	6846	1692889578_ECstar-RECQL5_14_20241113215030.mgf	4971	4	1039.7	4154.79	0.786	4	4154.78	0.777	SPT6			FALSE	LEO1	LEO1		FALSE	SNAMoxSDFVESEAEESEEEYNDEGEVVPR	EKQHQR	1	558	28	6	1	2	1	559	4	BS3	138.068	5	25	5	0	0	0.463	5	18.455	FALSE	TRUE	FALSE	FALSE	Between	0.015	0.016	0.006
Scan: 11422 Run: 1692889578_ECstar-RECQL5_15 P1_R.ASKDGQPYDMoxGGSAK.S P2_R.AKAVELEHETFR.N 3 2	1692889578_ECstar-RECQL5_15	11422	1692889578_ECstar-RECQL5_15.mgf	8822	4	774.375	3093.47	0.469	4	3093.47	0.471	RECQL5			FALSE	RECQL5	RECQL5		FALSE	ASKDGQPYDMoxGGSAK	AKAVELEHETFR	611	578	15	12	3	2	613	579	4	BS3	138.068	11	15	11	0	0	0.5	11	18.449	FALSE	TRUE	FALSE	FALSE	Self	0	0.001	0.002
Scan: 23934 Run: 1692889578_ECstar-RECQL5_15 P1_-.GPGSMALETVPK.D P2_R.GKDFNLELAIK.T 1 2	1692889578_ECstar-RECQL5_15	23934	1692889578_ECstar-RECQL5_15.mgf	20410	3	857.795	2570.36	0.364	3	2570.37	0.367	SPT4			FALSE	RPB2	RPB2		FALSE	GPGSMALETVPK	GKDFNLELAIK	1	426	12	11	1	2	1	427	3	BS3	138.068	10	16	10	0	0	0.6	10	18.448	FALSE	TRUE	FALSE	FALSE	Between	0.015	0.016	0.006
Scan: 13292 Run: 1692889578_ECstar-RECQL5_18 P1_K.KSEAEFRDYPPVLR.Q P2_K.ILKQNNTR.L 2 3	1692889578_ECstar-RECQL5_18	13292	1692889578_ECstar-RECQL5_18.mgf	10735	4	708.386	2829.51	0.513	4	2829.51	0.514	SPT6			FALSE	SPT6	SPT6		FALSE	KSEAEFRDYPPVLR	ILKQNNTR	901	1006	14	8	2	3	902	1008	4	BS3	138.068	8	16	8	0	0	0.615	8	18.443	FALSE	TRUE	FALSE	FALSE	Self	0	0.001	0.002
Scan: 10616 Run: 1692889578_ECstar-RECQL5_16 P1_R.TKQPIPAAYNR.Y P2_R.FKGKEETEGFK.I 2 2	1692889578_ECstar-RECQL5_16	10616	1692889578_ECstar-RECQL5_16.mgf	8465	4	674.608	2694.4	0.403	4	2694.4	0.402	CDC73			FALSE	CDC73	CDC73		FALSE	TKQPIPAAYNR	FKGKEETEGFK	282	298	11	11	2	2	283	299	4	BS3	138.068	9	14	9	0	0	0.5	9	18.443	FALSE	TRUE	FALSE	FALSE	Self	0	0.001	0.002
Scan: 15035 Run: 1692889578_ECstar-RECQL5_18 P1_K.VLKAYPNNYETMK.I P2_R.KTEYISTEFNR.Y 3 1	1692889578_ECstar-RECQL5_18	15035	1692889578_ECstar-RECQL5_18.mgf	12311	3	1032.52	3094.53	0.534	3	3094.53	0.532	CTR9			FALSE	Paf1	Paf1		FALSE	VLKAYPNNYETMK	KTEYISTEFNR	367	133	13	11	3	1	369	133	3	BS3	138.068	11	13	11	0	0	0.542	11	18.441	FALSE	TRUE	FALSE	FALSE	Between	0.015	0.016	0.006
Scan: 23950 Run: 1692889578_ECstar-RECQL5_15 P1_R.LKELINISK.K P2_R.EGLIDTAVKTAETGYIQR.R 2 9	1692889578_ECstar-RECQL5_15	23950	1692889578_ECstar-RECQL5_15.mgf	20425	4	790.693	3158.74	0.743	4	3158.74	0.744	RPB1			FALSE	RPB1	RPB1		FALSE	EGLIDTAVKTAETGYIQR	LKELINISK	845	1124	18	9	9	2	853	1125	4	BS3	138.068	8	22	8	0	0	0.5	8	18.435	FALSE	TRUE	FALSE	FALSE	Self	0	0.001	0.002
Scan: 17983 Run: 1692889578_ECstar-RECQL5_19 P1_R.TKQPIPAAYNR.Y P2_R.KTEYISTEFNR.Y 2 1	1692889578_ECstar-RECQL5_19	17983	1692889578_ECstar-RECQL5_19.mgf	13385	4	696.614	2782.43	0.428	4	2782.43	0.429	CDC73			FALSE	Paf1	Paf1		FALSE	TKQPIPAAYNR	KTEYISTEFNR	282	133	11	11	2	1	283	133	4	BS3	138.068	11	11	11	0	0	0.55	11	18.429	FALSE	TRUE	FALSE	FALSE	Between	0.015	0.016	0.006
Scan: 14087 Run: 1692889578_ECstar-RECQL5_16 P1_K.KSEAEFRDYPPVLR.Q P2_K.ILKQNNTR.L 1 3	1692889578_ECstar-RECQL5_16	14087	1692889578_ECstar-RECQL5_16.mgf	11666	5	566.909	2829.51	0.51	5	2829.51	0.514	SPT6			FALSE	SPT6	SPT6		FALSE	KSEAEFRDYPPVLR	ILKQNNTR	901	1006	14	8	1	3	901	1008	5	BS3	138.068	8	19	8	0	0	0.714	8	18.428	FALSE	TRUE	FALSE	FALSE	Self	0	0.001	0.002
Scan: 11874 Run: 1692889578_ECstar-RECQL5_18 P1_K.MoxATNTVYVFAKK.D P2_R.DGKLAKPR.Q 11 3	1692889578_ECstar-RECQL5_18	11874	1692889578_ECstar-RECQL5_18.mgf	9457	4	603.335	2409.31	0.313	4	2409.31	0.309	RPB2			FALSE	RPB2	RPB2		FALSE	MoxATNTVYVFAKK	DGKLAKPR	200	492	12	8	11	3	210	494	4	BS3	138.068	9	19	9	0	0	0.643	9	18.42	FALSE	TRUE	FALSE	FALSE	Self	0	0.001	0.002
Scan: 27131 Run: 1692889578_ECstar-RECQL5_13_20241113185804 P1_K.GENHLTVTWKVSDGIYQHVDVREEGK.E P2_K.DNKKDLITQATLLYTMoxADK.I 16 4	1692889578_ECstar-RECQL5_13_20241113185804	27131	1692889578_ECstar-RECQL5_13_20241113185804.mgf	18754	5	1067.15	5330.7	0.702	5	5330.68	0.677	SPT6			FALSE	CTR9	CTR9		FALSE	GENHLTVTWKVSDGIYQHVDVREEGK	DNKKDLITQATLLYTMoxADK	1366	104	26	19	16	4	1381	107	5	BS3	138.068	12	21	12	0	0	0.417	12	18.417	FALSE	TRUE	FALSE	FALSE	Between	0.015	0.016	0.006
Scan: 20111 Run: 1692889578_ECstar-RECQL5_16 P1_R.ISQGPYKGYIGVVK.D P2_-.GPGSMALETVPK.D 7 1	1692889578_ECstar-RECQL5_16	20111	1692889578_ECstar-RECQL5_16.mgf	17253	3	944.845	2831.51	0.513	3	2831.51	0.514	SPT4			FALSE	SPT5	SPT5		FALSE	GPGSMALETVPK	ISQGPYKGYIGVVK	1	712	12	14	1	7	1	718	3	BS3	138.068	11	13	11	0	0	0.462	11	18.416	FALSE	TRUE	FALSE	FALSE	Between	0.015	0.016	0.006
Scan: 1552 Run: 1692889578_ECstar-RECQL5_18 P1_K.QEDDNDSAVRPEDDSNK.A P2_R.HSDDEEEQDHK.S 15 2	1692889578_ECstar-RECQL5_18	1552	1692889578_ECstar-RECQL5_18.mgf	137	5	688.681	3438.37	0.368	5	3438.38	0.384	LEO1			FALSE	decoy:LEO1	decoy:LEO1	decoy	TRUE	HSDDEEEQDHK	QEDDNDSAVRPEDDSNK	260	441	11	17	2	15	261	455	5	BS3	138.068	11	15	11	0	0	0.438	11	18.411	TRUE	FALSE	TRUE	FALSE	Self	0.001	0.002	0.002
Scan: 15202 Run: 1692889578_ECstar-RECQL5_15 P1_R.LEGHKEGIVQTEQIR.S P2_R.KTEYISTEFNR.Y 5 1	1692889578_ECstar-RECQL5_15	15202	1692889578_ECstar-RECQL5_15.mgf	12296	4	816.174	3260.67	0.666	4	3260.67	0.668	Paf1			FALSE	CDC73	CDC73		FALSE	KTEYISTEFNR	LEGHKEGIVQTEQIR	133	157	11	15	1	5	133	161	4	BS3	138.068	13	13	13	0	0	0.464	13	18.406	FALSE	TRUE	FALSE	FALSE	Between	0.015	0.016	0.006
Scan: 21908 Run: 1692889578_ECstar-RECQL5_16 P1_R.KGYGDFSR.Y P2_K.ELISDPYGNLKDFCcmLK.A 1 11	1692889578_ECstar-RECQL5_16	21908	1692889578_ECstar-RECQL5_16.mgf	18923	4	745.371	2977.45	0.455	4	2977.45	0.453	RECQL5			FALSE	RECQL5	RECQL5		FALSE	ELISDPYGNLKDFCcmLK	KGYGDFSR	233	476	16	8	11	1	243	476	4	BS3	138.068	8	20	8	0	0	0.571	8	18.402	FALSE	TRUE	FALSE	FALSE	Self	0.001	0.001	0.002
Scan: 14074 Run: 1692889578_ECstar-RECQL5_17 P1_-.GPGSMALETVPK.D P2_K.AYHAGLKASER.T 1 7	1692889578_ECstar-RECQL5_17	14074	1692889578_ECstar-RECQL5_17.mgf	11653	4	632.331	2525.3	0.296	4	2525.3	0.295	SPT4			FALSE	RECQL5	RECQL5		FALSE	GPGSMALETVPK	AYHAGLKASER	1	288	12	11	1	7	1	294	4	BS3	138.068	11	18	11	0	0	0.55	11	18.394	FALSE	TRUE	FALSE	FALSE	Between	0.015	0.016	0.006
Scan: 11005 Run: 1692889578_ECstar-RECQL5_15 P1_K.TNYVVWGTGKEGQPR.E P2_R.KGSGSEQEGEDEEGGER.K 10 5	1692889578_ECstar-RECQL5_15	11005	1692889578_ECstar-RECQL5_15.mgf	8431	4	902.913	3607.62	0.622	4	3607.63	0.63	CDC73			FALSE	CTR9	CTR9		FALSE	TNYVVWGTGKEGQPR	KGSGSEQEGEDEEGGER	38	939	15	17	10	5	47	943	4	BS3	138.068	13	14	13	0	0	0.406	13	18.391	FALSE	TRUE	FALSE	FALSE	Between	0.015	0.016	0.006
Scan: 13207 Run: 1692889578_ECstar-RECQL5_18 P1_R.NKTQISLVR.M P2_K.MGDHVKVIAGR.F 2 6	1692889578_ECstar-RECQL5_18	13207	1692889578_ECstar-RECQL5_18.mgf	10665	5	476.472	2377.32	0.321	5	2377.33	0.326	SPT5			FALSE	RPB2	RPB2		FALSE	MGDHVKVIAGR	NKTQISLVR	474	1142	11	9	6	2	479	1143	5	BS3	138.068	10	10	10	0	0	0.5	10	18.389	FALSE	TRUE	FALSE	FALSE	Between	0.015	0.016	0.006
Scan: 15923 Run: 1692889578_ECstar-RECQL5_16 P1_R.YGISNEKPEVK.I P2_R.SQQHAKVVPWMR.K 7 6	1692889578_ECstar-RECQL5_16	15923	1692889578_ECstar-RECQL5_16.mgf	13374	4	717.626	2866.47	0.474	4	2866.48	0.48	Paf1			FALSE	Paf1	Paf1		FALSE	YGISNEKPEVK	SQQHAKVVPWMR	144	121	11	12	7	6	150	126	4	BS3	138.068	13	14	13	0	0	0.591	13	18.388	FALSE	TRUE	FALSE	FALSE	Self	0.001	0.001	0.002
Scan: 15014 Run: 1692889578_ECstar-RECQL5_18 P1_K.VLKAYPNNYETMK.I P2_R.KTEYISTEFNR.Y 3 1	1692889578_ECstar-RECQL5_18	15014	1692889578_ECstar-RECQL5_18.mgf	12291	4	774.638	3094.52	0.522	4	3094.53	0.532	Paf1			FALSE	CTR9	CTR9		FALSE	KTEYISTEFNR	VLKAYPNNYETMK	133	367	11	13	1	3	133	369	4	BS3	138.068	11	14	11	0	0	0.5	11	18.387	FALSE	TRUE	FALSE	FALSE	Between	0.015	0.016	0.006
Scan: 18732 Run: 1692889578_ECstar-RECQL5_16 P1_R.STIKTDLDDDITALKQR.S P2_K.IAAIKAK.I 15 5	1692889578_ECstar-RECQL5_16	18732	1692889578_ECstar-RECQL5_16.mgf	15962	4	696.899	2783.57	0.566	4	2783.56	0.564	CDC73			FALSE	CDC73	CDC73		FALSE	STIKTDLDDDITALKQR	IAAIKAK	195	182	17	7	15	5	209	186	4	BS3	138.068	9	22	9	0	0	0.688	9	18.383	FALSE	TRUE	FALSE	FALSE	Self	0.001	0.001	0.002
Scan: 20457 Run: 1692889578_ECstar-RECQL5_13_20241113185804 P1_R.KRDQEEEMDYAPDDVYDYK.I P2_R.GMMoxDEEGNQFVAYFLPVEETLKK.R 1 22	1692889578_ECstar-RECQL5_13_20241113185804	20457	1692889578_ECstar-RECQL5_13_20241113185804.mgf	14494	5	1048.27	5236.32	0.321	5	5236.34	0.34	Paf1			FALSE	Paf1	Paf1		FALSE	GMMoxDEEGNQFVAYFLPVEETLKK	KRDQEEEMDYAPDDVYDYK	248	272	23	19	22	1	269	272	5	BS3	138.068	12	28	12	0	0	0.361	12	18.379	FALSE	TRUE	FALSE	FALSE	Self	0.001	0.001	0.002
Scan: 12190 Run: 1692889578_ECstar-RECQL5_14_20241113215030 P1_R.VIAHPSFHNINFKQAEK.M P2_K.MMoxETMDQGDVIIRPSSK.G 13 4	1692889578_ECstar-RECQL5_14_20241113215030	12190	1692889578_ECstar-RECQL5_14_20241113215030.mgf	9963	4	1018.5	4069.99	0.988	4	4070.01	0.006	SPT6			FALSE	SPT6	SPT6		FALSE	MMoxETMDQGDVIIRPSSK	VIAHPSFHNINFKQAEK	1349	1332	17	17	4	13	1352	1344	4	BS3	138.068	14	14	16	0	0	0.469	14	18.378	FALSE	TRUE	FALSE	FALSE	Self	0.001	0.001	0.002
Scan: 15658 Run: 1692889578_ECstar-RECQL5_18 P1_R.SFAFLHCcmKK.L P2_R.HLVLAGGSKPR.D 8 9	1692889578_ECstar-RECQL5_18	15658	1692889578_ECstar-RECQL5_18.mgf	12876	4	603.084	2408.31	0.308	4	2408.32	0.315	SPT5			FALSE	SPT5	SPT5		FALSE	SFAFLHCcmKK	HLVLAGGSKPR	620	642	9	11	8	9	627	650	4	BS3	138.068	13	13	13	0	0	0.65	13	18.374	FALSE	TRUE	FALSE	FALSE	Self	0.001	0.001	0.002
Scan: 11335 Run: 1692889578_ECstar-RECQL5_14_20241113215030 P1_R.TKQPIPAAYNR.Y P2_R.KDLLGYLNGEASTSASIDR.S 2 1	1692889578_ECstar-RECQL5_14_20241113215030	11335	1692889578_ECstar-RECQL5_14_20241113215030.mgf	9164	4	852.192	3404.74	0.739	4	3404.76	0.758	CDC73			FALSE	CDC73	CDC73		FALSE	KDLLGYLNGEASTSASIDR	TKQPIPAAYNR	92	282	19	11	1	2	92	283	4	BS3	138.068	11	20	11	0	0	0.55	11	18.362	FALSE	TRUE	FALSE	FALSE	Self	0.001	0.001	0.002
Scan: 9857 Run: 1692889578_ECstar-RECQL5_16 P1_R.DQGTPEVQPTPAKDTWK.G P2_K.AKSSSGGSSLAK.G 13 2	1692889578_ECstar-RECQL5_16	9857	1692889578_ECstar-RECQL5_16.mgf	7754	4	779.394	3113.55	0.546	4	3113.55	0.552	RECQL5			FALSE	RECQL5	RECQL5		FALSE	DQGTPEVQPTPAKDTWK	AKSSSGGSSLAK	836	732	17	12	13	2	848	733	4	BS3	138.068	9	18	9	0	0	0.455	9	18.36	FALSE	TRUE	FALSE	FALSE	Self	0.001	0.001	0.002
Scan: 21541 Run: 1692889578_ECstar-RECQL5_16 P1_R.KELLADLER.E P2_-.GPGSMALETVPK.D 1 1	1692889578_ECstar-RECQL5_16	21541	1692889578_ECstar-RECQL5_16.mgf	18579	3	804.1	2409.28	0.279	3	2409.28	0.282	SPT4			FALSE	RECQL5	RECQL5		FALSE	GPGSMALETVPK	KELLADLER	1	110	12	9	1	1	1	110	3	BS3	138.068	10	17	10	0	0	0.625	10	18.358	FALSE	TRUE	FALSE	FALSE	Between	0.015	0.016	0.006
Scan: 4228 Run: 1692889578_ECstar-RECQL5_18 P1_K.SSSGGSSLAKGR.A P2_R.KQDEEERELR.A 10 1	1692889578_ECstar-RECQL5_18	4228	1692889578_ECstar-RECQL5_18.mgf	2598	5	513.261	2561.27	0.267	5	2561.27	0.268	RECQL5			FALSE	CTR9	CTR9		FALSE	SSSGGSSLAKGR	KQDEEERELR	734	833	12	10	10	1	743	833	5	BS3	138.068	11	11	11	0	0	0.591	11	18.355	FALSE	TRUE	FALSE	FALSE	Between	0.015	0.016	0.006
Scan: 16971 Run: 1692889578_ECstar-RECQL5_15 P1_-.SDSEDSNFSEEEDSER.S P2_R.KELLADLER.E 1 1	1692889578_ECstar-RECQL5_15	16971	1692889578_ECstar-RECQL5_15.mgf	13917	3	1029.12	3084.34	0.345	3	3084.35	0.353	SPT5			FALSE	RECQL5	RECQL5		FALSE	SDSEDSNFSEEEDSER	KELLADLER	2	110	16	9	1	1	2	110	3	BS3	138.068	6	23	6	0	0	0.5	6	18.353	FALSE	TRUE	FALSE	FALSE	Between	0.015	0.016	0.006
Scan: 16925 Run: 1692889578_ECstar-RECQL5_17 P1_K.MoxMoxETMoxDQGDVIIRPSSK.G P2_K.GENHLTVTWK.V 16 6	1692889578_ECstar-RECQL5_17	16925	1692889578_ECstar-RECQL5_17.mgf	14286	4	827.646	3306.55	0.554	4	3306.56	0.557	SPT6			FALSE	SPT6	SPT6		FALSE	MoxMoxETMoxDQGDVIIRPSSK	GENHLTVTWK	1349	1366	17	10	16	6	1364	1371	4	BS3	138.068	9	19	9	0	0	0.611	9	18.351	FALSE	TRUE	FALSE	FALSE	Self	0.001	0.001	0.002
Scan: 10658 Run: 1692889578_ECstar-RECQL5_14_20241113215030 P1_K.RVQFGVLSPDELKR.M P2_R.MSVTEGGIKYPETTEGGRPK.L 13 9	1692889578_ECstar-RECQL5_14_20241113215030	10658	1692889578_ECstar-RECQL5_14_20241113215030.mgf	8529	4	980.266	3917.04	0.036	4	3917.04	0.036	RPB1			FALSE	RPB1	RPB1		FALSE	MSVTEGGIKYPETTEGGRPK	RVQFGVLSPDELKR	34	20	20	14	9	13	42	32	4	BS3	138.068	11	22	11	0	0	0.423	11	18.348	FALSE	TRUE	FALSE	FALSE	Self	0.001	0.001	0.002
Scan: 10620 Run: 1692889578_ECstar-RECQL5_16 P1_R.QKLLK.E P2_R.AKQEQEKELLR.Q 2 2	1692889578_ECstar-RECQL5_16	10620	1692889578_ECstar-RECQL5_16.mgf	8469	4	535.32	2137.25	0.249	4	2137.25	0.247	CTR9			FALSE	CTR9	CTR9		FALSE	AKQEQEKELLR	QKLLK	843	854	11	5	2	2	844	855	4	BS3	138.068	7	15	7	0	0	0.75	7	18.342	FALSE	TRUE	FALSE	FALSE	Self	0.001	0.001	0.002
Scan: 9042 Run: 1692889578_ECstar-RECQL5_19 P1_R.KGYGDFSR.Y P2_R.GAKPGVTKEK.R 3 8	1692889578_ECstar-RECQL5_19	9042	1692889578_ECstar-RECQL5_19.mgf	6181	4	521.031	2080.1	0.096	4	2080.09	0.095	RPB2			FALSE	RECQL5	RECQL5		FALSE	GAKPGVTKEK	KGYGDFSR	325	476	10	8	8	3	332	478	4	BS3	138.068	8	14	8	0	0	0.571	8	18.336	FALSE	TRUE	FALSE	FALSE	Between	0.015	0.016	0.006
Scan: 22004 Run: 1692889578_ECstar-RECQL5_18 P1_R.KGYGDFSR.Y P2_K.ELISDPYGNLKDFCcmLK.A 1 11	1692889578_ECstar-RECQL5_18	22004	1692889578_ECstar-RECQL5_18.mgf	18594	3	993.489	2977.45	0.446	3	2977.45	0.453	RECQL5			FALSE	RECQL5	RECQL5		FALSE	ELISDPYGNLKDFCcmLK	KGYGDFSR	233	476	16	8	11	1	243	476	3	BS3	138.068	8	19	8	0	0	0.571	8	18.333	FALSE	TRUE	FALSE	FALSE	Self	0.001	0.001	0.002
Scan: 15022 Run: 1692889578_ECstar-RECQL5_16 P1_K.TNYVVWGTGKEGQPR.E P2_R.TKQPIPAAYNR.Y 10 2	1692889578_ECstar-RECQL5_16	15022	1692889578_ECstar-RECQL5_16.mgf	12539	4	772.654	3086.59	0.589	4	3086.59	0.594	CDC73			FALSE	CDC73	CDC73		FALSE	TNYVVWGTGKEGQPR	TKQPIPAAYNR	38	282	15	11	10	2	47	283	4	BS3	138.068	9	18	9	0	0	0.55	9	18.325	FALSE	TRUE	FALSE	FALSE	Self	0.001	0.001	0.002
Scan: 12430 Run: 1692889578_ECstar-RECQL5_14_20241113215030 P1_K.AYHAGLKASER.T P2_R.ALIVVQQGMTPSAKQSLVDMAPK.Y 7 14	1692889578_ECstar-RECQL5_14_20241113215030	12430	1692889578_ECstar-RECQL5_14_20241113215030.mgf	10179	5	751.203	3750.98	0.977	5	3750.98	0.98	RPB5			FALSE	RECQL5	RECQL5		FALSE	ALIVVQQGMTPSAKQSLVDMAPK	AYHAGLKASER	102	288	23	11	14	7	115	294	5	BS3	138.068	10	24	10	0	0	0.5	10	18.318	FALSE	TRUE	FALSE	FALSE	Between	0.015	0.016	0.006
Scan: 11736 Run: 1692889578_ECstar-RECQL5_14_20241113215030 P1_R.VSSLNSKLSAQER.K P2_K.KGGEFDEFVNDDTDDDLPISK.K 7 1	1692889578_ECstar-RECQL5_14_20241113215030	11736	1692889578_ECstar-RECQL5_14_20241113215030.mgf	9537	4	978.722	3910.86	0.86	4	3910.86	0.86	CTR9			FALSE	RECQL5	RECQL5		FALSE	KGGEFDEFVNDDTDDDLPISK	VSSLNSKLSAQER	913	97	21	13	1	7	913	103	4	BS3	138.068	11	20	11	0	0	0.458	11	18.318	FALSE	TRUE	FALSE	FALSE	Between	0.015	0.016	0.006
Scan: 19434 Run: 1692889578_ECstar-RECQL5_13_20241113185804 P1_R.KRDQEEEMoxDYAPDDVYDYK.I P2_R.GMoxMoxDEEGNQFVAYFLPVEETLKK.R 1 22	1692889578_ECstar-RECQL5_13_20241113185804	19434	1692889578_ECstar-RECQL5_13_20241113185804.mgf	13637	5	1054.67	5268.3	0.301	5	5268.33	0.33	Paf1			FALSE	Paf1	Paf1		FALSE	GMoxMoxDEEGNQFVAYFLPVEETLKK	KRDQEEEMoxDYAPDDVYDYK	248	272	23	19	22	1	269	272	5	BS3	138.068	11	21	11	0	0	0.361	11	18.31	FALSE	TRUE	FALSE	FALSE	Self	0.001	0.001	0.002
Scan: 15174 Run: 1692889578_ECstar-RECQL5_19 P1_R.ELKSR.G P2_R.DQREEELGEYYMKK.Y 3 13	1692889578_ECstar-RECQL5_19	15174	1692889578_ECstar-RECQL5_19.mgf	11098	4	647.571	2586.26	0.256	4	2586.26	0.264	SPT5			FALSE	SPT4	SPT4		FALSE	DQREEELGEYYMKK	ELKSR	131	104	14	5	13	3	143	106	4	BS3	138.068	6	22	6	0	0	0.846	6	18.305	FALSE	TRUE	FALSE	FALSE	Between	0.015	0.016	0.006
Scan: 15593 Run: 1692889578_ECstar-RECQL5_17 P1_K.LLEEEIQAPTSSKR.S P2_R.KTEYISTEFNR.Y 13 1	1692889578_ECstar-RECQL5_17	15593	1692889578_ECstar-RECQL5_17.mgf	13075	4	782.155	3124.59	0.59	4	3124.59	0.593	Paf1			FALSE	Paf1	Paf1		FALSE	LLEEEIQAPTSSKR	KTEYISTEFNR	107	133	14	11	13	1	119	133	4	BS3	138.068	11	16	11	0	0	0.55	11	18.29	FALSE	TRUE	FALSE	FALSE	Self	0.001	0.001	0.002
Scan: 26497 Run: 1692889578_ECstar-RECQL5_17 P1_-.MADVLSVLR.Q P2_R.AADEVLAEAKKPR.I 1 10	1692889578_ECstar-RECQL5_17	26497	1692889578_ECstar-RECQL5_17.mgf	23062	4	635.354	2537.39	0.386	4	2537.39	0.389	CDC73			FALSE	CDC73	CDC73		FALSE	AADEVLAEAKKPR	MADVLSVLR	127	1	13	9	10	1	136	1	4	BS3	138.068	9	14	9	0	0	0.583	9	18.274	FALSE	TRUE	FALSE	FALSE	Self	0.001	0.001	0.002
Scan: 8872 Run: 1692889578_ECstar-RECQL5_14_20241113215030 P1_R.LEGHKEGIVQTEQIR.S P2_R.AKAGVQSGTNALLVVK.H 5 2	1692889578_ECstar-RECQL5_14_20241113215030	8872	1692889578_ECstar-RECQL5_14_20241113215030.mgf	6855	5	686.786	3428.89	0.895	5	3428.9	0.899	Paf1			FALSE	CDC73	CDC73		FALSE	AKAGVQSGTNALLVVK	LEGHKEGIVQTEQIR	337	157	16	15	2	5	338	161	5	BS3	138.068	13	14	13	0	0	0.464	13	18.259	FALSE	TRUE	FALSE	FALSE	Between	0.015	0.016	0.007
Scan: 12231 Run: 1692889578_ECstar-RECQL5_16 P1_R.KGSGSEQEGEDEEGGER.K P2_R.KELLADLER.E 1 1	1692889578_ECstar-RECQL5_16	12231	1692889578_ECstar-RECQL5_16.mgf	9938	4	751.605	3002.39	0.392	4	3002.39	0.395	CTR9			FALSE	RECQL5	RECQL5		FALSE	KGSGSEQEGEDEEGGER	KELLADLER	939	110	17	9	1	1	939	110	4	BS3	138.068	8	19	8	0	0	0.594	8	18.25	FALSE	TRUE	FALSE	FALSE	Between	0.015	0.016	0.007
Scan: 19019 Run: 1692889578_ECstar-RECQL5_18 P1_K.TNYVVWGTGKEGQPR.E P2_R.SVKEEAQNLIR.H 10 3	1692889578_ECstar-RECQL5_18	19019	1692889578_ECstar-RECQL5_18.mgf	15923	4	779.66	3114.61	0.609	4	3114.61	0.61	CDC73			FALSE	RECQL5	RECQL5		FALSE	TNYVVWGTGKEGQPR	SVKEEAQNLIR	38	958	15	11	10	3	47	960	4	BS3	138.068	10	16	10	0	0	0.55	10	18.22	FALSE	TRUE	FALSE	FALSE	Between	0.015	0.016	0.007
Scan: 13668 Run: 1692889578_ECstar-RECQL5_17 P1_R.YGISNEKPEVK.I P2_R.EYNWNVKNK.A 7 7	1692889578_ECstar-RECQL5_17	13668	1692889578_ECstar-RECQL5_17.mgf	11274	3	865.776	2594.31	0.307	3	2594.3	0.302	Paf1			FALSE	Paf1	Paf1		FALSE	YGISNEKPEVK	EYNWNVKNK	144	294	11	9	7	7	150	300	3	BS3	138.068	10	13	10	0	0	0.65	10	18.21	FALSE	TRUE	FALSE	FALSE	Self	0.001	0.001	0.002
Scan: 24450 Run: 1692889578_ECstar-RECQL5_14_20241113215030 P1_R.SLLLQKK.L P2_K.ALIPSLEGRFEDEELQQILDDIQTKR.S 6 25	1692889578_ECstar-RECQL5_14_20241113215030	24450	1692889578_ECstar-RECQL5_14_20241113215030.mgf	21299	4	1006.55	4022.19	0.191	4	4022.19	0.194	RPB4			FALSE	RPB4	RPB4		FALSE	ALIPSLEGRFEDEELQQILDDIQTKR	SLLLQKK	113	85	26	7	25	6	137	90	4	BS3	138.068	6	32	6	0	0	0.5	6	18.188	FALSE	TRUE	FALSE	FALSE	Self	0.001	0.001	0.002
Scan: 21497 Run: 1692889578_ECstar-RECQL5_19 P1_R.LKELINISK.K P2_R.KGYGDFSR.Y 2 1	1692889578_ECstar-RECQL5_19	21497	1692889578_ECstar-RECQL5_19.mgf	16221	3	708.725	2123.15	0.154	3	2123.16	0.163	RPB1			FALSE	RECQL5	RECQL5		FALSE	LKELINISK	KGYGDFSR	1124	476	9	8	2	1	1125	476	3	BS3	138.068	9	13	9	0	0	0.643	9	18.18	FALSE	TRUE	FALSE	FALSE	Between	0.015	0.016	0.007
Scan: 18815 Run: 1692889578_ECstar-RECQL5_16 P1_K.KEEER.L P2_R.GLSASYLEPDRYDEEEEGEESISLAAIKNR.Y 1 28	1692889578_ECstar-RECQL5_16	18815	1692889578_ECstar-RECQL5_16.mgf	16040	5	840.406	4196.99	0.994	5	4196.99	0.987	LEO1			FALSE	LEO1	LEO1		FALSE	GLSASYLEPDRYDEEEEGEESISLAAIKNR	KEEER	564	538	30	5	28	1	591	538	5	BS3	138.068	3	38	3	0	0	0.5	3	18.18	FALSE	TRUE	FALSE	FALSE	Self	0.001	0.001	0.002
Scan: 19104 Run: 1692889578_ECstar-RECQL5_15 P1_R.KELLADLER.E P2_R.DQGTPEVQPTPAKDTWK.G 1 13	1692889578_ECstar-RECQL5_15	19104	1692889578_ECstar-RECQL5_15.mgf	15899	4	781.157	3120.6	0.598	4	3120.6	0.598	RECQL5			FALSE	RECQL5	RECQL5		FALSE	DQGTPEVQPTPAKDTWK	KELLADLER	836	110	17	9	13	1	848	110	4	BS3	138.068	9	20	9	0	0	0.562	9	18.174	FALSE	TRUE	FALSE	FALSE	Self	0.001	0.001	0.002
Scan: 15164 Run: 1692889578_ECstar-RECQL5_13_20241113185804 P1_-.GPGSMoxALETVPK.D P2_R.GLSASYLEPDRYDEEEEGEESISLAAIKNR.Y 1 28	1692889578_ECstar-RECQL5_13_20241113185804	15164	1692889578_ECstar-RECQL5_13_20241113185804.mgf	10217	5	942.857	4709.25	0.249	5	4709.25	0.254	LEO1			FALSE	SPT4	SPT4		FALSE	GLSASYLEPDRYDEEEEGEESISLAAIKNR	GPGSMoxALETVPK	564	1	30	12	28	1	591	1	5	BS3	138.068	10	22	10	0	0	0.379	10	18.163	FALSE	TRUE	FALSE	FALSE	Between	0.015	0.016	0.007
Scan: 14550 Run: 1692889578_ECstar-RECQL5_15 P1_K.ILGSLYAASEDQEKRDIAK.G P2_R.GDKENASQCcmFEK.V 14 3	1692889578_ECstar-RECQL5_15	14550	1692889578_ECstar-RECQL5_15.mgf	11700	5	732.16	3655.76	0.764	5	3655.77	0.768	CTR9			FALSE	CTR9	CTR9		FALSE	ILGSLYAASEDQEKRDIAK	GDKENASQCcmFEK	380	355	19	12	14	3	393	357	5	BS3	138.068	10	14	10	0	0	0.417	10	18.155	FALSE	TRUE	FALSE	FALSE	Self	0.001	0.001	0.002
Scan: 16734 Run: 1692889578_ECstar-RECQL5_15 P1_K.IDTMoxGTYHGMTLKSVTEGASAR.K P2_-.APTIQTQAQR.E 13 1	1692889578_ECstar-RECQL5_15	16734	1692889578_ECstar-RECQL5_15.mgf	13699	4	898.953	3591.78	0.783	4	3591.77	0.766	CDC73			FALSE	Paf1	Paf1		FALSE	IDTMoxGTYHGMTLKSVTEGASAR	APTIQTQAQR	309	2	22	10	13	1	321	2	4	BS3	138.068	9	22	9	0	0	0.524	9	18.152	FALSE	TRUE	FALSE	FALSE	Between	0.015	0.016	0.007
Scan: 5382 Run: 1692889578_ECstar-RECQL5_18 P1_R.YKGGIREER.A P2_R.IYSSDSDEGSEEDKAQR.L 2 14	1692889578_ECstar-RECQL5_18	5382	1692889578_ECstar-RECQL5_18.mgf	3618	3	1054.16	3159.46	0.459	3	3159.46	0.459	LEO1			FALSE	LEO1	LEO1		FALSE	IYSSDSDEGSEEDKAQR	YKGGIREER	605	594	17	9	14	2	618	595	3	BS3	138.068	5	24	5	0	0	0.5	5	18.15	FALSE	TRUE	FALSE	FALSE	Self	0.001	0.001	0.002
Scan: 9390 Run: 1692889578_ECstar-RECQL5_18 P1_-.GPGSMALETVPK.D P2_R.EKQHQR.G 1 2	1692889578_ECstar-RECQL5_18	9390	1692889578_ECstar-RECQL5_18.mgf	7212	4	538.033	2148.1	0.104	4	2148.1	0.1	SPT4			FALSE	LEO1	LEO1		FALSE	GPGSMALETVPK	EKQHQR	1	558	12	6	1	2	1	559	4	BS3	138.068	6	19	6	0	0	0.6	6	18.137	FALSE	TRUE	FALSE	FALSE	Between	0.015	0.016	0.007
Scan: 11759 Run: 1692889578_ECstar-RECQL5_18 P1_R.TTYIKR.V P2_K.DTYYDFDAEAADHKQEEDMKR.K 5 20	1692889578_ECstar-RECQL5_18	11759	1692889578_ECstar-RECQL5_18.mgf	9351	5	699.925	3494.59	0.591	5	3494.59	0.594	SPT6			FALSE	SPT6	SPT6		FALSE	DTYYDFDAEAADHKQEEDMKR	TTYIKR	1301	1326	21	6	20	5	1320	1330	5	BS3	138.068	2	22	2	0	0	0.5	2	18.13	FALSE	TRUE	FALSE	FALSE	Self	0.001	0.001	0.002
Scan: 17729 Run: 1692889578_ECstar-RECQL5_16 P1_-.GPGSMALETVPK.D P2_-.APTIQTQAQR.E 1 1	1692889578_ECstar-RECQL5_16	17729	1692889578_ECstar-RECQL5_16.mgf	15031	3	813.096	2436.27	0.267	3	2436.27	0.268	SPT4			FALSE	Paf1	Paf1		FALSE	GPGSMALETVPK	APTIQTQAQR	1	2	12	10	1	1	1	2	3	BS3	138.068	10	14	10	0	0	0.556	10	18.126	FALSE	TRUE	FALSE	FALSE	Between	0.015	0.016	0.007
Scan: 1499 Run: 1692889578_ECstar-RECQL5_14_20241113215030 P1_R.SDHEDNDPSDVDQHSGSEAPNDDEDEGHR.S P2_K.GCcmDHCcmQNPTAVR.R 17 9	1692889578_ECstar-RECQL5_14_20241113215030	1499	1692889578_ECstar-RECQL5_14_20241113215030.mgf	92	5	952.181	4755.87	0.869	5	4755.86	0.857	LEO1			FALSE	RECQL5	RECQL5		FALSE	SDHEDNDPSDVDQHSGSEAPNDDEDEGHR	GCcmDHCcmQNPTAVR	94	430	29	12	17	9	110	438	5	BS3	138.068	7	31	7	0	0	0.364	7	18.122	FALSE	TRUE	FALSE	FALSE	Between	0.015	0.016	0.007
Scan: 12716 Run: 1692889578_ECstar-RECQL5_14_20241113215030 P1_R.LGNLGEAKK.Y P2_R.GLSASYLEPDRYDEEEEGEESISLAAIKNR.Y 8 28	1692889578_ECstar-RECQL5_14_20241113215030	12716	1692889578_ECstar-RECQL5_14_20241113215030.mgf	10445	5	888.242	4436.18	0.176	5	4436.19	0.187	LEO1			FALSE	CTR9	CTR9		FALSE	GLSASYLEPDRYDEEEEGEESISLAAIKNR	LGNLGEAKK	564	464	30	9	28	8	591	471	5	BS3	138.068	6	33	6	0	0	0.438	6	18.121	FALSE	TRUE	FALSE	FALSE	Between	0.015	0.016	0.007
Scan: 13163 Run: 1692889578_ECstar-RECQL5_14_20241113215030 P1_R.YFGPNLLNTVKQK.L P2_R.VIAHPSFHNINFKQAEK.M 11 13	1692889578_ECstar-RECQL5_14_20241113215030	13163	1692889578_ECstar-RECQL5_14_20241113215030.mgf	10858	5	728.593	3637.93	0.931	5	3637.94	0.941	SPT6			FALSE	RPB7	RPB7		FALSE	VIAHPSFHNINFKQAEK	YFGPNLLNTVKQK	1332	17	17	13	13	11	1344	27	5	BS3	138.068	11	15	11	0	0	0.469	11	18.118	FALSE	TRUE	FALSE	FALSE	Between	0.015	0.016	0.007
Scan: 5274 Run: 1692889578_ECstar-RECQL5_14_20241113215030 P1_K.TFEDAQKSISQHYSKPR.V P2_K.LLEEEIQAPTSSKR.S 7 13	1692889578_ECstar-RECQL5_14_20241113215030	5274	1692889578_ECstar-RECQL5_14_20241113215030.mgf	3514	5	752.789	3758.91	0.911	5	3758.91	0.912	Paf1			FALSE	Paf1	Paf1		FALSE	TFEDAQKSISQHYSKPR	LLEEEIQAPTSSKR	182	107	17	14	7	13	188	119	5	BS3	138.068	10	15	10	0	0	0.462	10	18.113	FALSE	TRUE	FALSE	FALSE	Self	0.001	0.001	0.002
Scan: 15311 Run: 1692889578_ECstar-RECQL5_16 P1_R.KGYGDFSR.Y P2_K.GYIYVEAYKQTHVK.Q 1 9	1692889578_ECstar-RECQL5_16	15311	1692889578_ECstar-RECQL5_16.mgf	12810	5	553.883	2764.38	0.38	5	2764.39	0.386	SPT5			FALSE	RECQL5	RECQL5		FALSE	GYIYVEAYKQTHVK	KGYGDFSR	223	476	14	8	9	1	231	476	5	BS3	138.068	8	16	8	0	0	0.615	8	18.11	FALSE	TRUE	FALSE	FALSE	Between	0.015	0.016	0.014
Scan: 15111 Run: 1692889578_ECstar-RECQL5_18 P1_R.KELLADLER.E P2_K.HRDMNEKELEAQEAR.K 1 7	1692889578_ECstar-RECQL5_18	15111	1692889578_ECstar-RECQL5_18.mgf	12377	5	616.715	3078.54	0.539	5	3078.54	0.54	Paf1			FALSE	RECQL5	RECQL5		FALSE	HRDMNEKELEAQEAR	KELLADLER	353	110	15	9	7	1	359	110	5	BS3	138.068	9	14	9	0	0	0.5	9	18.104	FALSE	TRUE	FALSE	FALSE	Between	0.015	0.016	0.014
Scan: 15252 Run: 1692889578_ECstar-RECQL5_17 P1_K.NILMFTGETEATKEK.K P2_R.AQYVEKTK.N 13 6	1692889578_ECstar-RECQL5_17	15252	1692889578_ECstar-RECQL5_17.mgf	12755	3	939.152	2814.43	0.435	3	2814.44	0.436	CTR9			FALSE	CTR9	CTR9		FALSE	NILMFTGETEATKEK	AQYVEKTK	887	879	15	8	13	6	899	884	3	BS3	138.068	8	20	8	0	0	0.643	8	18.098	FALSE	TRUE	FALSE	FALSE	Self	0.001	0.001	0.002
Scan: 11409 Run: 1692889578_ECstar-RECQL5_15 P1_K.SSSGGSSLAKGR.A P2_K.KQQLLATAAHKDSQSIAR.F 10 1	1692889578_ECstar-RECQL5_15	11409	1692889578_ECstar-RECQL5_15.mgf	8810	5	640.149	3195.71	0.707	5	3195.7	0.696	RECQL5			FALSE	RECQL5	RECQL5		FALSE	KQQLLATAAHKDSQSIAR	SSSGGSSLAKGR	749	734	18	12	1	10	749	743	5	BS3	138.068	11	19	11	0	0	0.545	11	18.09	FALSE	TRUE	FALSE	FALSE	Self	0.001	0.001	0.002
Scan: 9899 Run: 1692889578_ECstar-RECQL5_17 P1_R.KGYGDFSR.Y P2_R.ASKDGQPYDMGGSAK.S 1 3	1692889578_ECstar-RECQL5_17	9899	1692889578_ECstar-RECQL5_17.mgf	7818	3	860.067	2577.18	0.179	3	2577.18	0.181	RECQL5			FALSE	RECQL5	RECQL5		FALSE	ASKDGQPYDMGGSAK	KGYGDFSR	611	476	15	8	3	1	613	476	3	BS3	138.068	7	19	7	0	0	0.5	7	18.089	FALSE	TRUE	FALSE	FALSE	Self	0.001	0.001	0.002
Scan: 11862 Run: 1692889578_ECstar-RECQL5_18 P1_R.TEMIKKEEER.L P2_K.KGFDQEEVFEKPTR.E 6 1	1692889578_ECstar-RECQL5_18	11862	1692889578_ECstar-RECQL5_18.mgf	9446	5	628.719	3138.56	0.557	5	3138.55	0.554	RPB2			FALSE	LEO1	LEO1		FALSE	KGFDQEEVFEKPTR	TEMIKKEEER	821	533	14	10	1	6	821	538	5	BS3	138.068	9	18	9	0	0	0.556	9	18.089	FALSE	TRUE	FALSE	FALSE	Between	0.015	0.016	0.015
Scan: 23095 Run: 1692889578_ECstar-RECQL5_15 P1_R.TKQPIPAAYNR.Y P2_K.DLLQDLKFVPSDEK.K 2 7	1692889578_ECstar-RECQL5_15	23095	1692889578_ECstar-RECQL5_15.mgf	19626	4	761.409	3041.61	0.606	4	3041.61	0.607	CDC73			FALSE	CDC73	CDC73		FALSE	DLLQDLKFVPSDEK	TKQPIPAAYNR	379	282	14	11	7	2	385	283	4	BS3	138.068	11	12	11	0	0	0.462	11	18.085	FALSE	TRUE	FALSE	FALSE	Self	0.001	0.001	0.002
Scan: 10448 Run: 1692889578_ECstar-RECQL5_14_20241113215030 P1_K.KFVEEEDDDEEEEEENLDDQDEQGNLK.G P2_R.KELLADLER.E 1 1	1692889578_ECstar-RECQL5_14_20241113215030	10448	1692889578_ECstar-RECQL5_14_20241113215030.mgf	8332	4	1124.01	4491.99	0.993	4	4491.99	0.994	SPT6			FALSE	RECQL5	RECQL5		FALSE	KFVEEEDDDEEEEEENLDDQDEQGNLK	KELLADLER	32	110	27	9	1	1	32	110	4	BS3	138.068	8	27	8	0	0	0.5	8	18.085	FALSE	TRUE	FALSE	FALSE	Between	0.015	0.016	0.015
Scan: 7257 Run: 1692889578_ECstar-RECQL5_18 P1_R.KQDEEERELR.A P2_-.APTIQTQAQR.E 1 1	1692889578_ECstar-RECQL5_18	7257	1692889578_ECstar-RECQL5_18.mgf	5309	4	646.333	2581.3	0.305	4	2581.31	0.31	Paf1			FALSE	CTR9	CTR9		FALSE	APTIQTQAQR	KQDEEERELR	2	833	10	10	1	1	2	833	4	BS3	138.068	10	13	10	0	0	0.556	10	18.082	FALSE	TRUE	FALSE	FALSE	Between	0.015	0.016	0.015
Scan: 18059 Run: 1692889578_ECstar-RECQL5_14_20241113215030 P1_R.LKIVGTR.V P2_K.AIVFRPFKGEVVDAVVTQVNK.V 2 8	1692889578_ECstar-RECQL5_14_20241113215030	18059	1692889578_ECstar-RECQL5_14_20241113215030.mgf	15409	5	648.784	3238.88	0.883	5	3238.88	0.881	RPB7			FALSE	RPB7	RPB7		FALSE	AIVFRPFKGEVVDAVVTQVNK	LKIVGTR	74	145	21	7	8	2	81	146	5	BS3	138.068	7	21	7	0	0	0.525	7	18.081	FALSE	TRUE	FALSE	FALSE	Self	0.001	0.001	0.002
Scan: 18205 Run: 1692889578_ECstar-RECQL5_16 P1_R.KEVAK.L P2_R.FVAHWNIAKSMAGYYQESGR.A 1 9	1692889578_ECstar-RECQL5_16	18205	1692889578_ECstar-RECQL5_16.mgf	15474	4	757.384	3025.51	0.506	4	3025.51	0.512	RECQL5			FALSE	RECQL5	RECQL5		FALSE	FVAHWNIAKSMAGYYQESGR	KEVAK	330	377	20	5	9	1	338	377	4	BS3	138.068	5	25	5	0	0	0.625	5	18.081	FALSE	TRUE	FALSE	FALSE	Self	0.001	0.001	0.002
Scan: 2706 Run: 1692889578_ECstar-RECQL5_16 P1_R.KGSGSEQEGEDEEGGERK.K P2_R.AQYVEKTK.N 1 6	1692889578_ECstar-RECQL5_16	2706	1692889578_ECstar-RECQL5_16.mgf	1212	4	753.608	3010.4	0.404	4	3010.4	0.4	CTR9			FALSE	CTR9	CTR9		FALSE	KGSGSEQEGEDEEGGERK	AQYVEKTK	939	879	18	8	1	6	939	884	4	BS3	138.068	7	17	7	0	0	0.5	7	18.08	FALSE	TRUE	FALSE	FALSE	Self	0.001	0.001	0.002
Scan: 10743 Run: 1692889578_ECstar-RECQL5_16 P1_R.SYKEQESK.K P2_K.KGFDQEEVFEKPTR.E 3 1	1692889578_ECstar-RECQL5_16	10743	1692889578_ECstar-RECQL5_16.mgf	8584	5	569.884	2844.39	0.385	5	2844.38	0.382	RPB2			FALSE	RPB2	RPB2		FALSE	KGFDQEEVFEKPTR	SYKEQESK	821	813	14	8	1	3	821	815	5	BS3	138.068	9	17	9	0	0	0.643	9	18.08	FALSE	TRUE	FALSE	FALSE	Self	0.001	0.001	0.002
Scan: 4590 Run: 1692889578_ECstar-RECQL5_16 P1_R.KRRPSGSEQSDNESVQSGR.S P2_R.AQYVEKTK.N 7 6	1692889578_ECstar-RECQL5_16	4590	1692889578_ECstar-RECQL5_16.mgf	2866	5	642.326	3206.59	0.591	5	3206.59	0.592	CTR9			FALSE	CTR9	CTR9		FALSE	KRRPSGSEQSDNESVQSGR	AQYVEKTK	1093	879	19	8	7	6	1099	884	5	BS3	138.068	8	18	8	0	0	0.5	8	18.068	FALSE	TRUE	FALSE	FALSE	Self	0.001	0.001	0.002
Scan: 10301 Run: 1692889578_ECstar-RECQL5_14_20241113215030 P1_R.LGYWNQQMVPIKEMoxTDVLK.V P2_K.HVNEDSQEKK.I 12 9	1692889578_ECstar-RECQL5_14_20241113215030	10301	1692889578_ECstar-RECQL5_14_20241113215030.mgf	8194	5	732.768	3658.8	0.802	5	3658.8	0.801	SPT5			FALSE	RPB1	RPB1		FALSE	LGYWNQQMVPIKEMoxTDVLK	HVNEDSQEKK	247	204	19	10	12	9	258	212	5	BS3	138.068	8	20	8	0	0	0.5	8	18.048	FALSE	TRUE	FALSE	FALSE	Between	0.015	0.016	0.014
Scan: 9413 Run: 1692889578_ECstar-RECQL5_14_20241113215030 P1_K.KGGEFDEFVNDDTDDDLPISKK.K P2_K.AYHAGLKASER.T 21 7	1692889578_ECstar-RECQL5_14_20241113215030	9413	1692889578_ECstar-RECQL5_14_20241113215030.mgf	7362	5	765.573	3822.83	0.826	5	3822.82	0.822	CTR9			FALSE	RECQL5	RECQL5		FALSE	KGGEFDEFVNDDTDDDLPISKK	AYHAGLKASER	913	288	22	11	21	7	933	294	5	BS3	138.068	10	21	10	0	0	0.5	10	18.037	FALSE	TRUE	FALSE	FALSE	Between	0.015	0.016	0.015
Scan: 10352 Run: 1692889578_ECstar-RECQL5_14_20241113215030 P1_K.YFGDALPACcmAKGCcmDHCcmQNPTAVR.R P2_K.IEEFVPPDENCcmPLKEASSR.R 11 14	1692889578_ECstar-RECQL5_14_20241113215030	10352	1692889578_ECstar-RECQL5_14_20241113215030.mgf	8242	5	993.257	4961.25	0.25	5	4961.25	0.252	RECQL5			FALSE	RECQL5	RECQL5		FALSE	YFGDALPACcmAKGCcmDHCcmQNPTAVR	IEEFVPPDENCcmPLKEASSR	419	522	23	19	11	14	429	535	5	BS3	138.068	13	17	13	0	0	0.386	13	18.037	FALSE	TRUE	FALSE	FALSE	Self	0.001	0.001	0.002
Scan: 12965 Run: 1692889578_ECstar-RECQL5_18 P1_K.TFEDAQKSISQHYSKPR.V P2_R.KMTLSLADR.Ccm 7 1	1692889578_ECstar-RECQL5_18	12965	1692889578_ECstar-RECQL5_18.mgf	10454	4	799.162	3192.62	0.618	4	3192.62	0.624	Paf1			FALSE	LEO1	LEO1		FALSE	TFEDAQKSISQHYSKPR	KMTLSLADR	182	503	17	9	7	1	188	503	4	BS3	138.068	9	17	9	0	0	0.531	9	18.037	FALSE	TRUE	FALSE	FALSE	Between	0.015	0.016	0.015
Scan: 13442 Run: 1692889578_ECstar-RECQL5_15 P1_K.ILGSLYAASEDQEKR.D P2_R.GDKENASQCcmFEK.V 14 3	1692889578_ECstar-RECQL5_15	13442	1692889578_ECstar-RECQL5_15.mgf	10666	3	1077.18	3228.51	0.513	3	3228.52	0.524	CTR9			FALSE	CTR9	CTR9		FALSE	ILGSLYAASEDQEKR	GDKENASQCcmFEK	380	355	15	12	14	3	393	357	3	BS3	138.068	9	16	9	0	0	0.409	9	18.029	FALSE	TRUE	FALSE	FALSE	Self	0.001	0.001	0.002
Scan: 14378 Run: 1692889578_ECstar-RECQL5_16 P1_R.KTEYISTEFNR.Y P2_R.DMNEKELEAQEAR.K 1 5	1692889578_ECstar-RECQL5_16	14378	1692889578_ECstar-RECQL5_16.mgf	11939	4	772.617	3086.44	0.441	4	3086.45	0.45	Paf1			FALSE	Paf1	Paf1		FALSE	DMNEKELEAQEAR	KTEYISTEFNR	355	133	13	11	5	1	359	133	4	BS3	138.068	12	12	12	0	0	0.5	12	18.026	FALSE	TRUE	FALSE	FALSE	Self	0.001	0.001	0.002
Scan: 16680 Run: 1692889578_ECstar-RECQL5_17 P1_R.KTEYISTEFNR.Y P2_R.KMTLSLADR.Ccm 1 1	1692889578_ECstar-RECQL5_17	16680	1692889578_ECstar-RECQL5_17.mgf	14065	3	853.775	2558.3	0.303	3	2558.3	0.305	Paf1			FALSE	LEO1	LEO1		FALSE	KTEYISTEFNR	KMTLSLADR	133	503	11	9	1	1	133	503	3	BS3	138.068	11	14	11	0	0	0.688	11	18.019	FALSE	TRUE	FALSE	FALSE	Between	0.015	0.016	0.022
Scan: 20952 Run: 1692889578_ECstar-RECQL5_13_20241113185804 P1_R.KDLLGYLNGEASTSASIDR.S P2_R.ILKQPSTQSDTYSMoxLALGNVWLQTLHQPTR.D 1 3	1692889578_ECstar-RECQL5_13_20241113185804	20952	1692889578_ECstar-RECQL5_13_20241113185804.mgf	14881	5	1118.77	5588.81	0.813	5	5588.85	0.846	CTR9			FALSE	CDC73	CDC73		FALSE	ILKQPSTQSDTYSMoxLALGNVWLQTLHQPTR	KDLLGYLNGEASTSASIDR	591	92	30	19	3	1	593	92	5	BS3	138.068	12	24	12	0	0	0.361	12	18.01	FALSE	TRUE	FALSE	FALSE	Between	0.015	0.016	0.022
Scan: 10555 Run: 1692889578_ECstar-RECQL5_16 P1_R.ASKDGQPYDMoxGGSAK.S P2_R.AKAVELEHETFR.N 3 2	1692889578_ECstar-RECQL5_16	10555	1692889578_ECstar-RECQL5_16.mgf	8408	5	619.701	3093.47	0.47	5	3093.47	0.471	RECQL5			FALSE	RECQL5	RECQL5		FALSE	ASKDGQPYDMoxGGSAK	AKAVELEHETFR	611	578	15	12	3	2	613	579	5	BS3	138.068	10	16	10	0	0	0.455	10	18.005	FALSE	TRUE	FALSE	FALSE	Self	0.001	0.001	0.002
Scan: 5090 Run: 1692889578_ECstar-RECQL5_15 P1_K.KLTSDEEGEPSGKR.K P2_R.IYSSDSDEGSEEDKAQR.L 13 14	1692889578_ECstar-RECQL5_15	5090	1692889578_ECstar-RECQL5_15.mgf	3120	5	717.932	3584.62	0.624	5	3584.62	0.624	LEO1			FALSE	LEO1	LEO1		FALSE	IYSSDSDEGSEEDKAQR	KLTSDEEGEPSGKR	605	627	17	14	14	13	618	639	5	BS3	138.068	12	16	12	0	0	0.462	12	17.996	FALSE	TRUE	FALSE	FALSE	Self	0.001	0.001	0.002
Scan: 19241 Run: 1692889578_ECstar-RECQL5_16 P1_-.APTIQTQAQR.E P2_R.ALAIYKQVLR.N 1 6	1692889578_ECstar-RECQL5_16	19241	1692889578_ECstar-RECQL5_16.mgf	16438	4	607.103	2424.38	0.383	4	2424.39	0.385	Paf1			FALSE	CTR9	CTR9		FALSE	APTIQTQAQR	ALAIYKQVLR	2	632	10	10	1	6	2	637	4	BS3	138.068	11	11	11	0	0	0.611	11	17.993	FALSE	TRUE	FALSE	FALSE	Between	0.015	0.016	0.029
Scan: 10431 Run: 1692889578_ECstar-RECQL5_18 P1_K.KVADIHR.A P2_R.AKAVELEHETFR.N 1 2	1692889578_ECstar-RECQL5_18	10431	1692889578_ECstar-RECQL5_18.mgf	8171	3	802.436	2404.29	0.286	3	2404.29	0.286	RECQL5			FALSE	RECQL5	RECQL5		FALSE	AKAVELEHETFR	KVADIHR	578	604	12	7	2	1	579	604	3	BS3	138.068	7	16	7	0	0	0.75	7	17.99	FALSE	TRUE	FALSE	FALSE	Self	0.001	0.001	0.002
Scan: 23368 Run: 1692889578_ECstar-RECQL5_14_20241113215030 P1_R.KGYGDFSR.Y P2_R.IVATLPYIKQEVPIIIVFR.A 1 9	1692889578_ECstar-RECQL5_14_20241113215030	23368	1692889578_ECstar-RECQL5_14_20241113215030.mgf	20329	4	820.466	3277.84	0.836	4	3277.85	0.848	RPB2			FALSE	RECQL5	RECQL5		FALSE	IVATLPYIKQEVPIIIVFR	KGYGDFSR	256	476	19	8	9	1	264	476	4	BS3	138.068	6	20	6	0	0	0.5	6	17.985	FALSE	TRUE	FALSE	FALSE	Between	0.015	0.016	0.028
Scan: 21295 Run: 1692889578_ECstar-RECQL5_16 P1_R.GIYKDDIAQVDYVEPSQNTISLKMIPR.I P2_K.EVANLKPK.S 23 6	1692889578_ECstar-RECQL5_16	21295	1692889578_ECstar-RECQL5_16.mgf	18352	5	826.643	4128.18	0.177	5	4128.18	0.182	SPT5			FALSE	SPT5	SPT5		FALSE	GIYKDDIAQVDYVEPSQNTISLKMIPR	EVANLKPK	284	269	27	8	23	6	306	274	5	BS3	138.068	8	28	8	0	0	0.538	8	17.984	FALSE	TRUE	FALSE	FALSE	Self	0.001	0.001	0.002
Scan: 12628 Run: 1692889578_ECstar-RECQL5_15 P1_K.KQQLLATAAHKDSQSIAR.F P2_-.APTIQTQAQR.E 7 1	1692889578_ECstar-RECQL5_15	12628	1692889578_ECstar-RECQL5_15.mgf	9940	5	644.154	3215.73	0.733	5	3215.74	0.737	RECQL5			FALSE	Paf1	Paf1		FALSE	KQQLLATAAHKDSQSIAR	APTIQTQAQR	749	2	18	10	7	1	755	2	5	BS3	138.068	10	11	10	0	0	0.412	10	17.978	FALSE	TRUE	FALSE	FALSE	Between	0.015	0.016	0.028
Scan: 12783 Run: 1692889578_ECstar-RECQL5_14_20241113215030 P1_R.LGYWNQQMoxVPIKEMTDVLK.V P2_K.HVNEDSQEKK.I 12 9	1692889578_ECstar-RECQL5_14_20241113215030	12783	1692889578_ECstar-RECQL5_14_20241113215030.mgf	10508	4	915.706	3658.8	0.795	4	3658.8	0.801	SPT5			FALSE	RPB1	RPB1		FALSE	LGYWNQQMoxVPIKEMTDVLK	HVNEDSQEKK	247	204	19	10	12	9	258	212	4	BS3	138.068	8	21	8	0	0	0.5	8	17.967	FALSE	TRUE	FALSE	FALSE	Between	0.015	0.016	0.028
Scan: 12882 Run: 1692889578_ECstar-RECQL5_14_20241113215030 P1_R.IVEDAPPIDLQAEAQHASGEVEEPPR.Y P2_-.GPGSMoxALETVPK.D 18 1	1692889578_ECstar-RECQL5_14_20241113215030	12882	1692889578_ECstar-RECQL5_14_20241113215030.mgf	10598	4	1035.01	4136.02	0.021	4	4136.03	0.026	RPB2			FALSE	SPT4	SPT4		FALSE	IVEDAPPIDLQAEAQHASGEVEEPPR	GPGSMoxALETVPK	58	1	26	12	18	1	75	1	4	BS3	138.068	9	27	9	0	0	0.409	9	17.967	FALSE	TRUE	FALSE	FALSE	Between	0.015	0.016	0.028
Scan: 9438 Run: 1692889578_ECstar-RECQL5_14_20241113215030 P1_R.KRDQEEEMDYAPDDVYDYK.I P2_R.AKAGVQSGTNALLVVK.H 1 2	1692889578_ECstar-RECQL5_14_20241113215030	9438	1692889578_ECstar-RECQL5_14_20241113215030.mgf	7386	5	821.209	4101.01	0.008	5	4100.99	0.989	Paf1			FALSE	Paf1	Paf1		FALSE	AKAGVQSGTNALLVVK	KRDQEEEMDYAPDDVYDYK	337	272	16	19	2	1	338	272	5	BS3	138.068	12	14	12	0	0	0.389	12	17.966	FALSE	TRUE	FALSE	FALSE	Self	0.001	0.001	0.002
Scan: 13778 Run: 1692889578_ECstar-RECQL5_15 P1_K.TFEDAQKSISQHYSKPR.V P2_R.KTEYISTEFNR.Y 7 2	1692889578_ECstar-RECQL5_15	13778	1692889578_ECstar-RECQL5_15.mgf	10980	5	710.156	3545.74	0.743	5	3545.74	0.743	Paf1			FALSE	Paf1	Paf1		FALSE	TFEDAQKSISQHYSKPR	KTEYISTEFNR	182	133	17	11	7	2	188	134	5	BS3	138.068	10	13	10	0	0	0.406	10	17.963	FALSE	TRUE	FALSE	FALSE	Self	0.001	0.001	0.002
Scan: 22146 Run: 1692889578_ECstar-RECQL5_15 P1_R.STIKTDLDDDITALK.Q P2_R.DQGTPEVQPTPAKDTWK.G 4 13	1692889578_ECstar-RECQL5_15	22146	1692889578_ECstar-RECQL5_15.mgf	18737	4	921.717	3682.84	0.839	4	3682.85	0.847	RECQL5			FALSE	CDC73	CDC73		FALSE	DQGTPEVQPTPAKDTWK	STIKTDLDDDITALK	836	195	17	15	13	4	848	198	4	BS3	138.068	11	14	11	0	0	0.429	11	17.96	FALSE	TRUE	FALSE	FALSE	Between	0.015	0.016	0.028
Scan: 18766 Run: 1692889578_ECstar-RECQL5_15 P1_R.KMoxTLSLADR.Ccm P2_K.IGVSVKQQFTEEEIYKDR.D 1 6	1692889578_ECstar-RECQL5_15	18766	1692889578_ECstar-RECQL5_15.mgf	15582	5	672.152	3355.73	0.726	5	3355.73	0.733	Paf1			FALSE	LEO1	LEO1		FALSE	IGVSVKQQFTEEEIYKDR	KMoxTLSLADR	155	503	18	9	6	1	160	503	5	BS3	138.068	8	18	8	0	0	0.529	8	17.957	FALSE	TRUE	FALSE	FALSE	Between	0.015	0.016	0.028
Scan: 17904 Run: 1692889578_ECstar-RECQL5_14_20241113215030 P1_R.KGFLFK.S P2_K.DDIAQVDYVEPSQNTISLKMIPR.I 1 19	1692889578_ECstar-RECQL5_14_20241113215030	17904	1692889578_ECstar-RECQL5_14_20241113215030.mgf	15264	4	877.968	3507.84	0.843	4	3507.83	0.832	SPT5			FALSE	SPT5	SPT5		FALSE	DDIAQVDYVEPSQNTISLKMIPR	KGFLFK	288	369	23	6	19	1	306	369	4	BS3	138.068	5	25	5	0	0	0.5	5	17.948	FALSE	TRUE	FALSE	FALSE	Self	0.001	0.001	0.002
Scan: 9658 Run: 1692889578_ECstar-RECQL5_18 P1_R.KTEYISTEFNR.Y P2_K.ATSLEKQHK.H 1 6	1692889578_ECstar-RECQL5_18	9658	1692889578_ECstar-RECQL5_18.mgf	7454	3	856.108	2565.3	0.301	3	2565.31	0.307	Paf1			FALSE	Paf1	Paf1		FALSE	KTEYISTEFNR	ATSLEKQHK	133	63	11	9	1	6	133	68	3	BS3	138.068	10	14	10	0	0	0.625	10	17.944	FALSE	TRUE	FALSE	FALSE	Self	0.001	0.001	0.002
Scan: 10246 Run: 1692889578_ECstar-RECQL5_14_20241113215030 P1_R.TKQPIPAAYNR.Y P2_K.EETEGFKIDTMGTYHGMTLK.S 2 7	1692889578_ECstar-RECQL5_14_20241113215030	10246	1692889578_ECstar-RECQL5_14_20241113215030.mgf	8143	5	737.571	3682.82	0.819	5	3682.8	0.801	CDC73			FALSE	CDC73	CDC73		FALSE	EETEGFKIDTMGTYHGMTLK	TKQPIPAAYNR	302	282	20	11	7	2	308	283	5	BS3	138.068	11	16	11	0	0	0.474	11	17.94	FALSE	TRUE	FALSE	FALSE	Self	0.001	0.001	0.002
Scan: 3253 Run: 1692889578_ECstar-RECQL5_19 P1_R.EKEEQKK.L P2_R.AQYVEKTK.N 6 6	1692889578_ECstar-RECQL5_19	3253	1692889578_ECstar-RECQL5_19.mgf	1603	3	674.698	2021.07	0.072	3	2021.07	0.068	CTR9			FALSE	CTR9	CTR9		FALSE	AQYVEKTK	EKEEQKK	879	867	8	7	6	6	884	872	3	BS3	138.068	8	8	9	0	0	0.643	8	17.94	FALSE	TRUE	FALSE	FALSE	Self	0.001	0.001	0.002
Scan: 24700 Run: 1692889578_ECstar-RECQL5_18 P1_K.ASKGYEENYFFIFR.E P2_-.APTIQTQAQR.E 3 1	1692889578_ECstar-RECQL5_18	24700	1692889578_ECstar-RECQL5_18.mgf	20953	3	1007.84	3020.5	0.502	3	3020.5	0.503	Paf1			FALSE	Paf1	Paf1		FALSE	ASKGYEENYFFIFR	APTIQTQAQR	303	2	14	10	3	1	305	2	3	BS3	138.068	10	14	10	0	0	0.556	10	17.94	FALSE	TRUE	FALSE	FALSE	Self	0.001	0.001	0.002
Scan: 9871 Run: 1692889578_ECstar-RECQL5_14_20241113215030 P1_R.GLSASYLEPDRYDEEEEGEESISLAAIK.N P2_R.EKQHQR.G 5 2	1692889578_ECstar-RECQL5_14_20241113215030	9871	1692889578_ECstar-RECQL5_14_20241113215030.mgf	7791	5	813.392	4061.92	0.924	5	4061.93	0.934	LEO1			FALSE	LEO1	LEO1		FALSE	GLSASYLEPDRYDEEEEGEESISLAAIK	EKQHQR	564	558	28	6	5	2	568	559	5	BS3	138.068	5	38	5	0	0	0.5	5	17.938	FALSE	TRUE	FALSE	FALSE	Self	0.001	0.001	0.002
Scan: 21864 Run: 1692889578_ECstar-RECQL5_15 P1_R.STIKTDLDDDITALK.Q P2_R.KTEYISTEFNR.Y 4 1	1692889578_ECstar-RECQL5_15	21864	1692889578_ECstar-RECQL5_15.mgf	18472	4	794.159	3172.61	0.607	4	3172.6	0.603	CDC73			FALSE	Paf1	Paf1		FALSE	STIKTDLDDDITALK	KTEYISTEFNR	195	133	15	11	4	1	198	133	4	BS3	138.068	12	15	12	0	0	0.536	12	17.928	FALSE	TRUE	FALSE	FALSE	Between	0.015	0.016	0.028
Scan: 10292 Run: 1692889578_ECstar-RECQL5_14_20241113215030 P1_R.LGYWNQQMVPIKEMoxTDVLK.V P2_K.HVNEDSQEKK.I 12 9	1692889578_ECstar-RECQL5_14_20241113215030	10292	1692889578_ECstar-RECQL5_14_20241113215030.mgf	8186	4	915.71	3658.81	0.813	4	3658.8	0.801	SPT5			FALSE	RPB1	RPB1		FALSE	LGYWNQQMVPIKEMoxTDVLK	HVNEDSQEKK	247	204	19	10	12	9	258	212	4	BS3	138.068	9	20	9	0	0	0.556	9	17.928	FALSE	TRUE	FALSE	FALSE	Between	0.015	0.016	0.028
Scan: 16902 Run: 1692889578_ECstar-RECQL5_14_20241113215030 P1_R.IDPNVLLDPADEKLLEEEIQAPTSSKR.S P2_R.EYNWNVKNK.A 26 7	1692889578_ECstar-RECQL5_14_20241113215030	16902	1692889578_ECstar-RECQL5_14_20241113215030.mgf	14329	4	1088.81	4351.22	0.221	4	4351.22	0.222	Paf1			FALSE	Paf1	Paf1		FALSE	IDPNVLLDPADEKLLEEEIQAPTSSKR	EYNWNVKNK	94	294	27	9	26	7	119	300	4	BS3	138.068	7	31	7	0	0	0.438	7	17.927	FALSE	TRUE	FALSE	FALSE	Self	0.001	0.001	0.002
Scan: 9599 Run: 1692889578_ECstar-RECQL5_18 P1_-.Mbs3_hydHGGGPPSGDSACcmPLR.T P2_R.KKDNR.F 1 2	1692889578_ECstar-RECQL5_18	9599	1692889578_ECstar-RECQL5_18.mgf	7404	3	850.411	2548.21	0.212	3	2548.22	0.216	RPB1			FALSE	SPT5	SPT5		FALSE	Mbs3_hydHGGGPPSGDSACcmPLR	KKDNR	1	578	16	5	1	2	1	579	3	BS3	138.068	4	27	4	0	0	0.75	4	17.925	FALSE	TRUE	FALSE	FALSE	Between	0.015	0.016	0.028
Scan: 8587 Run: 1692889578_ECstar-RECQL5_14_20241113215030 P1_R.YGISNEKPEVKIGVSVK.Q P2_R.KTEYISTEFNR.Y 11 2	1692889578_ECstar-RECQL5_14_20241113215030	8587	1692889578_ECstar-RECQL5_14_20241113215030.mgf	6588	4	843.698	3370.76	0.761	4	3370.77	0.766	Paf1			FALSE	Paf1	Paf1		FALSE	KTEYISTEFNR	YGISNEKPEVKIGVSVK	133	144	11	17	2	11	134	154	4	BS3	138.068	13	13	13	0	0	0.406	13	17.923	FALSE	TRUE	FALSE	FALSE	Self	0.001	0.001	0.002
Scan: 26883 Run: 1692889578_ECstar-RECQL5_18 P1_-.MTNQYGILFK.Q P2_K.KYFLASLDR.A 1 1	1692889578_ECstar-RECQL5_18	26883	1692889578_ECstar-RECQL5_18.mgf	22870	3	822.101	2463.28	0.281	3	2463.29	0.287	Ski8			FALSE	CTR9	CTR9		FALSE	MTNQYGILFK	KYFLASLDR	1	472	10	9	1	1	1	472	3	BS3	138.068	10	14	10	0	0	0.625	10	17.922	FALSE	TRUE	FALSE	FALSE	Between	0.015	0.016	0.027
Scan: 16093 Run: 1692889578_ECstar-RECQL5_15 P1_R.IYSSDSDEGSEEDKAQR.L P2_R.ALAIYKQVLR.N 14 6	1692889578_ECstar-RECQL5_15	16093	1692889578_ECstar-RECQL5_15.mgf	13101	4	807.654	3226.59	0.589	4	3226.6	0.599	LEO1			FALSE	CTR9	CTR9		FALSE	IYSSDSDEGSEEDKAQR	ALAIYKQVLR	605	632	17	10	14	6	618	637	4	BS3	138.068	7	18	7	0	0	0.444	7	17.917	FALSE	TRUE	FALSE	FALSE	Between	0.015	0.016	0.027
Scan: 7708 Run: 1692889578_ECstar-RECQL5_14_20241113215030 P1_K.SVTEGASAR.K P2_K.GKEETEGFKIDTMoxGTYHGMoxTLK.S 1 20	1692889578_ECstar-RECQL5_14_20241113215030	7708	1692889578_ECstar-RECQL5_14_20241113215030.mgf	5766	5	704.738	3518.65	0.653	5	3518.65	0.654	CDC73			FALSE	CDC73	CDC73		FALSE	GKEETEGFKIDTMoxGTYHGMoxTLK	SVTEGASAR	300	322	22	9	20	1	319	322	5	BS3	138.068	9	19	9	0	0	0.452	9	17.906	FALSE	TRUE	FALSE	FALSE	Self	0.001	0.001	0.002
Scan: 26511 Run: 1692889578_ECstar-RECQL5_18 P1_R.VWQWDEKWTQLR.I P2_K.LLAEAKEYVIK.A 7 6	1692889578_ECstar-RECQL5_18	26511	1692889578_ECstar-RECQL5_18.mgf	22551	4	772.918	3087.64	0.644	4	3087.64	0.643	SPT6			FALSE	SPT6	SPT6		FALSE	VWQWDEKWTQLR	LLAEAKEYVIK	399	736	12	11	7	6	405	741	4	BS3	138.068	11	14	11	0	0	0.55	11	17.906	FALSE	TRUE	FALSE	FALSE	Self	0.001	0.001	0.002
Scan: 16469 Run: 1692889578_ECstar-RECQL5_16 P1_K.VANLYKASVLK.K P2_-.APTIQTQAQR.E 6 1	1692889578_ECstar-RECQL5_16	16469	1692889578_ECstar-RECQL5_16.mgf	13867	3	819.468	2455.38	0.381	3	2455.38	0.38	RECQL5			FALSE	Paf1	Paf1		FALSE	VANLYKASVLK	APTIQTQAQR	593	2	11	10	6	1	598	2	3	BS3	138.068	9	14	9	0	0	0.5	9	17.904	FALSE	TRUE	FALSE	FALSE	Between	0.015	0.016	0.029
Scan: 27298 Run: 1692889578_ECstar-RECQL5_18 P1_R.LGYWNQQMVPIKEMTDVLK.V P2_R.KGYGDFSR.Y 12 1	1692889578_ECstar-RECQL5_18	27298	1692889578_ECstar-RECQL5_18.mgf	23247	4	840.676	3358.68	0.676	4	3358.67	0.673	SPT5			FALSE	RECQL5	RECQL5		FALSE	LGYWNQQMVPIKEMTDVLK	KGYGDFSR	247	476	19	8	12	1	258	476	4	BS3	138.068	8	20	8	0	0	0.556	8	17.899	FALSE	TRUE	FALSE	FALSE	Between	0.015	0.016	0.029
Scan: 8834 Run: 1692889578_ECstar-RECQL5_15 P1_K.SKAIISSSDDSSDEDKLK.I P2_K.GEEGSDDDETENGPKPK.K 2 15	1692889578_ECstar-RECQL5_15	8834	1692889578_ECstar-RECQL5_15.mgf	6409	5	773.956	3864.74	0.745	5	3864.74	0.74	CTR9			FALSE	CTR9	CTR9		FALSE	SKAIISSSDDSSDEDKLK	GEEGSDDDETENGPKPK	1010	966	18	17	2	15	1011	980	5	BS3	138.068	11	17	11	0	0	0.375	11	17.899	FALSE	TRUE	FALSE	FALSE	Self	0.001	0.001	0.002
Scan: 17909 Run: 1692889578_ECstar-RECQL5_15 P1_R.TKQPIPAAYNR.Y P2_K.IDTMGTYHGMTLKSVTEGASAR.K 2 13	1692889578_ECstar-RECQL5_15	17909	1692889578_ECstar-RECQL5_15.mgf	14792	5	745.178	3720.86	0.856	5	3720.86	0.86	CDC73			FALSE	CDC73	CDC73		FALSE	IDTMGTYHGMTLKSVTEGASAR	TKQPIPAAYNR	309	282	22	11	13	2	321	283	5	BS3	138.068	10	17	10	0	0	0.405	10	17.892	FALSE	TRUE	FALSE	FALSE	Self	0.001	0.001	0.002
Scan: 20555 Run: 1692889578_ECstar-RECQL5_15 P1_R.TKQPIPAAYNR.Y P2_R.STIKTDLDDDITALK.Q 2 4	1692889578_ECstar-RECQL5_15	20555	1692889578_ECstar-RECQL5_15.mgf	17250	4	761.906	3043.59	0.594	4	3043.61	0.608	CDC73			FALSE	CDC73	CDC73		FALSE	TKQPIPAAYNR	STIKTDLDDDITALK	282	195	11	15	2	4	283	198	4	BS3	138.068	13	13	13	0	0	0.464	13	17.885	FALSE	TRUE	FALSE	FALSE	Self	0.001	0.001	0.002
Scan: 10832 Run: 1692889578_ECstar-RECQL5_14_20241113215030 P1_K.YFGDALPACcmAKGCcmDHCcmQNPTAVR.R P2_R.SVKEEAQNLIR.H 11 3	1692889578_ECstar-RECQL5_14_20241113215030	10832	1692889578_ECstar-RECQL5_14_20241113215030.mgf	8692	5	807.189	4030.91	0.907	5	4030.91	0.909	RECQL5			FALSE	RECQL5	RECQL5		FALSE	YFGDALPACcmAKGCcmDHCcmQNPTAVR	SVKEEAQNLIR	419	958	23	11	11	3	429	960	5	BS3	138.068	9	22	9	0	0	0.5	9	17.88	FALSE	TRUE	FALSE	FALSE	Self	0.001	0.001	0.002
Scan: 17656 Run: 1692889578_ECstar-RECQL5_15 P1_R.SLSEAMoxSVEKIAAIK.A P2_R.AADEVLAEAKKPR.I 10 10	1692889578_ECstar-RECQL5_15	17656	1692889578_ECstar-RECQL5_15.mgf	14555	4	782.679	3126.69	0.687	4	3126.68	0.685	CDC73			FALSE	CDC73	CDC73		FALSE	SLSEAMoxSVEKIAAIK	AADEVLAEAKKPR	172	127	15	13	10	10	181	136	4	BS3	138.068	11	11	12	0	0	0.393	11	17.868	FALSE	TRUE	FALSE	FALSE	Self	0.001	0.001	0.002
Scan: 13411 Run: 1692889578_ECstar-RECQL5_14_20241113215030 P1_R.VGAGFPKGSCcmPFQTATELMETTR.I P2_K.AKSSSGGSSLAK.G 7 2	1692889578_ECstar-RECQL5_14_20241113215030	13411	1692889578_ECstar-RECQL5_14_20241113215030.mgf	11082	4	926.207	3700.8	0.798	4	3700.81	0.808	RECQL5			FALSE	RECQL5	RECQL5		FALSE	VGAGFPKGSCcmPFQTATELMETTR	AKSSSGGSSLAK	655	732	23	12	7	2	661	733	4	BS3	138.068	9	24	9	0	0	0.409	9	17.864	FALSE	TRUE	FALSE	FALSE	Self	0.001	0.001	0.002
Scan: 20293 Run: 1692889578_ECstar-RECQL5_18 P1_R.KMTLSLADR.Ccm P2_K.FEQIYLSKPTHWER.D 1 8	1692889578_ECstar-RECQL5_18	20293	1692889578_ECstar-RECQL5_18.mgf	17059	4	752.143	3004.54	0.543	4	3004.55	0.548	RPB2			FALSE	LEO1	LEO1		FALSE	FEQIYLSKPTHWER	KMTLSLADR	88	503	14	9	8	1	95	503	4	BS3	138.068	9	14	9	0	0	0.538	9	17.863	FALSE	TRUE	FALSE	FALSE	Between	0.015	0.016	0.028
Scan: 7008 Run: 1692889578_ECstar-RECQL5_17 P1_-.APTIQTQAQR.E P2_K.AKSSSGGSSLAK.G 1 2	1692889578_ECstar-RECQL5_17	7008	1692889578_ECstar-RECQL5_17.mgf	5130	3	777.415	2329.22	0.222	3	2329.22	0.224	Paf1			FALSE	RECQL5	RECQL5		FALSE	APTIQTQAQR	AKSSSGGSSLAK	2	732	10	12	1	2	2	733	3	BS3	138.068	11	11	11	0	0	0.5	11	17.858	FALSE	TRUE	FALSE	FALSE	Between	0.015	0.016	0.028
Scan: 1910 Run: 1692889578_ECstar-RECQL5_17 P1_K.EQEEKRLR.E P2_R.EKEEQKK.L 5 2	1692889578_ECstar-RECQL5_17	1910	1692889578_ECstar-RECQL5_17.mgf	486	3	715.049	2142.13	0.126	3	2142.13	0.128	CTR9			FALSE	CTR9	CTR9		FALSE	EKEEQKK	EQEEKRLR	867	859	7	8	2	5	868	863	3	BS3	138.068	8	11	8	0	0	0.714	8	17.85	FALSE	TRUE	FALSE	FALSE	Self	0.001	0.001	0.002
Scan: 8117 Run: 1692889578_ECstar-RECQL5_14_20241113215030 P1_K.VLKAYPNNYETMoxK.I P2_K.ILGSLYAASEDQEKRDIAK.G 3 14	1692889578_ECstar-RECQL5_14_20241113215030	8117	1692889578_ECstar-RECQL5_14_20241113215030.mgf	6148	5	766.996	3829.94	0.944	5	3829.95	0.945	CTR9			FALSE	CTR9	CTR9		FALSE	ILGSLYAASEDQEKRDIAK	VLKAYPNNYETMoxK	380	367	19	13	14	3	393	369	5	BS3	138.068	12	15	12	0	0	0.472	12	17.846	FALSE	TRUE	FALSE	FALSE	Self	0.001	0.001	0.002
Scan: 10402 Run: 1692889578_ECstar-RECQL5_17 P1_R.ASKDGQPYDMGGSAK.S P2_-.APTIQTQAQR.E 3 1	1692889578_ECstar-RECQL5_17	10402	1692889578_ECstar-RECQL5_17.mgf	8287	3	921.452	2761.33	0.333	3	2761.33	0.334	RECQL5			FALSE	Paf1	Paf1		FALSE	ASKDGQPYDMGGSAK	APTIQTQAQR	611	2	15	10	3	1	613	2	3	BS3	138.068	10	13	10	0	0	0.5	10	17.843	FALSE	TRUE	FALSE	FALSE	Between	0.015	0.016	0.028
Scan: 17064 Run: 1692889578_ECstar-RECQL5_15 P1_K.KGGEFDEFVNDDTDDDLPISKK.K P2_R.AQYVEKTK.N 21 6	1692889578_ECstar-RECQL5_15	17064	1692889578_ECstar-RECQL5_15.mgf	14004	4	897.687	3586.72	0.721	4	3586.72	0.72	CTR9			FALSE	CTR9	CTR9		FALSE	KGGEFDEFVNDDTDDDLPISKK	AQYVEKTK	913	879	22	8	21	6	933	884	4	BS3	138.068	7	27	7	0	0	0.571	7	17.836	FALSE	TRUE	FALSE	FALSE	Self	0.001	0.001	0.002
Scan: 12087 Run: 1692889578_ECstar-RECQL5_14_20241113215030 P1_K.YFGDALPACcmAKGCcmDHCcmQNPTAVR.R P2_K.DFCcmLKALGQEADK.G 11 5	1692889578_ECstar-RECQL5_14_20241113215030	12087	1692889578_ECstar-RECQL5_14_20241113215030.mgf	9866	5	848.795	4238.94	0.939	5	4238.93	0.928	RECQL5			FALSE	RECQL5	RECQL5		FALSE	YFGDALPACcmAKGCcmDHCcmQNPTAVR	DFCcmLKALGQEADK	419	244	23	13	11	5	429	248	5	BS3	138.068	10	20	10	0	0	0.417	10	17.83	FALSE	TRUE	FALSE	FALSE	Self	0.001	0.001	0.002
Scan: 17594 Run: 1692889578_ECstar-RECQL5_15 P1_R.SLSEAMoxSVEKIAAIK.A P2_R.LEGHKEGIVQTEQIR.S 10 5	1692889578_ECstar-RECQL5_15	17594	1692889578_ECstar-RECQL5_15.mgf	14497	5	694.174	3465.84	0.835	5	3465.84	0.839	CDC73			FALSE	CDC73	CDC73		FALSE	LEGHKEGIVQTEQIR	SLSEAMoxSVEKIAAIK	157	172	15	15	5	10	161	181	5	BS3	138.068	12	15	12	0	0	0.429	12	17.826	FALSE	TRUE	FALSE	FALSE	Self	0.001	0.001	0.002
Scan: 12517 Run: 1692889578_ECstar-RECQL5_16 P1_K.VANLYKASVLKK.V P2_R.LTVKAR.E 6 4	1692889578_ECstar-RECQL5_16	12517	1692889578_ECstar-RECQL5_16.mgf	10205	4	540.338	2157.32	0.324	4	2157.32	0.325	RECQL5			FALSE	RECQL5	RECQL5		FALSE	VANLYKASVLKK	LTVKAR	593	545	12	6	6	4	598	548	4	BS3	138.068	7	18	7	0	0	0.7	7	17.823	FALSE	TRUE	FALSE	FALSE	Self	0.001	0.001	0.002
Scan: 17102 Run: 1692889578_ECstar-RECQL5_13_20241113185804 P1_K.VLKAYPNNYETMoxK.I P2_R.IDPNVLLDPADEKLLEEEIQAPTSSKR.S 3 26	1692889578_ECstar-RECQL5_13_20241113185804	17102	1692889578_ECstar-RECQL5_13_20241113185804.mgf	11759	5	949.69	4743.42	0.416	5	4743.42	0.42	Paf1			FALSE	CTR9	CTR9		FALSE	IDPNVLLDPADEKLLEEEIQAPTSSKR	VLKAYPNNYETMoxK	94	367	27	13	26	3	119	369	5	BS3	138.068	11	17	11	0	0	0.346	11	17.81	FALSE	TRUE	FALSE	FALSE	Between	0.015	0.016	0.028
Scan: 6993 Run: 1692889578_ECstar-RECQL5_20 P1_R.KGYGDFSR.Y P2_K.HVNEDSQEKK.I 1 9	1692889578_ECstar-RECQL5_20	6993	1692889578_ECstar-RECQL5_20.mgf	3895	3	760.701	2279.08	0.083	3	2279.08	0.082	RPB1			FALSE	RECQL5	RECQL5		FALSE	HVNEDSQEKK	KGYGDFSR	204	476	10	8	9	1	212	476	3	BS3	138.068	8	17	8	0	0	0.571	8	17.809	FALSE	TRUE	FALSE	FALSE	Between	0.015	0.016	0.028
Scan: 12958 Run: 1692889578_ECstar-RECQL5_14_20241113215030 P1_R.GLSASYLEPDRYDEEEEGEESISLAAIKNR.Y P2_K.EVANLKPK.S 28 6	1692889578_ECstar-RECQL5_14_20241113215030	12958	1692889578_ECstar-RECQL5_14_20241113215030.mgf	10668	5	882.044	4405.18	0.184	5	4405.18	0.181	LEO1			FALSE	SPT5	SPT5		FALSE	GLSASYLEPDRYDEEEEGEESISLAAIKNR	EVANLKPK	564	269	30	8	28	6	591	274	5	BS3	138.068	7	34	7	0	0	0.5	7	17.799	FALSE	TRUE	FALSE	FALSE	Between	0.015	0.016	0.028
Scan: 8612 Run: 1692889578_ECstar-RECQL5_14_20241113215030 P1_K.TVIKEGEEQLQTQHQKTFIGK.I P2_R.KMTLSLADR.Ccm 16 1	1692889578_ECstar-RECQL5_14_20241113215030	8612	1692889578_ECstar-RECQL5_14_20241113215030.mgf	6611	5	723.591	3612.92	0.919	5	3612.92	0.919	RPB2			FALSE	LEO1	LEO1		FALSE	TVIKEGEEQLQTQHQKTFIGK	KMTLSLADR	131	503	21	9	16	1	146	503	5	BS3	138.068	10	18	10	0	0	0.45	10	17.798	FALSE	TRUE	FALSE	FALSE	Between	0.015	0.016	0.028
Scan: 12301 Run: 1692889578_ECstar-RECQL5_16 P1_K.KEIVVK.G P2_R.AADEVLAEAKKPR.I 1 10	1692889578_ECstar-RECQL5_16	12301	1692889578_ECstar-RECQL5_16.mgf	10003	4	563.332	2249.3	0.3	4	2249.3	0.299	CDC73			FALSE	CDC73	CDC73		FALSE	AADEVLAEAKKPR	KEIVVK	127	16	13	6	10	1	136	16	4	BS3	138.068	7	18	7	0	0	0.7	7	17.796	FALSE	TRUE	FALSE	FALSE	Self	0.001	0.001	0.002
Scan: 9929 Run: 1692889578_ECstar-RECQL5_17 P1_R.TTYIKR.V P2_-.APTIQTQAQR.E 5 1	1692889578_ECstar-RECQL5_17	9929	1692889578_ECstar-RECQL5_17.mgf	7846	3	678.045	2031.11	0.113	3	2031.11	0.111	Paf1			FALSE	SPT6	SPT6		FALSE	APTIQTQAQR	TTYIKR	2	1326	10	6	1	5	2	1330	3	BS3	138.068	7	13	7	0	0	0.722	7	17.794	FALSE	TRUE	FALSE	FALSE	Between	0.015	0.016	0.028
Scan: 9721 Run: 1692889578_ECstar-RECQL5_16 P1_K.KAKQDVIEVIEK.A P2_R.DKTGSSAQK.S 3 2	1692889578_ECstar-RECQL5_16	9721	1692889578_ECstar-RECQL5_16.mgf	7626	4	615.34	2457.33	0.331	4	2457.33	0.333	RPB1			FALSE	RPB1	RPB1		FALSE	KAKQDVIEVIEK	DKTGSSAQK	708	750	12	9	3	2	710	751	4	BS3	138.068	9	15	9	0	0	0.625	9	17.789	FALSE	TRUE	FALSE	FALSE	Self	0.001	0.001	0.002
Scan: 11533 Run: 1692889578_ECstar-RECQL5_15 P1_K.SKAIISSSDDSSDEDKLK.I P2_R.LPPSMKGK.I 2 6	1692889578_ECstar-RECQL5_15	11533	1692889578_ECstar-RECQL5_15.mgf	8921	5	584.703	2918.48	0.48	5	2918.48	0.479	CTR9			FALSE	CTR9	CTR9		FALSE	SKAIISSSDDSSDEDKLK	LPPSMKGK	1010	1000	18	8	2	6	1011	1005	5	BS3	138.068	8	19	8	0	0	0.559	8	17.782	FALSE	TRUE	FALSE	FALSE	Self	0.001	0.001	0.002
Scan: 21325 Run: 1692889578_ECstar-RECQL5_15 P1_R.LGYWNQQMoxVPIKEMTDVLK.V P2_K.HVNEDSQEKK.I 12 9	1692889578_ECstar-RECQL5_15	21325	1692889578_ECstar-RECQL5_15.mgf	17967	5	732.766	3658.8	0.796	5	3658.8	0.801	SPT5			FALSE	RPB1	RPB1		FALSE	LGYWNQQMoxVPIKEMTDVLK	HVNEDSQEKK	247	204	19	10	12	9	258	212	5	BS3	138.068	8	20	8	0	0	0.5	8	17.775	FALSE	TRUE	FALSE	FALSE	Between	0.015	0.016	0.028
Scan: 18592 Run: 1692889578_ECstar-RECQL5_18 P1_K.KVFGFDSFK.T P2_R.DMNEKELEAQEAR.K 1 5	1692889578_ECstar-RECQL5_18	18592	1692889578_ECstar-RECQL5_18.mgf	15541	4	694.339	2773.33	0.327	4	2773.33	0.327	Paf1			FALSE	RECQL5	RECQL5		FALSE	DMNEKELEAQEAR	KVFGFDSFK	355	22	13	9	5	1	359	22	4	BS3	138.068	10	12	10	0	0	0.5	10	17.768	FALSE	TRUE	FALSE	FALSE	Between	0.015	0.016	0.027
Scan: 5741 Run: 1692889578_ECstar-RECQL5_18 P1_R.LLKAK.K P2_K.KLTSDEEGEPSGK.R 3 1	1692889578_ECstar-RECQL5_18	5741	1692889578_ECstar-RECQL5_18.mgf	3941	3	696.048	2085.12	0.122	3	2085.12	0.12	LEO1			FALSE	LEO1	LEO1		FALSE	KLTSDEEGEPSGK	LLKAK	627	622	13	5	1	3	627	624	3	BS3	138.068	5	18	5	0	0	0.75	5	17.765	FALSE	TRUE	FALSE	FALSE	Self	0.001	0.001	0.002
Scan: 8871 Run: 1692889578_ECstar-RECQL5_14_20241113215030 P1_R.KQQNESAEDEQELSEVFMK.T P2_R.AKLNITPTKK.G 1 9	1692889578_ECstar-RECQL5_14_20241113215030	8871	1692889578_ECstar-RECQL5_14_20241113215030.mgf	6854	5	704.764	3518.78	0.783	5	3518.78	0.781	RPB4			FALSE	SPT6	SPT6		FALSE	KQQNESAEDEQELSEVFMK	AKLNITPTKK	45	617	19	10	1	9	45	625	5	BS3	138.068	6	21	6	0	0	0.389	6	17.763	FALSE	TRUE	FALSE	FALSE	Between	0.015	0.016	0.028
Scan: 18423 Run: 1692889578_ECstar-RECQL5_16 P1_R.TKQPIPAAYNR.Y P2_K.TDLDDDITALKQR.S 2 11	1692889578_ECstar-RECQL5_16	18423	1692889578_ECstar-RECQL5_16.mgf	15674	4	725.633	2898.5	0.504	4	2898.51	0.509	CDC73			FALSE	CDC73	CDC73		FALSE	TDLDDDITALKQR	TKQPIPAAYNR	199	282	13	11	11	2	209	283	4	BS3	138.068	10	16	10	0	0	0.6	10	17.758	FALSE	TRUE	FALSE	FALSE	Self	0.001	0.001	0.002
Scan: 16719 Run: 1692889578_ECstar-RECQL5_18 P1_K.TNYVVWGTGKEGQPR.E P2_R.KTEYISTEFNR.Y 10 1	1692889578_ECstar-RECQL5_18	16719	1692889578_ECstar-RECQL5_18.mgf	13833	3	1072.87	3215.58	0.584	3	3215.59	0.589	CDC73			FALSE	Paf1	Paf1		FALSE	TNYVVWGTGKEGQPR	KTEYISTEFNR	38	133	15	11	10	1	47	133	3	BS3	138.068	9	19	9	0	0	0.45	9	17.755	FALSE	TRUE	FALSE	FALSE	Between	0.015	0.016	0.028
Scan: 13259 Run: 1692889578_ECstar-RECQL5_16 P1_K.TKNILMFTGETEATK.E P2_R.EKEEQKK.L 2 2	1692889578_ECstar-RECQL5_16	13259	1692889578_ECstar-RECQL5_16.mgf	10897	5	548.687	2738.4	0.399	5	2738.41	0.405	CTR9			FALSE	CTR9	CTR9		FALSE	TKNILMFTGETEATK	EKEEQKK	885	867	15	7	2	2	886	868	5	BS3	138.068	6	19	6	0	0	0.667	6	17.755	FALSE	TRUE	FALSE	FALSE	Self	0.001	0.001	0.002
Scan: 12615 Run: 1692889578_ECstar-RECQL5_16 P1_R.TKQPIPAAYNR.Y P2_R.AADEVLAEAKKPR.I 2 10	1692889578_ECstar-RECQL5_16	12615	1692889578_ECstar-RECQL5_16.mgf	10297	4	699.137	2792.52	0.518	4	2792.52	0.518	CDC73			FALSE	CDC73	CDC73		FALSE	TKQPIPAAYNR	AADEVLAEAKKPR	282	127	11	13	2	10	283	136	4	BS3	138.068	11	14	11	0	0	0.458	11	17.751	FALSE	TRUE	FALSE	FALSE	Self	0.001	0.001	0.002
Scan: 16714 Run: 1692889578_ECstar-RECQL5_14_20241113215030 P1_R.IDPNVLLDPADEKLLEEEIQAPTSSKR.S P2_R.GALAYYKK.A 26 7	1692889578_ECstar-RECQL5_14_20241113215030	16714	1692889578_ECstar-RECQL5_14_20241113215030.mgf	14153	4	1018.54	4070.14	0.144	4	4070.15	0.146	Paf1			FALSE	CTR9	CTR9		FALSE	IDPNVLLDPADEKLLEEEIQAPTSSKR	GALAYYKK	94	181	27	8	26	7	119	187	4	BS3	138.068	7	36	7	0	0	0.5	7	17.742	FALSE	TRUE	FALSE	FALSE	Between	0.015	0.016	0.027
Scan: 1533 Run: 1692889578_ECstar-RECQL5_14_20241113215030 P1_-.Mbs3_hydSDSEDSNFSEEEDSER.S P2_K.MQNSDDERPQASDEEHR.H 1 12	1692889578_ECstar-RECQL5_14_20241113215030	1533	1692889578_ECstar-RECQL5_14_20241113215030.mgf	124	5	866.747	4328.7	0.698	5	4328.7	0.699	LEO1			FALSE	SPT5	SPT5		FALSE	MQNSDDERPQASDEEHR	Mbs3_hydSDSEDSNFSEEEDSER	243	1	17	17	12	1	254	1	5	BS3	138.068	14	17	14	0	0	0.469	14	17.741	FALSE	TRUE	FALSE	FALSE	Between	0.015	0.016	0.027
Scan: 14949 Run: 1692889578_ECstar-RECQL5_15 P1_R.TKQPIPAAYNR.Y P2_K.ILGSLYAASEDQEKR.D 2 14	1692889578_ECstar-RECQL5_15	14949	1692889578_ECstar-RECQL5_15.mgf	12074	4	769.657	3074.6	0.6	4	3074.6	0.604	CTR9			FALSE	CDC73	CDC73		FALSE	ILGSLYAASEDQEKR	TKQPIPAAYNR	380	282	15	11	14	2	393	283	4	BS3	138.068	11	17	11	0	0	0.55	11	17.739	FALSE	TRUE	FALSE	FALSE	Between	0.015	0.016	0.027
Scan: 1726 Run: 1692889578_ECstar-RECQL5_20 P1_R.SYKEQESKK.G P2_K.KEEER.L 8 1	1692889578_ECstar-RECQL5_20	1726	1692889578_ECstar-RECQL5_20.mgf	288	4	489.249	1952.97	0.967	4	1952.97	0.969	RPB2			FALSE	LEO1	LEO1		FALSE	SYKEQESKK	KEEER	813	538	9	5	8	1	820	538	4	BS3	138.068	7	13	7	0	0	0.812	7	17.73	FALSE	TRUE	FALSE	FALSE	Between	0.015	0.016	0.027
Scan: 19431 Run: 1692889578_ECstar-RECQL5_14_20241113215030 P1_K.TFIGKIPIMoxLR.S P2_R.IISDGLKYSLATGNWGDQK.K 5 7	1692889578_ECstar-RECQL5_14_20241113215030	19431	1692889578_ECstar-RECQL5_14_20241113215030.mgf	16674	4	877.726	3506.88	0.875	4	3506.89	0.885	RPB2			FALSE	RPB2	RPB2		FALSE	IISDGLKYSLATGNWGDQK	TFIGKIPIMoxLR	439	147	19	11	7	5	445	151	4	BS3	138.068	10	18	10	0	0	0.5	10	17.729	FALSE	TRUE	FALSE	FALSE	Self	0.001	0.001	0.002
Scan: 21403 Run: 1692889578_ECstar-RECQL5_16 P1_K.TDLDDDITALKQR.S P2_R.KMTLSLADR.Ccm 11 1	1692889578_ECstar-RECQL5_16	21403	1692889578_ECstar-RECQL5_16.mgf	18453	4	669.602	2674.38	0.38	4	2674.39	0.385	CDC73			FALSE	LEO1	LEO1		FALSE	TDLDDDITALKQR	KMTLSLADR	199	503	13	9	11	1	209	503	4	BS3	138.068	8	16	8	0	0	0.5	8	17.724	FALSE	TRUE	FALSE	FALSE	Between	0.015	0.016	0.027
Scan: 10995 Run: 1692889578_ECstar-RECQL5_17 P1_K.TNYVVWGTGKEGQPR.E P2_R.STQVKR.A 10 5	1692889578_ECstar-RECQL5_17	10995	1692889578_ECstar-RECQL5_17.mgf	8826	3	849.783	2546.33	0.328	3	2546.32	0.324	CDC73			FALSE	CDC73	CDC73		FALSE	TNYVVWGTGKEGQPR	STQVKR	38	121	15	6	10	5	47	125	3	BS3	138.068	5	21	5	0	0	0.7	5	17.723	FALSE	TRUE	FALSE	FALSE	Self	0.001	0.001	0.002
Scan: 21419 Run: 1692889578_ECstar-RECQL5_19 P1_K.MATNTVYVFAKK.D P2_R.KGYGDFSR.Y 11 1	1692889578_ECstar-RECQL5_19	21419	1692889578_ECstar-RECQL5_19.mgf	16166	3	813.751	2438.23	0.23	3	2438.23	0.23	RPB2			FALSE	RECQL5	RECQL5		FALSE	MATNTVYVFAKK	KGYGDFSR	200	476	12	8	11	1	210	476	3	BS3	138.068	9	17	9	0	0	0.643	9	17.72	FALSE	TRUE	FALSE	FALSE	Between	0.015	0.016	0.027
Scan: 6814 Run: 1692889578_ECstar-RECQL5_14_20241113215030 P1_K.TFEDAQKSISQHYSKPR.V P2_R.KMTLSLADR.Ccm 7 1	1692889578_ECstar-RECQL5_14_20241113215030	6814	1692889578_ECstar-RECQL5_14_20241113215030.mgf	4941	5	639.533	3192.63	0.627	5	3192.62	0.624	Paf1			FALSE	LEO1	LEO1		FALSE	TFEDAQKSISQHYSKPR	KMTLSLADR	182	503	17	9	7	1	188	503	5	BS3	138.068	9	15	9	0	0	0.469	9	17.717	FALSE	TRUE	FALSE	FALSE	Between	0.015	0.016	0.027
Scan: 19896 Run: 1692889578_ECstar-RECQL5_13_20241113185804 P1_R.KRDQEEEMoxDYAPDDVYDYK.I P2_R.GMoxMDEEGNQFVAYFLPVEETLKK.R 1 22	1692889578_ECstar-RECQL5_13_20241113185804	19896	1692889578_ECstar-RECQL5_13_20241113185804.mgf	14026	5	1051.47	5252.31	0.309	5	5252.34	0.335	Paf1			FALSE	Paf1	Paf1		FALSE	GMoxMDEEGNQFVAYFLPVEETLKK	KRDQEEEMoxDYAPDDVYDYK	248	272	23	19	22	1	269	272	5	BS3	138.068	12	24	12	0	0	0.361	12	17.713	FALSE	TRUE	FALSE	FALSE	Self	0.001	0.001	0.002
Scan: 15211 Run: 1692889578_ECstar-RECQL5_17 P1_R.KTEYISTEFNR.Y P2_R.EYNWNVKNK.A 1 7	1692889578_ECstar-RECQL5_17	15211	1692889578_ECstar-RECQL5_17.mgf	12717	3	907.116	2718.32	0.325	3	2718.33	0.329	Paf1			FALSE	Paf1	Paf1		FALSE	KTEYISTEFNR	EYNWNVKNK	133	294	11	9	1	7	133	300	3	BS3	138.068	11	11	11	0	0	0.55	11	17.713	FALSE	TRUE	FALSE	FALSE	Self	0.001	0.001	0.002
Scan: 18132 Run: 1692889578_ECstar-RECQL5_16 P1_R.LWDLENGKQIK.S P2_-.APTIQTQAQR.E 8 1	1692889578_ECstar-RECQL5_16	18132	1692889578_ECstar-RECQL5_16.mgf	15406	3	865.468	2593.38	0.382	3	2593.39	0.386	Ski8			FALSE	Paf1	Paf1		FALSE	LWDLENGKQIK	APTIQTQAQR	90	2	11	10	8	1	97	2	3	BS3	138.068	9	14	9	0	0	0.5	9	17.707	FALSE	TRUE	FALSE	FALSE	Between	0.015	0.016	0.027
Scan: 12979 Run: 1692889578_ECstar-RECQL5_14_20241113215030 P1_R.GLSASYLEPDRYDEEEEGEESISLAAIKNR.Y P2_K.EVANLKPK.S 28 6	1692889578_ECstar-RECQL5_14_20241113215030	12979	1692889578_ECstar-RECQL5_14_20241113215030.mgf	10688	4	1102.3	4405.18	0.176	4	4405.18	0.181	LEO1			FALSE	SPT5	SPT5		FALSE	GLSASYLEPDRYDEEEEGEESISLAAIKNR	EVANLKPK	564	269	30	8	28	6	591	274	4	BS3	138.068	6	36	6	0	0	0.429	6	17.706	FALSE	TRUE	FALSE	FALSE	Between	0.015	0.016	0.027
Scan: 19043 Run: 1692889578_ECstar-RECQL5_18 P1_K.TNYVVWGTGKEGQPR.E P2_R.SVKEEAQNLIR.H 10 3	1692889578_ECstar-RECQL5_18	19043	1692889578_ECstar-RECQL5_18.mgf	15946	3	1039.21	3114.6	0.601	3	3114.61	0.61	CDC73			FALSE	RECQL5	RECQL5		FALSE	TNYVVWGTGKEGQPR	SVKEEAQNLIR	38	958	15	11	10	3	47	960	3	BS3	138.068	9	19	9	0	0	0.5	9	17.706	FALSE	TRUE	FALSE	FALSE	Between	0.015	0.016	0.027
Scan: 9021 Run: 1692889578_ECstar-RECQL5_14_20241113215030 P1_K.ILGSLYAASEDQEKR.D P2_R.GDKENASQCcmFEKVLK.A 14 12	1692889578_ECstar-RECQL5_14_20241113215030	9021	1692889578_ECstar-RECQL5_14_20241113215030.mgf	6995	5	714.76	3568.76	0.763	5	3568.77	0.772	CTR9			FALSE	CTR9	CTR9		FALSE	GDKENASQCcmFEKVLK	ILGSLYAASEDQEKR	355	380	15	15	12	14	366	393	5	BS3	138.068	12	12	14	0	0	0.429	12	17.697	FALSE	TRUE	FALSE	FALSE	Self	0.001	0.001	0.002
Scan: 16320 Run: 1692889578_ECstar-RECQL5_15 P1_R.NKTQISLVR.M P2_K.KGFDQEEVFEKPTR.E 2 1	1692889578_ECstar-RECQL5_15	16320	1692889578_ECstar-RECQL5_15.mgf	13311	5	581.913	2904.53	0.529	5	2904.53	0.535	RPB2			FALSE	RPB2	RPB2		FALSE	KGFDQEEVFEKPTR	NKTQISLVR	821	1142	14	9	1	2	821	1143	5	BS3	138.068	9	14	9	0	0	0.538	9	17.693	FALSE	TRUE	FALSE	FALSE	Self	0.001	0.001	0.002
Scan: 24339 Run: 1692889578_ECstar-RECQL5_14_20241113215030 P1_K.NFSKNIFAILQSVK.A P2_R.ALAIYKQVLR.N 4 6	1692889578_ECstar-RECQL5_14_20241113215030	24339	1692889578_ECstar-RECQL5_14_20241113215030.mgf	21201	3	974.241	2919.7	0.702	3	2919.7	0.695	CDC73			FALSE	CTR9	CTR9		FALSE	NFSKNIFAILQSVK	ALAIYKQVLR	244	632	14	10	4	6	247	637	3	BS3	138.068	11	14	11	0	0	0.538	11	17.678	FALSE	TRUE	FALSE	FALSE	Between	0.015	0.016	0.027
Scan: 8643 Run: 1692889578_ECstar-RECQL5_14_20241113215030 P1_K.NICcmEGGEEMDNKFGVEQPEGDEDLTKEK.G P2_K.IKDILAK.S 26 2	1692889578_ECstar-RECQL5_14_20241113215030	8643	1692889578_ECstar-RECQL5_14_20241113215030.mgf	6640	5	827.801	4133.97	0.969	5	4133.97	0.966	RPB1			FALSE	RPB1	RPB1		FALSE	NICcmEGGEEMDNKFGVEQPEGDEDLTKEK	IKDILAK	152	126	28	7	26	2	177	127	5	BS3	138.068	5	33	5	0	0	0.5	5	17.672	FALSE	TRUE	FALSE	FALSE	Self	0.001	0.001	0.002
Scan: 1481 Run: 1692889578_ECstar-RECQL5_16 P1_-.QPGCcmLGHWDAESER.Ccm P2_K.EGSEDEHSGSESER.E 1 10	1692889578_ECstar-RECQL5_16	1481	1692889578_ECstar-RECQL5_16.mgf	93	5	663.476	3312.34	0.345	5	3312.35	0.35	decoy:RECQL5	decoy:	decoy	TRUE	Paf1	Paf1		FALSE	QPGCcmLGHWDAESER	EGSEDEHSGSESER	2	407	14	14	1	10	2	416	5	BS3	138.068	9	17	9	0	0	0.615	9	17.665	TRUE	FALSE	TRUE	FALSE	Between	0.016	0.018	0.027
Scan: 17288 Run: 1692889578_ECstar-RECQL5_14_20241113215030 P1_R.LKELINISK.K P2_K.KPKTPSLTVFLLGQSAR.D 2 3	1692889578_ECstar-RECQL5_14_20241113215030	17288	1692889578_ECstar-RECQL5_14_20241113215030.mgf	14688	5	608.367	3036.8	0.796	5	3036.8	0.795	RPB1			FALSE	RPB1	RPB1		FALSE	KPKTPSLTVFLLGQSAR	LKELINISK	1133	1124	17	9	3	2	1135	1125	5	BS3	138.068	7	19	7	0	0	0.438	7	17.662	FALSE	TRUE	FALSE	FALSE	Self	0.001	0.001	0.002
Scan: 20708 Run: 1692889578_ECstar-RECQL5_18 P1_K.TNYVVWGTGKEGQPR.E P2_R.ALAIYKQVLR.N 10 6	1692889578_ECstar-RECQL5_18	20708	1692889578_ECstar-RECQL5_18.mgf	17439	4	751.665	3002.63	0.63	4	3002.63	0.634	CDC73			FALSE	CTR9	CTR9		FALSE	TNYVVWGTGKEGQPR	ALAIYKQVLR	38	632	15	10	10	6	47	637	4	BS3	138.068	8	19	8	0	0	0.5	8	17.655	FALSE	TRUE	FALSE	FALSE	Between	0.016	0.016	0.026
Scan: 6855 Run: 1692889578_ECstar-RECQL5_18 P1_-.GPGSMoxALETVPK.D P2_R.EKQHQR.G 1 2	1692889578_ECstar-RECQL5_18	6855	1692889578_ECstar-RECQL5_18.mgf	4945	3	722.372	2164.09	0.094	3	2164.09	0.095	SPT4			FALSE	LEO1	LEO1		FALSE	GPGSMoxALETVPK	EKQHQR	1	558	12	6	1	2	1	559	3	BS3	138.068	6	19	6	0	0	0.6	6	17.655	FALSE	TRUE	FALSE	FALSE	Between	0.016	0.016	0.026
Scan: 15275 Run: 1692889578_ECstar-RECQL5_15 P1_K.TNYVVWGTGKEGQPR.E P2_K.SKAIISSSDDSSDEDKLK.I 10 2	1692889578_ECstar-RECQL5_15	15275	1692889578_ECstar-RECQL5_15.mgf	12365	4	939.217	3752.84	0.839	4	3752.84	0.838	CTR9			FALSE	CDC73	CDC73		FALSE	SKAIISSSDDSSDEDKLK	TNYVVWGTGKEGQPR	1010	38	18	15	2	10	1011	47	4	BS3	138.068	13	13	13	0	0	0.412	13	17.648	FALSE	TRUE	FALSE	FALSE	Between	0.016	0.017	0.026
Scan: 16940 Run: 1692889578_ECstar-RECQL5_14_20241113215030 P1_K.VLKAYPNNYETMK.I P2_R.IDPNVLLDPADEKLLEEEIQAPTSSKR.S 3 26	1692889578_ECstar-RECQL5_14_20241113215030	16940	1692889578_ECstar-RECQL5_14_20241113215030.mgf	14363	5	946.493	4727.43	0.427	5	4727.43	0.426	Paf1			FALSE	CTR9	CTR9		FALSE	IDPNVLLDPADEKLLEEEIQAPTSSKR	VLKAYPNNYETMK	94	367	27	13	26	3	119	369	5	BS3	138.068	11	21	11	0	0	0.404	11	17.646	FALSE	TRUE	FALSE	FALSE	Between	0.016	0.017	0.026
Scan: 28006 Run: 1692889578_ECstar-RECQL5_18 P1_K.YFLASLDRAK.A P2_R.LGNLGEAKK.Y 1 8	1692889578_ECstar-RECQL5_18	28006	1692889578_ECstar-RECQL5_18.mgf	23859	4	563.318	2249.24	0.242	4	2249.24	0.242	CTR9			FALSE	CTR9	CTR9		FALSE	YFLASLDRAK	LGNLGEAKK	473	464	10	9	1	8	473	471	4	BS3	138.068	10	10	10	0	0	0.556	10	17.638	FALSE	TRUE	FALSE	FALSE	Self	0.001	0.001	0.002
Scan: 18466 Run: 1692889578_ECstar-RECQL5_18 P1_R.YGISNEKPEVKIGVSVK.Q P2_R.NLTYSAPLYVDITK.T 7 4	1692889578_ECstar-RECQL5_18	18466	1692889578_ECstar-RECQL5_18.mgf	15426	3	1194.65	3580.92	0.918	3	3580.93	0.928	Paf1			FALSE	RPB2	RPB2		FALSE	YGISNEKPEVKIGVSVK	NLTYSAPLYVDITK	144	117	17	14	7	4	150	120	3	BS3	138.068	11	12	11	0	0	0.406	11	17.633	FALSE	TRUE	FALSE	FALSE	Between	0.016	0.017	0.025
Scan: 11090 Run: 1692889578_ECstar-RECQL5_20 P1_R.KGYGDFSR.Y P2_R.DGKLAKPR.Q 1 3	1692889578_ECstar-RECQL5_20	11090	1692889578_ECstar-RECQL5_20.mgf	6632	3	651.018	1950.03	0.033	3	1950.03	0.032	RECQL5			FALSE	RPB2	RPB2		FALSE	KGYGDFSR	DGKLAKPR	476	492	8	8	1	3	476	494	3	BS3	138.068	9	10	9	0	0	0.714	9	17.632	FALSE	TRUE	FALSE	FALSE	Between	0.016	0.017	0.025
Scan: 12633 Run: 1692889578_ECstar-RECQL5_16 P1_R.TKQPIPAAYNR.Y P2_R.AADEVLAEAKKPR.I 2 10	1692889578_ECstar-RECQL5_16	12633	1692889578_ECstar-RECQL5_16.mgf	10314	5	559.51	2792.51	0.513	5	2792.52	0.518	CDC73			FALSE	CDC73	CDC73		FALSE	TKQPIPAAYNR	AADEVLAEAKKPR	282	127	11	13	2	10	283	136	5	BS3	138.068	11	11	13	0	0	0.542	11	17.626	FALSE	TRUE	FALSE	FALSE	Self	0.001	0.001	0.002
Scan: 10764 Run: 1692889578_ECstar-RECQL5_18 P1_K.YSLATGNWGDQKK.A P2_R.AMQKSGRPLK.S 12 4	1692889578_ECstar-RECQL5_18	10764	1692889578_ECstar-RECQL5_18.mgf	8469	3	907.481	2719.42	0.42	3	2719.41	0.412	RPB2			FALSE	RPB1	RPB1		FALSE	YSLATGNWGDQKK	AMQKSGRPLK	446	328	13	10	12	4	457	331	3	BS3	138.068	10	15	10	0	0	0.556	10	17.621	FALSE	TRUE	FALSE	FALSE	Between	0.016	0.017	0.025
Scan: 17604 Run: 1692889578_ECstar-RECQL5_14_20241113215030 P1_R.VSSLNSKLSAQER.K P2_R.TSFDDRLEDDDFDLIEENLGVKVK.R 7 22	1692889578_ECstar-RECQL5_14_20241113215030	17604	1692889578_ECstar-RECQL5_14_20241113215030.mgf	14983	5	874.437	4367.15	0.15	5	4367.17	0.166	SPT6			FALSE	RECQL5	RECQL5		FALSE	TSFDDRLEDDDFDLIEENLGVKVK	VSSLNSKLSAQER	93	97	24	13	22	7	114	103	5	BS3	138.068	9	24	9	0	0	0.375	9	17.62	FALSE	TRUE	FALSE	FALSE	Between	0.016	0.017	0.025
Scan: 7897 Run: 1692889578_ECstar-RECQL5_18 P1_K.LLKEQEEKR.L P2_R.AKQEQEKELLR.Q 8 7	1692889578_ECstar-RECQL5_18	7897	1692889578_ECstar-RECQL5_18.mgf	5901	4	671.126	2680.47	0.475	4	2680.48	0.476	CTR9			FALSE	CTR9	CTR9		FALSE	AKQEQEKELLR	LLKEQEEKR	843	856	11	9	7	8	849	863	4	BS3	138.068	9	13	9	0	0	0.625	9	17.614	FALSE	TRUE	FALSE	FALSE	Self	0.001	0.001	0.002
Scan: 20272 Run: 1692889578_ECstar-RECQL5_14_20241113215030 P1_R.VSNFKPGVYAVSVTGRLPQGIVRELK.S P2_R.IMoxKIDIEK.F 14 3	1692889578_ECstar-RECQL5_14_20241113215030	20272	1692889578_ECstar-RECQL5_14_20241113215030.mgf	17450	5	792.249	3956.21	0.21	5	3956.22	0.217	SPT4			FALSE	SPT6	SPT6		FALSE	VSNFKPGVYAVSVTGRLPQGIVRELK	IMoxKIDIEK	81	1270	26	8	14	3	94	1272	5	BS3	138.068	4	23	4	0	0	0.357	4	17.613	FALSE	TRUE	FALSE	FALSE	Between	0.016	0.017	0.031
Scan: 18138 Run: 1692889578_ECstar-RECQL5_16 P1_K.TNYVVWGTGKEGQPR.E P2_R.KMTLSLADR.Ccm 10 1	1692889578_ECstar-RECQL5_16	18138	1692889578_ECstar-RECQL5_16.mgf	15412	4	716.623	2862.46	0.462	4	2862.47	0.47	CDC73			FALSE	LEO1	LEO1		FALSE	TNYVVWGTGKEGQPR	KMTLSLADR	38	503	15	9	10	1	47	503	4	BS3	138.068	8	17	8	0	0	0.5	8	17.613	FALSE	TRUE	FALSE	FALSE	Between	0.016	0.017	0.031
Scan: 11971 Run: 1692889578_ECstar-RECQL5_17 P1_K.LLVDSNNPKIK.D P2_K.GKNICcmEGGEEMDNK.F 9 2	1692889578_ECstar-RECQL5_17	11971	1692889578_ECstar-RECQL5_17.mgf	9718	4	740.369	2957.45	0.447	4	2957.45	0.447	RPB1			FALSE	RPB1	RPB1		FALSE	GKNICcmEGGEEMDNK	LLVDSNNPKIK	150	117	14	11	2	9	151	125	4	BS3	138.068	10	14	10	0	0	0.538	10	17.61	FALSE	TRUE	FALSE	FALSE	Self	0.001	0.001	0.002
Scan: 9373 Run: 1692889578_ECstar-RECQL5_14_20241113215030 P1_K.GKEETEGFKIDTMGTYHGMTLK.S P2_-.APTIQTQAQR.E 2 1	1692889578_ECstar-RECQL5_14_20241113215030	9373	1692889578_ECstar-RECQL5_14_20241113215030.mgf	7325	5	745.569	3722.81	0.81	5	3722.83	0.828	CDC73			FALSE	Paf1	Paf1		FALSE	GKEETEGFKIDTMGTYHGMTLK	APTIQTQAQR	300	2	22	10	2	1	301	2	5	BS3	138.068	11	17	11	0	0	0.405	11	17.604	FALSE	TRUE	FALSE	FALSE	Between	0.016	0.017	0.031
Scan: 19110 Run: 1692889578_ECstar-RECQL5_19 P1_R.KTEYISTEFNR.Y P2_R.GALAYYKK.A 1 7	1692889578_ECstar-RECQL5_19	19110	1692889578_ECstar-RECQL5_19.mgf	14285	3	813.425	2437.25	0.253	3	2437.25	0.253	Paf1			FALSE	CTR9	CTR9		FALSE	KTEYISTEFNR	GALAYYKK	133	181	11	8	1	7	133	187	3	BS3	138.068	9	13	9	0	0	0.643	9	17.603	FALSE	TRUE	FALSE	FALSE	Between	0.016	0.017	0.031
Scan: 17009 Run: 1692889578_ECstar-RECQL5_14_20241113215030 P1_R.KGFLFK.S P2_R.GIYKDDIAQVDYVEPSQNTISLKMIPR.I 1 23	1692889578_ECstar-RECQL5_14_20241113215030	17009	1692889578_ECstar-RECQL5_14_20241113215030.mgf	14427	4	993.282	3969.1	0.1	4	3969.1	0.096	SPT5			FALSE	SPT5	SPT5		FALSE	GIYKDDIAQVDYVEPSQNTISLKMIPR	KGFLFK	284	369	27	6	23	1	306	369	4	BS3	138.068	5	31	5	0	0	0.5	5	17.6	FALSE	TRUE	FALSE	FALSE	Self	0.001	0.001	0.002
Scan: 3782 Run: 1692889578_ECstar-RECQL5_14_20241113215030 P1_K.YFGDALPACcmAKGCcmDHCcmQNPTAVR.R P2_R.KGSGSEQEGEDEEGGER.K 11 5	1692889578_ECstar-RECQL5_14_20241113215030	3782	1692889578_ECstar-RECQL5_14_20241113215030.mgf	2148	5	905.793	4523.93	0.926	5	4523.93	0.929	RECQL5			FALSE	CTR9	CTR9		FALSE	YFGDALPACcmAKGCcmDHCcmQNPTAVR	KGSGSEQEGEDEEGGER	419	939	23	17	11	5	429	943	5	BS3	138.068	11	18	11	0	0	0.375	11	17.598	FALSE	TRUE	FALSE	FALSE	Between	0.016	0.017	0.03
Scan: 29179 Run: 1692889578_ECstar-RECQL5_17 P1_R.SLLLQKK.L P2_R.FEDEELQQILDDIQTKR.S 6 16	1692889578_ECstar-RECQL5_17	29179	1692889578_ECstar-RECQL5_17.mgf	25504	4	772.421	3085.66	0.656	4	3085.66	0.655	RPB4			FALSE	RPB4	RPB4		FALSE	FEDEELQQILDDIQTKR	SLLLQKK	122	85	17	7	16	6	137	90	4	BS3	138.068	5	22	5	0	0	0.417	5	17.597	FALSE	TRUE	FALSE	FALSE	Self	0.001	0.001	0.002
Scan: 20228 Run: 1692889578_ECstar-RECQL5_15 P1_K.QQFTEEEIYKDRDSQITAIEK.T P2_K.IGVSVK.Q 4 4	1692889578_ECstar-RECQL5_15	20228	1692889578_ECstar-RECQL5_15.mgf	16944	3	1104.24	3309.69	0.692	3	3309.7	0.698	Paf1			FALSE	Paf1	Paf1		FALSE	QQFTEEEIYKDRDSQITAIEK	IGVSVK	161	155	21	6	4	4	164	158	3	BS3	138.068	6	23	6	0	0	0.575	6	17.597	FALSE	TRUE	FALSE	FALSE	Self	0.001	0.001	0.002
Scan: 11825 Run: 1692889578_ECstar-RECQL5_17 P1_R.KMTLSLADR.Ccm P2_R.IYSSDSDEGSEEDKAQR.L 1 14	1692889578_ECstar-RECQL5_17	11825	1692889578_ECstar-RECQL5_17.mgf	9581	4	772.616	3086.43	0.435	4	3086.43	0.435	LEO1			FALSE	LEO1	LEO1		FALSE	IYSSDSDEGSEEDKAQR	KMTLSLADR	605	503	17	9	14	1	618	503	4	BS3	138.068	8	18	8	0	0	0.5	8	17.594	FALSE	TRUE	FALSE	FALSE	Self	0.001	0.001	0.002
Scan: 9967 Run: 1692889578_ECstar-RECQL5_15 P1_K.SKAIISSSDDSSDEDKLK.I P2_R.LPPSMoxKGK.I 2 6	1692889578_ECstar-RECQL5_15	9967	1692889578_ECstar-RECQL5_15.mgf	7459	4	734.626	2934.47	0.473	4	2934.47	0.474	CTR9			FALSE	CTR9	CTR9		FALSE	SKAIISSSDDSSDEDKLK	LPPSMoxKGK	1010	1000	18	8	2	6	1011	1005	4	BS3	138.068	8	20	8	0	0	0.618	8	17.593	FALSE	TRUE	FALSE	FALSE	Self	0.001	0.001	0.002
Scan: 6390 Run: 1692889578_ECstar-RECQL5_14_20241113215030 P1_K.TVIKEGEEQLQTQHQKTFIGK.I P2_R.TEMIKKEEER.L 16 6	1692889578_ECstar-RECQL5_14_20241113215030	6390	1692889578_ECstar-RECQL5_14_20241113215030.mgf	4545	5	775.208	3871	0.003	5	3871	0.004	RPB2			FALSE	LEO1	LEO1		FALSE	TVIKEGEEQLQTQHQKTFIGK	TEMIKKEEER	131	533	21	10	16	6	146	538	5	BS3	138.068	8	20	8	0	0	0.5	8	17.591	FALSE	TRUE	FALSE	FALSE	Between	0.016	0.017	0.03
Scan: 13092 Run: 1692889578_ECstar-RECQL5_14_20241113215030 P1_K.IDTMoxGTYHGMTLKSVTEGASAR.K P2_R.ALAIYKQVLR.N 13 6	1692889578_ECstar-RECQL5_14_20241113215030	13092	1692889578_ECstar-RECQL5_14_20241113215030.mgf	10791	5	731.587	3652.9	0.897	5	3652.9	0.896	CDC73			FALSE	CTR9	CTR9		FALSE	IDTMoxGTYHGMTLKSVTEGASAR	ALAIYKQVLR	309	632	22	10	13	6	321	637	5	BS3	138.068	9	20	9	0	0	0.476	9	17.59	FALSE	TRUE	FALSE	FALSE	Between	0.016	0.017	0.03
Scan: 21072 Run: 1692889578_ECstar-RECQL5_15 P1_R.STIKTDLDDDITALK.Q P2_R.AADEVLAEAKKPR.I 4 10	1692889578_ECstar-RECQL5_15	21072	1692889578_ECstar-RECQL5_15.mgf	17731	5	637.545	3182.69	0.691	5	3182.69	0.692	CDC73			FALSE	CDC73	CDC73		FALSE	STIKTDLDDDITALK	AADEVLAEAKKPR	195	127	15	13	4	10	198	136	5	BS3	138.068	11	16	11	0	0	0.458	11	17.589	FALSE	TRUE	FALSE	FALSE	Self	0.001	0.001	0.002
Scan: 9662 Run: 1692889578_ECstar-RECQL5_14_20241113215030 P1_R.KELLADLER.E P2_K.AIISSSDDSSDEDKLKIADEGHPR.N 1 16	1692889578_ECstar-RECQL5_14_20241113215030	9662	1692889578_ECstar-RECQL5_14_20241113215030.mgf	7595	5	762.585	3807.89	0.889	5	3807.9	0.901	CTR9			FALSE	RECQL5	RECQL5		FALSE	AIISSSDDSSDEDKLKIADEGHPR	KELLADLER	1012	110	24	9	16	1	1027	110	5	BS3	138.068	7	27	7	0	0	0.5	7	17.582	FALSE	TRUE	FALSE	FALSE	Between	0.016	0.017	0.03
Scan: 10094 Run: 1692889578_ECstar-RECQL5_16 P1_R.VSSLNSKLSAQER.K P2_K.GEEGSDDDETENGPKPK.K 7 15	1692889578_ECstar-RECQL5_16	10094	1692889578_ECstar-RECQL5_16.mgf	7976	4	840.649	3358.57	0.566	4	3358.57	0.565	CTR9			FALSE	RECQL5	RECQL5		FALSE	GEEGSDDDETENGPKPK	VSSLNSKLSAQER	966	97	17	13	15	7	980	103	4	BS3	138.068	11	13	11	0	0	0.406	11	17.582	FALSE	TRUE	FALSE	FALSE	Between	0.016	0.017	0.03
Scan: 24922 Run: 1692889578_ECstar-RECQL5_15 P1_K.DLLQDLKFVPSDEK.K P2_-.APTIQTQAQR.E 7 1	1692889578_ECstar-RECQL5_15	24922	1692889578_ECstar-RECQL5_15.mgf	21337	3	966.512	2896.51	0.515	3	2896.52	0.518	Paf1			FALSE	CDC73	CDC73		FALSE	APTIQTQAQR	DLLQDLKFVPSDEK	2	379	10	14	1	7	2	385	3	BS3	138.068	9	9	12	0	0	0.462	9	17.58	FALSE	TRUE	FALSE	FALSE	Between	0.016	0.017	0.03
Scan: 20915 Run: 1692889578_ECstar-RECQL5_13_20241113185804 P1_K.VNIFGVESGKK.E P2_K.QIKSIDAGPVDAWTLAFSPDSQYLATGTHVGK.V 10 3	1692889578_ECstar-RECQL5_13_20241113185804	20915	1692889578_ECstar-RECQL5_13_20241113185804.mgf	14854	4	1172.86	4687.41	0.411	4	4687.42	0.417	Ski8			FALSE	Ski8	Ski8		FALSE	QIKSIDAGPVDAWTLAFSPDSQYLATGTHVGK	VNIFGVESGKK	98	130	32	11	3	10	100	139	4	BS3	138.068	7	25	7	0	0	0.4	7	17.578	FALSE	TRUE	FALSE	FALSE	Self	0.001	0.001	0.002
Scan: 20948 Run: 1692889578_ECstar-RECQL5_15 P1_K.VLKAYPNNYETMoxK.I P2_R.STIKTDLDDDITALK.Q 3 4	1692889578_ECstar-RECQL5_15	20948	1692889578_ECstar-RECQL5_15.mgf	17616	4	843.934	3371.71	0.707	4	3371.71	0.706	CTR9			FALSE	CDC73	CDC73		FALSE	VLKAYPNNYETMoxK	STIKTDLDDDITALK	367	195	13	15	3	4	369	198	4	BS3	138.068	12	12	12	0	0	0.464	12	17.577	FALSE	TRUE	FALSE	FALSE	Between	0.016	0.017	0.03
Scan: 11896 Run: 1692889578_ECstar-RECQL5_14_20241113215030 P1_R.KEVAKLQEK.R P2_R.FVAHWNIAKSMAGYYQESGR.A 5 9	1692889578_ECstar-RECQL5_14_20241113215030	11896	1692889578_ECstar-RECQL5_14_20241113215030.mgf	9687	5	705.766	3523.79	0.793	5	3523.79	0.792	RECQL5			FALSE	RECQL5	RECQL5		FALSE	FVAHWNIAKSMAGYYQESGR	KEVAKLQEK	330	377	20	9	9	5	338	381	5	BS3	138.068	7	24	7	0	0	0.438	7	17.577	FALSE	TRUE	FALSE	FALSE	Self	0.001	0.001	0.002
Scan: 1687 Run: 1692889578_ECstar-RECQL5_18 P1_K.LQEKR.G P2_R.GNKASDK.A 4 3	1692889578_ECstar-RECQL5_18	1687	1692889578_ECstar-RECQL5_18.mgf	263	3	510.614	1528.82	0.821	3	1528.82	0.821	RECQL5			FALSE	RECQL5	RECQL5		FALSE	GNKASDK	LQEKR	387	382	7	5	3	4	389	385	3	BS3	138.068	7	8	7	0	0	0.667	7	17.565	FALSE	TRUE	FALSE	FALSE	Self	0.001	0.001	0.002
Scan: 10828 Run: 1692889578_ECstar-RECQL5_16 P1_R.TKQPIPAAYNR.Y P2_R.FKGKEETEGFK.I 2 4	1692889578_ECstar-RECQL5_16	10828	1692889578_ECstar-RECQL5_16.mgf	8664	4	674.607	2694.4	0.398	4	2694.4	0.402	CDC73			FALSE	CDC73	CDC73		FALSE	TKQPIPAAYNR	FKGKEETEGFK	282	298	11	11	2	4	283	301	4	BS3	138.068	10	14	10	0	0	0.5	10	17.559	FALSE	TRUE	FALSE	FALSE	Self	0.001	0.001	0.002
Scan: 17490 Run: 1692889578_ECstar-RECQL5_14_20241113215030 P1_R.YGEDGLAGESVEFQNLATLKPSNK.A P2_K.SMESVMVKYDATVR.N 20 8	1692889578_ECstar-RECQL5_14_20241113215030	17490	1692889578_ECstar-RECQL5_14_20241113215030.mgf	14876	4	1080.78	4319.1	0.102	4	4319.1	0.098	RPB1			FALSE	RPB1	RPB1		FALSE	YGEDGLAGESVEFQNLATLKPSNK	SMESVMVKYDATVR	891	867	24	14	20	8	910	874	4	BS3	138.068	10	22	10	0	0	0.385	10	17.55	FALSE	TRUE	FALSE	FALSE	Self	0.001	0.001	0.002
Scan: 12119 Run: 1692889578_ECstar-RECQL5_14_20241113215030 P1_R.TTILQSTGKNFSK.N P2_R.NDAKNLYAANGIGAVLAHK.G 9 4	1692889578_ECstar-RECQL5_14_20241113215030	12119	1692889578_ECstar-RECQL5_14_20241113215030.mgf	9896	5	701.18	3500.86	0.863	5	3500.86	0.863	CTR9			FALSE	CDC73	CDC73		FALSE	NDAKNLYAANGIGAVLAHK	TTILQSTGKNFSK	642	235	19	13	4	9	645	243	5	BS3	138.068	8	18	8	0	0	0.417	8	17.546	FALSE	TRUE	FALSE	FALSE	Between	0.016	0.018	0.029
Scan: 5980 Run: 1692889578_ECstar-RECQL5_19 P1_K.KLLEQR.A P2_R.EKEEQK.K 1 2	1692889578_ECstar-RECQL5_19	5980	1692889578_ECstar-RECQL5_19.mgf	3842	3	571.984	1712.93	0.93	3	1712.93	0.931	CTR9			FALSE	CTR9	CTR9		FALSE	KLLEQR	EKEEQK	873	867	6	6	1	2	873	868	3	BS3	138.068	8	9	8	0	0	0.8	8	17.544	FALSE	TRUE	FALSE	FALSE	Self	0.001	0.001	0.002
Scan: 15195 Run: 1692889578_ECstar-RECQL5_17 P1_R.KTEYISTEFNR.Y P2_R.EYNWNVKNK.A 1 7	1692889578_ECstar-RECQL5_17	15195	1692889578_ECstar-RECQL5_17.mgf	12702	4	680.589	2718.33	0.329	4	2718.33	0.329	Paf1			FALSE	Paf1	Paf1		FALSE	KTEYISTEFNR	EYNWNVKNK	133	294	11	9	1	7	133	300	4	BS3	138.068	10	13	10	0	0	0.625	10	17.542	FALSE	TRUE	FALSE	FALSE	Self	0.001	0.001	0.002
Scan: 23806 Run: 1692889578_ECstar-RECQL5_15 P1_R.YFGIKR.G P2_R.ALIVVQQGMTPSAKQSLVDMAPK.Y 5 14	1692889578_ECstar-RECQL5_15	23806	1692889578_ECstar-RECQL5_15.mgf	20290	4	833.957	3331.8	0.8	4	3331.8	0.804	RPB5			FALSE	RPB5	RPB5		FALSE	ALIVVQQGMTPSAKQSLVDMAPK	YFGIKR	102	182	23	6	14	5	115	186	4	BS3	138.068	4	29	4	0	0	0.4	4	17.54	FALSE	TRUE	FALSE	FALSE	Self	0.001	0.001	0.002
Scan: 12786 Run: 1692889578_ECstar-RECQL5_14_20241113215030 P1_R.LEGHKEGIVQTEQIR.S P2_R.GKFILSIAYSPDGK.Y 5 2	1692889578_ECstar-RECQL5_14_20241113215030	12786	1692889578_ECstar-RECQL5_14_20241113215030.mgf	10511	5	674.766	3368.79	0.793	5	3368.8	0.798	CDC73			FALSE	Ski8	Ski8		FALSE	LEGHKEGIVQTEQIR	GKFILSIAYSPDGK	157	148	15	14	5	2	161	149	5	BS3	138.068	11	16	11	0	0	0.423	11	17.536	FALSE	TRUE	FALSE	FALSE	Between	0.016	0.018	0.029
Scan: 16133 Run: 1692889578_ECstar-RECQL5_16 P1_K.TYQDIQNTIKK.A P2_K.TNYVVWGTGKEGQPR.E 10 10	1692889578_ECstar-RECQL5_16	16133	1692889578_ECstar-RECQL5_16.mgf	13571	3	1060.88	3179.61	0.615	3	3179.62	0.625	CDC73			FALSE	RPB1	RPB1		FALSE	TNYVVWGTGKEGQPR	TYQDIQNTIKK	38	698	15	11	10	10	47	707	3	BS3	138.068	9	17	9	0	0	0.5	9	17.534	FALSE	TRUE	FALSE	FALSE	Between	0.016	0.018	0.029
Scan: 4491 Run: 1692889578_ECstar-RECQL5_20 P1_R.YKGGIREER.A P2_K.KEEER.L 2 1	1692889578_ECstar-RECQL5_20	4491	1692889578_ECstar-RECQL5_20.mgf	2247	3	645.67	1933.99	0.987	3	1933.99	0.986	LEO1			FALSE	LEO1	LEO1		FALSE	YKGGIREER	KEEER	594	538	9	5	2	1	595	538	3	BS3	138.068	6	8	6	0	0	0.812	6	17.532	FALSE	TRUE	FALSE	FALSE	Self	0.001	0.001	0.002
Scan: 1622 Run: 1692889578_ECstar-RECQL5_20 P1_K.EQEEKR.L P2_R.EKEEQK.K 5 2	1692889578_ECstar-RECQL5_20	1622	1692889578_ECstar-RECQL5_20.mgf	205	3	582.623	1744.85	0.848	3	1744.85	0.848	CTR9			FALSE	CTR9	CTR9		FALSE	EKEEQK	EQEEKR	867	859	6	6	2	5	868	863	3	BS3	138.068	6	8	6	0	0	0.8	6	17.527	FALSE	TRUE	FALSE	FALSE	Self	0.001	0.001	0.002
Scan: 12410 Run: 1692889578_ECstar-RECQL5_16 P1_R.LEGHKEGIVQTEQIR.S P2_K.KEIVVK.G 5 1	1692889578_ECstar-RECQL5_16	12410	1692889578_ECstar-RECQL5_16.mgf	10105	4	648.119	2588.45	0.448	4	2588.45	0.454	CDC73			FALSE	CDC73	CDC73		FALSE	LEGHKEGIVQTEQIR	KEIVVK	157	16	15	6	5	1	161	16	4	BS3	138.068	7	19	7	0	0	0.679	7	17.523	FALSE	TRUE	FALSE	FALSE	Self	0.001	0.001	0.002
Scan: 17245 Run: 1692889578_ECstar-RECQL5_15 P1_K.NVKTNYVVWGTGK.E P2_R.AADEVLAEAKKPR.I 3 10	1692889578_ECstar-RECQL5_15	17245	1692889578_ECstar-RECQL5_15.mgf	14174	4	750.908	2999.6	0.603	4	2999.61	0.608	CDC73			FALSE	CDC73	CDC73		FALSE	NVKTNYVVWGTGK	AADEVLAEAKKPR	35	127	13	13	3	10	37	136	4	BS3	138.068	11	14	11	0	0	0.458	11	17.519	FALSE	TRUE	FALSE	FALSE	Self	0.001	0.001	0.002
Scan: 19749 Run: 1692889578_ECstar-RECQL5_15 P1_R.LEGHKEGIVQTEQIR.S P2_R.ALAIYKQVLR.N 5 6	1692889578_ECstar-RECQL5_15	19749	1692889578_ECstar-RECQL5_15.mgf	16503	4	762.934	3047.71	0.706	4	3047.71	0.713	CDC73			FALSE	CTR9	CTR9		FALSE	LEGHKEGIVQTEQIR	ALAIYKQVLR	157	632	15	10	5	6	161	637	4	BS3	138.068	10	15	10	0	0	0.536	10	17.516	FALSE	TRUE	FALSE	FALSE	Between	0.016	0.018	0.029
Scan: 8145 Run: 1692889578_ECstar-RECQL5_19 P1_K.EQEEKR.L P2_R.AKQEQEKELLR.Q 5 7	1692889578_ECstar-RECQL5_19	8145	1692889578_ECstar-RECQL5_19.mgf	5473	4	582.56	2326.21	0.21	4	2326.21	0.213	CTR9			FALSE	CTR9	CTR9		FALSE	AKQEQEKELLR	EQEEKR	843	859	11	6	7	5	849	863	4	BS3	138.068	7	12	7	0	0	0.65	7	17.513	FALSE	TRUE	FALSE	FALSE	Self	0.001	0.001	0.002
Scan: 16599 Run: 1692889578_ECstar-RECQL5_13_20241113185804 P1_-.GPGSMALETVPK.D P2_R.GLSASYLEPDRYDEEEEGEESISLAAIKNR.Y 1 28	1692889578_ECstar-RECQL5_13_20241113185804	16599	1692889578_ECstar-RECQL5_13_20241113185804.mgf	11360	4	1174.32	4693.26	0.259	4	4693.26	0.259	LEO1			FALSE	SPT4	SPT4		FALSE	GLSASYLEPDRYDEEEEGEESISLAAIKNR	GPGSMALETVPK	564	1	30	12	28	1	591	1	4	BS3	138.068	8	25	8	0	0	0.364	8	17.508	FALSE	TRUE	FALSE	FALSE	Between	0.016	0.018	0.029
Scan: 14920 Run: 1692889578_ECstar-RECQL5_18 P1_K.TQKIR.I P2_K.IGVSVKQQFTEEEIYKDR.D 3 6	1692889578_ECstar-RECQL5_18	14920	1692889578_ECstar-RECQL5_18.mgf	12210	4	738.652	2950.58	0.58	4	2950.58	0.576	Paf1			FALSE	LEO1	LEO1		FALSE	IGVSVKQQFTEEEIYKDR	TQKIR	155	515	18	5	6	3	160	517	4	BS3	138.068	5	24	5	0	0	0.706	5	17.503	FALSE	TRUE	FALSE	FALSE	Between	0.016	0.018	0.029
Scan: 2834 Run: 1692889578_ECstar-RECQL5_16 P1_R.KAEDDDKANK.K P2_R.IYSSDSDEGSEEDKAQR.L 7 14	1692889578_ECstar-RECQL5_16	2834	1692889578_ECstar-RECQL5_16.mgf	1332	4	797.36	3185.41	0.411	4	3185.41	0.412	LEO1			FALSE	LEO1	LEO1		FALSE	IYSSDSDEGSEEDKAQR	KAEDDDKANK	605	641	17	10	14	7	618	647	4	BS3	138.068	9	17	9	0	0	0.5	9	17.501	FALSE	TRUE	FALSE	FALSE	Self	0.001	0.001	0.002
Scan: 17965 Run: 1692889578_ECstar-RECQL5_15 P1_K.MoxQAYQYEQISADPDKPLADGIR.A P2_R.DIPKMQNAAK.A 15 4	1692889578_ECstar-RECQL5_15	17965	1692889578_ECstar-RECQL5_15.mgf	14845	4	945.212	3776.82	0.82	4	3776.84	0.839	SPT6			FALSE	SPT6	SPT6		FALSE	MoxQAYQYEQISADPDKPLADGIR	DIPKMQNAAK	423	477	22	10	15	4	437	480	4	BS3	138.068	9	17	9	0	0	0.429	9	17.499	FALSE	TRUE	FALSE	FALSE	Self	0.001	0.001	0.002
Scan: 14555 Run: 1692889578_ECstar-RECQL5_15 P1_R.YGISNEKPEVK.I P2_K.LLEEEIQAPTSSKR.S 7 13	1692889578_ECstar-RECQL5_15	14555	1692889578_ECstar-RECQL5_15.mgf	11705	3	1001.2	3000.57	0.567	3	3000.57	0.566	Paf1			FALSE	Paf1	Paf1		FALSE	LLEEEIQAPTSSKR	YGISNEKPEVK	107	144	14	11	13	7	119	150	3	BS3	138.068	9	19	9	0	0	0.5	9	17.493	FALSE	TRUE	FALSE	FALSE	Self	0.001	0.001	0.002
Scan: 16680 Run: 1692889578_ECstar-RECQL5_18 P1_R.YNTGELEDENEPLTVK.T P2_R.KAEDDDKANK.K 3 7	1692889578_ECstar-RECQL5_18	16680	1692889578_ECstar-RECQL5_18.mgf	13797	4	781.123	3120.46	0.462	4	3120.46	0.462	decoy:RPB2	decoy:	decoy	TRUE	LEO1	LEO1		FALSE	YNTGELEDENEPLTVK	KAEDDDKANK	290	641	16	10	3	7	292	647	4	BS3	138.068	12	14	12	0	0	0.467	12	17.491	TRUE	FALSE	TRUE	FALSE	Between	0.018	0.019	0.029
Scan: 10451 Run: 1692889578_ECstar-RECQL5_16 P1_K.YSLATGNWGDQKK.A P2_R.AMoxQKSGRPLK.S 12 4	1692889578_ECstar-RECQL5_16	10451	1692889578_ECstar-RECQL5_16.mgf	8311	4	684.859	2735.41	0.408	4	2735.41	0.406	RPB2			FALSE	RPB1	RPB1		FALSE	YSLATGNWGDQKK	AMoxQKSGRPLK	446	328	13	10	12	4	457	331	4	BS3	138.068	8	16	8	0	0	0.444	8	17.488	FALSE	TRUE	FALSE	FALSE	Between	0.018	0.019	0.029
Scan: 15632 Run: 1692889578_ECstar-RECQL5_17 P1_K.LLEEEIQAPTSSKR.S P2_R.KTEYISTEFNR.Y 13 1	1692889578_ECstar-RECQL5_17	15632	1692889578_ECstar-RECQL5_17.mgf	13111	3	1042.54	3124.59	0.591	3	3124.59	0.593	Paf1			FALSE	Paf1	Paf1		FALSE	LLEEEIQAPTSSKR	KTEYISTEFNR	107	133	14	11	13	1	119	133	3	BS3	138.068	9	18	9	0	0	0.5	9	17.486	FALSE	TRUE	FALSE	FALSE	Self	0.001	0.001	0.002
Scan: 14744 Run: 1692889578_ECstar-RECQL5_14_20241113215030 P1_K.DTKVPNACcmLFTINK.E P2_K.DPQVLFAGYKVPHPLEHK.I 3 10	1692889578_ECstar-RECQL5_14_20241113215030	14744	1692889578_ECstar-RECQL5_14_20241113215030.mgf	12311	5	767.407	3832	0.001	5	3832	0.002	RPB11			FALSE	RPB11	RPB11		FALSE	DPQVLFAGYKVPHPLEHK	DTKVPNACcmLFTINK	53	24	18	14	10	3	62	26	5	BS3	138.068	11	15	11	0	0	0.441	11	17.484	FALSE	TRUE	FALSE	FALSE	Self	0.001	0.001	0.002
Scan: 21030 Run: 1692889578_ECstar-RECQL5_15 P1_K.ILKQNNTR.L P2_R.GIYKDDIAQVDYVEPSQNTISLKMIPR.I 3 23	1692889578_ECstar-RECQL5_15	21030	1692889578_ECstar-RECQL5_15.mgf	17692	4	1055.06	4216.22	0.218	4	4216.22	0.22	SPT5			FALSE	SPT6	SPT6		FALSE	GIYKDDIAQVDYVEPSQNTISLKMIPR	ILKQNNTR	284	1006	27	8	23	3	306	1008	4	BS3	138.068	4	29	4	0	0	0.357	4	17.457	FALSE	TRUE	FALSE	FALSE	Between	0.018	0.019	0.029
Scan: 18983 Run: 1692889578_ECstar-RECQL5_17 P1_K.KPVAIFK.T P2_K.GNKDVFVCcmMPTGAGK.S 1 3	1692889578_ECstar-RECQL5_17	18983	1692889578_ECstar-RECQL5_17.mgf	16189	4	630.838	2519.32	0.321	4	2519.33	0.328	RECQL5			FALSE	RECQL5	RECQL5		FALSE	GNKDVFVCcmMPTGAGK	KPVAIFK	44	211	15	7	3	1	46	211	4	BS3	138.068	6	18	6	0	0	0.583	6	17.454	FALSE	TRUE	FALSE	FALSE	Self	0.001	0.001	0.002
Scan: 14717 Run: 1692889578_ECstar-RECQL5_18 P1_K.TNYVVWGTGKEGQPR.E P2_K.RAADEVLAEAKKPR.I 10 11	1692889578_ECstar-RECQL5_18	14717	1692889578_ECstar-RECQL5_18.mgf	12030	4	846.451	3381.78	0.776	4	3381.78	0.779	CDC73			FALSE	CDC73	CDC73		FALSE	TNYVVWGTGKEGQPR	RAADEVLAEAKKPR	38	126	15	14	10	11	47	136	4	BS3	138.068	8	19	8	0	0	0.385	8	17.453	FALSE	TRUE	FALSE	FALSE	Self	0.001	0.001	0.002
Scan: 3193 Run: 1692889578_ECstar-RECQL5_16 P1_R.KGSGSEQEGEDEEGGER.K P2_R.AQYVEKTK.N 1 6	1692889578_ECstar-RECQL5_16	3193	1692889578_ECstar-RECQL5_16.mgf	1650	4	721.583	2882.3	0.303	4	2882.3	0.305	CTR9			FALSE	CTR9	CTR9		FALSE	KGSGSEQEGEDEEGGER	AQYVEKTK	939	879	17	8	1	6	939	884	4	BS3	138.068	7	24	7	0	0	0.5	7	17.451	FALSE	TRUE	FALSE	FALSE	Self	0.001	0.001	0.002
Scan: 5077 Run: 1692889578_ECstar-RECQL5_20 P1_R.IKYAK.E P2_R.GAKPGVTKEK.R 2 8	1692889578_ECstar-RECQL5_20	5077	1692889578_ECstar-RECQL5_20.mgf	2640	3	592.021	1773.04	0.043	3	1773.04	0.04	RPB2			FALSE	RPB2	RPB2		FALSE	GAKPGVTKEK	IKYAK	325	336	10	5	8	2	332	337	3	BS3	138.068	4	14	4	0	0	0.75	4	17.45	FALSE	TRUE	FALSE	FALSE	Self	0.001	0.001	0.002
Scan: 24608 Run: 1692889578_ECstar-RECQL5_14_20241113215030 P1_R.VYLLMKK.L P2_R.TTILQSTGKNFSKNIFAILQSVK.A 6 13	1692889578_ECstar-RECQL5_14_20241113215030	24608	1692889578_ECstar-RECQL5_14_20241113215030.mgf	21436	4	893.264	3569.03	0.028	4	3569.03	0.031	CDC73			FALSE	RPB8	RPB8		FALSE	TTILQSTGKNFSKNIFAILQSVK	VYLLMKK	235	141	23	7	13	6	247	146	4	BS3	138.068	4	27	4	0	0	0.5	4	17.448	FALSE	TRUE	FALSE	FALSE	Between	0.018	0.019	0.029
Scan: 13636 Run: 1692889578_ECstar-RECQL5_14_20241113215030 P1_R.LPSDLHPIKVVEGVK.E P2_K.KLVIVNGDDPLSR.Q 9 1	1692889578_ECstar-RECQL5_14_20241113215030	13636	1692889578_ECstar-RECQL5_14_20241113215030.mgf	11292	5	639.566	3192.79	0.794	5	3192.81	0.812	RPB1			FALSE	RPB1	RPB1		FALSE	KLVIVNGDDPLSR	LPSDLHPIKVVEGVK	1019	1000	13	15	1	9	1019	1008	5	BS3	138.068	13	13	13	0	0	0.464	13	17.448	FALSE	TRUE	FALSE	FALSE	Self	0.001	0.001	0.002
Scan: 8701 Run: 1692889578_ECstar-RECQL5_14_20241113215030 P1_K.YFGDALPACcmAKGCcmDHCcmQNPTAVR.R P2_R.DQREEELGEYYMKK.Y 11 13	1692889578_ECstar-RECQL5_14_20241113215030	8701	1692889578_ECstar-RECQL5_14_20241113215030.mgf	6695	5	913.416	4562.04	0.042	5	4562.04	0.04	RECQL5			FALSE	SPT5	SPT5		FALSE	YFGDALPACcmAKGCcmDHCcmQNPTAVR	DQREEELGEYYMKK	419	131	23	14	11	13	429	143	5	BS3	138.068	9	22	9	0	0	0.346	9	17.443	FALSE	TRUE	FALSE	FALSE	Between	0.018	0.02	0.029
Scan: 16810 Run: 1692889578_ECstar-RECQL5_16 P1_R.KGYGDFSR.Y P2_K.IEEFVPPDENCcmPLKEASSR.R 1 14	1692889578_ECstar-RECQL5_16	16810	1692889578_ECstar-RECQL5_16.mgf	14173	4	821.642	3282.54	0.538	4	3282.55	0.55	RECQL5			FALSE	RECQL5	RECQL5		FALSE	IEEFVPPDENCcmPLKEASSR	KGYGDFSR	522	476	19	8	14	1	535	476	4	BS3	138.068	7	16	7	0	0	0.5	7	17.44	FALSE	TRUE	FALSE	FALSE	Self	0.001	0.001	0.002
Scan: 13239 Run: 1692889578_ECstar-RECQL5_16 P1_R.YGISNEKPEVK.I P2_R.KMoxTLSLADR.Ccm 7 1	1692889578_ECstar-RECQL5_16	13239	1692889578_ECstar-RECQL5_16.mgf	10878	4	613.575	2450.27	0.269	4	2450.27	0.273	LEO1			FALSE	Paf1	Paf1		FALSE	KMoxTLSLADR	YGISNEKPEVK	503	144	9	11	1	7	503	150	4	BS3	138.068	10	10	12	0	0	0.6	10	17.437	FALSE	TRUE	FALSE	FALSE	Between	0.018	0.02	0.029
Scan: 9331 Run: 1692889578_ECstar-RECQL5_14_20241113215030 P1_K.VVSISSEHLEPITPTKNNK.V P2_K.TNYVVWGTGKEGQPR.E 16 10	1692889578_ECstar-RECQL5_14_20241113215030	9331	1692889578_ECstar-RECQL5_14_20241113215030.mgf	7285	5	785.215	3921.04	0.037	5	3921.03	0.027	CDC73			FALSE	SPT5	SPT5		FALSE	TNYVVWGTGKEGQPR	VVSISSEHLEPITPTKNNK	38	1022	15	19	10	16	47	1037	5	BS3	138.068	14	16	14	0	0	0.389	14	17.435	FALSE	TRUE	FALSE	FALSE	Between	0.018	0.02	0.029
Scan: 14899 Run: 1692889578_ECstar-RECQL5_16 P1_R.IPQIGDKFASR.H P2_K.HMVDDKIHSR.A 7 6	1692889578_ECstar-RECQL5_16	14899	1692889578_ECstar-RECQL5_16.mgf	12424	4	652.342	2605.34	0.34	4	2605.34	0.343	RPB2			FALSE	RPB2	RPB2		FALSE	IPQIGDKFASR	HMVDDKIHSR	928	1053	11	10	7	6	934	1058	4	BS3	138.068	11	13	11	0	0	0.611	11	17.434	FALSE	TRUE	FALSE	FALSE	Self	0.001	0.001	0.002
Scan: 12060 Run: 1692889578_ECstar-RECQL5_16 P1_R.TKQPIPAAYNR.Y P2_-.APTIQTQAQR.E 2 1	1692889578_ECstar-RECQL5_16	12060	1692889578_ECstar-RECQL5_16.mgf	9778	4	628.093	2508.34	0.342	4	2508.34	0.345	Paf1			FALSE	CDC73	CDC73		FALSE	APTIQTQAQR	TKQPIPAAYNR	2	282	10	11	1	2	2	283	4	BS3	138.068	10	10	10	0	0	0.55	10	17.433	FALSE	TRUE	FALSE	FALSE	Between	0.018	0.02	0.029
Scan: 15603 Run: 1692889578_ECstar-RECQL5_15 P1_K.IDTMGTYHGMoxTLKSVTEGASAR.K P2_-.APTIQTQAQR.E 13 1	1692889578_ECstar-RECQL5_15	15603	1692889578_ECstar-RECQL5_15.mgf	12672	4	898.948	3591.76	0.762	4	3591.77	0.766	CDC73			FALSE	Paf1	Paf1		FALSE	IDTMGTYHGMoxTLKSVTEGASAR	APTIQTQAQR	309	2	22	10	13	1	321	2	4	BS3	138.068	9	18	9	0	0	0.476	9	17.431	FALSE	TRUE	FALSE	FALSE	Between	0.018	0.02	0.029
Scan: 12455 Run: 1692889578_ECstar-RECQL5_16 P1_R.LEGHKEGIVQTEQIR.S P2_K.KEYSLDTR.G 5 1	1692889578_ECstar-RECQL5_16	12455	1692889578_ECstar-RECQL5_16.mgf	10147	5	577.905	2884.49	0.489	5	2884.49	0.493	CDC73			FALSE	Ski8	Ski8		FALSE	LEGHKEGIVQTEQIR	KEYSLDTR	157	140	15	8	5	1	161	140	5	BS3	138.068	7	21	7	0	0	0.643	7	17.431	FALSE	TRUE	FALSE	FALSE	Between	0.018	0.02	0.029
Scan: 15371 Run: 1692889578_ECstar-RECQL5_16 P1_K.TDLDDDITALKQR.S P2_K.AKSSSGGSSLAK.G 11 2	1692889578_ECstar-RECQL5_16	15371	1692889578_ECstar-RECQL5_16.mgf	12866	4	680.852	2719.38	0.377	4	2719.39	0.388	CDC73			FALSE	RECQL5	RECQL5		FALSE	TDLDDDITALKQR	AKSSSGGSSLAK	199	732	13	12	11	2	209	733	4	BS3	138.068	9	17	9	0	0	0.409	9	17.43	FALSE	TRUE	FALSE	FALSE	Between	0.018	0.02	0.029
Scan: 2338 Run: 1692889578_ECstar-RECQL5_17 P1_R.SQQHAK.V P2_K.LNKLEKAR.L 1 6	1692889578_ECstar-RECQL5_17	2338	1692889578_ECstar-RECQL5_17.mgf	885	4	452.51	1806.01	0.011	4	1806.01	0.011	CTR9			FALSE	Paf1	Paf1		FALSE	LNKLEKAR	SQQHAK	211	121	8	6	6	1	216	121	4	BS3	138.068	9	10	9	0	0	0.714	9	17.424	FALSE	TRUE	FALSE	FALSE	Between	0.018	0.02	0.029
Scan: 9943 Run: 1692889578_ECstar-RECQL5_14_20241113215030 P1_R.IVEDAPPIDLQAEAQHASGEVEEPPR.Y P2_R.GAKPGVTK.E 18 3	1692889578_ECstar-RECQL5_14_20241113215030	9943	1692889578_ECstar-RECQL5_14_20241113215030.mgf	7859	5	739.184	3690.88	0.882	5	3690.87	0.874	RPB2			FALSE	RPB2	RPB2		FALSE	IVEDAPPIDLQAEAQHASGEVEEPPR	GAKPGVTK	58	325	26	8	18	3	75	327	5	BS3	138.068	5	28	5	0	0	0.357	5	17.422	FALSE	TRUE	FALSE	FALSE	Self	0.001	0.001	0.002
Scan: 14785 Run: 1692889578_ECstar-RECQL5_16 P1_K.VANLYKASVLK.K P2_K.AYHAGLKASER.T 6 7	1692889578_ECstar-RECQL5_16	14785	1692889578_ECstar-RECQL5_16.mgf	12317	4	637.107	2544.4	0.399	4	2544.41	0.406	RECQL5			FALSE	RECQL5	RECQL5		FALSE	VANLYKASVLK	AYHAGLKASER	593	288	11	11	6	7	598	294	4	BS3	138.068	11	15	11	0	0	0.55	11	17.413	FALSE	TRUE	FALSE	FALSE	Self	0.001	0.001	0.002
Scan: 9597 Run: 1692889578_ECstar-RECQL5_16 P1_-.SDSEDSNFSEEEDSER.S P2_R.LPPSMKGK.I 1 6	1692889578_ECstar-RECQL5_16	9597	1692889578_ECstar-RECQL5_16.mgf	7510	3	952.749	2855.23	0.226	3	2855.23	0.229	SPT5			FALSE	CTR9	CTR9		FALSE	SDSEDSNFSEEEDSER	LPPSMKGK	2	1000	16	8	1	6	2	1005	3	BS3	138.068	8	19	8	0	0	0.571	8	17.411	FALSE	TRUE	FALSE	FALSE	Between	0.018	0.02	0.029
Scan: 24208 Run: 1692889578_ECstar-RECQL5_16 P1_K.QHKHDLLTEPDLGVTIDLINPDTYR.I P2_R.KDTKR.F 3 4	1692889578_ECstar-RECQL5_16	24208	1692889578_ECstar-RECQL5_16.mgf	21055	4	922.735	3686.91	0.91	4	3686.93	0.927	Paf1			FALSE	decoy:RPB1	decoy:RPB1	decoy	TRUE	QHKHDLLTEPDLGVTIDLINPDTYR	KDTKR	69	1420	25	5	3	4	71	1423	4	BS3	138.068	2	28	2	0	0	0.5	2	17.41	TRUE	FALSE	TRUE	FALSE	Between	0.02	0.02	0.029
Scan: 16661 Run: 1692889578_ECstar-RECQL5_15 P1_K.MQAYQYEQISADPDKPLADGIR.A P2_R.DIPKMoxQNAAK.A 15 4	1692889578_ECstar-RECQL5_15	16661	1692889578_ECstar-RECQL5_15.mgf	13631	4	945.215	3776.83	0.83	4	3776.84	0.839	SPT6			FALSE	SPT6	SPT6		FALSE	MQAYQYEQISADPDKPLADGIR	DIPKMoxQNAAK	423	477	22	10	15	4	437	480	4	BS3	138.068	8	20	8	0	0	0.444	8	17.408	FALSE	TRUE	FALSE	FALSE	Self	0.001	0.001	0.002
Scan: 24275 Run: 1692889578_ECstar-RECQL5_14_20241113215030 P1_R.YGISNEKPEVK.I P2_R.MoxLLAHVDLIEKLLNYAPLEK.- 7 11	1692889578_ECstar-RECQL5_14_20241113215030	24275	1692889578_ECstar-RECQL5_14_20241113215030.mgf	21144	5	748.81	3739.01	0.014	5	3739.02	0.016	RPB10			FALSE	Paf1	Paf1		FALSE	MoxLLAHVDLIEKLLNYAPLEK	YGISNEKPEVK	48	144	20	11	11	7	58	150	5	BS3	138.068	7	19	7	0	0	0.4	7	17.407	FALSE	TRUE	FALSE	FALSE	Between	0.02	0.02	0.029
Scan: 15054 Run: 1692889578_ECstar-RECQL5_15 P1_K.LADIVKINNQLR.R P2_R.AMQKSGRPLK.S 6 4	1692889578_ECstar-RECQL5_15	15054	1692889578_ECstar-RECQL5_15.mgf	12171	4	663.138	2648.52	0.523	4	2648.52	0.516	RPB1			FALSE	RPB1	RPB1		FALSE	LADIVKINNQLR	AMQKSGRPLK	280	328	12	10	6	4	285	331	4	BS3	138.068	9	14	9	0	0	0.556	9	17.405	FALSE	TRUE	FALSE	FALSE	Self	0.001	0.001	0.002
Scan: 11790 Run: 1692889578_ECstar-RECQL5_18 P1_K.KEYSLDTR.G P2_-.APTIQTQAQR.E 1 1	1692889578_ECstar-RECQL5_18	11790	1692889578_ECstar-RECQL5_18.mgf	9379	3	754.729	2261.16	0.164	3	2261.16	0.165	Paf1			FALSE	Ski8	Ski8		FALSE	APTIQTQAQR	KEYSLDTR	2	140	10	8	1	1	2	140	3	BS3	138.068	7	14	7	0	0	0.571	7	17.402	FALSE	TRUE	FALSE	FALSE	Between	0.02	0.02	0.035
Scan: 19850 Run: 1692889578_ECstar-RECQL5_17 P1_K.QQFTEEEIYKDRDSQITAIEK.T P2_K.IGVSVK.Q 4 4	1692889578_ECstar-RECQL5_17	19850	1692889578_ECstar-RECQL5_17.mgf	16987	4	828.432	3309.7	0.697	4	3309.7	0.698	Paf1			FALSE	Paf1	Paf1		FALSE	QQFTEEEIYKDRDSQITAIEK	IGVSVK	161	155	21	6	4	4	164	158	4	BS3	138.068	6	21	6	0	0	0.525	6	17.399	FALSE	TRUE	FALSE	FALSE	Self	0.001	0.001	0.002
Scan: 18331 Run: 1692889578_ECstar-RECQL5_15 P1_K.SVTEGASAR.K P2_K.GKEETEGFKIDTMoxGTYHGMTLK.S 1 20	1692889578_ECstar-RECQL5_15	18331	1692889578_ECstar-RECQL5_15.mgf	15175	5	701.539	3502.66	0.658	5	3502.66	0.66	CDC73			FALSE	CDC73	CDC73		FALSE	GKEETEGFKIDTMoxGTYHGMTLK	SVTEGASAR	300	322	22	9	20	1	319	322	5	BS3	138.068	9	19	9	0	0	0.452	9	17.398	FALSE	TRUE	FALSE	FALSE	Self	0.001	0.001	0.002
Scan: 9628 Run: 1692889578_ECstar-RECQL5_15 P1_K.KYVISDEEEEDDD.- P2_K.KLTSDEEGEPSGKR.K 2 1	1692889578_ECstar-RECQL5_15	9628	1692889578_ECstar-RECQL5_15.mgf	7147	4	814.618	3254.44	0.444	4	3254.45	0.447	LEO1			FALSE	LEO1	LEO1		FALSE	KLTSDEEGEPSGKR	KYVISDEEEEDDD	627	654	14	13	1	2	627	655	4	BS3	138.068	10	10	11	0	0	0.385	10	17.395	FALSE	TRUE	FALSE	FALSE	Self	0.001	0.001	0.002
Scan: 10389 Run: 1692889578_ECstar-RECQL5_14_20241113215030 P1_K.VVSISSEHLEPITPTKNNK.V P2_-.GPGSMALETVPK.D 16 1	1692889578_ECstar-RECQL5_14_20241113215030	10389	1692889578_ECstar-RECQL5_14_20241113215030.mgf	8277	4	854.952	3415.78	0.778	4	3415.79	0.791	SPT5			FALSE	SPT4	SPT4		FALSE	VVSISSEHLEPITPTKNNK	GPGSMALETVPK	1022	1	19	12	16	1	1037	1	4	BS3	138.068	11	18	11	0	0	0.5	11	17.388	FALSE	TRUE	FALSE	FALSE	Between	0.02	0.02	0.035
Scan: 14312 Run: 1692889578_ECstar-RECQL5_15 P1_K.TNYVVWGTGKEGQPR.E P2_R.KNAIASDSEADSDTEVPK.D 10 1	1692889578_ECstar-RECQL5_15	14312	1692889578_ECstar-RECQL5_15.mgf	11478	4	927.202	3704.78	0.778	4	3704.78	0.781	LEO1			FALSE	CDC73	CDC73		FALSE	KNAIASDSEADSDTEVPK	TNYVVWGTGKEGQPR	289	38	18	15	1	10	289	47	4	BS3	138.068	12	14	12	0	0	0.412	12	17.377	FALSE	TRUE	FALSE	FALSE	Between	0.02	0.02	0.035
Scan: 2195 Run: 1692889578_ECstar-RECQL5_14_20241113215030 P1_K.QNSDDEEQPQLSDEEK.M P2_R.FEKPGNPDYPAQSEDEDLESYEK.S 3 3	1692889578_ECstar-RECQL5_14_20241113215030	2195	1692889578_ECstar-RECQL5_14_20241113215030.mgf	705	4	1179.5	4713.98	0.981	4	4714	0	LEO1			FALSE	decoy:RPB3	decoy:RPB3	decoy	TRUE	QNSDDEEQPQLSDEEK	FEKPGNPDYPAQSEDEDLESYEK	227	48	16	23	3	3	229	50	4	BS3	138.068	11	21	11	0	0	0.364	11	17.377	TRUE	FALSE	TRUE	FALSE	Between	0.02	0.02	0.04
Scan: 17868 Run: 1692889578_ECstar-RECQL5_17 P1_R.IKYAK.E P2_K.EVLQKEMLPHVGVSDFCcmETK.K 2 5	1692889578_ECstar-RECQL5_17	17868	1692889578_ECstar-RECQL5_17.mgf	15166	3	1035.87	3104.59	0.589	3	3104.59	0.593	RPB2			FALSE	RPB2	RPB2		FALSE	EVLQKEMLPHVGVSDFCcmETK	IKYAK	341	336	20	5	5	2	345	337	3	BS3	138.068	3	31	3	0	0	0.5	3	17.375	FALSE	TRUE	FALSE	FALSE	Self	0.001	0.001	0.002
Scan: 10960 Run: 1692889578_ECstar-RECQL5_16 P1_K.SSSGGSSLAKGR.A P2_R.AKAVELEHETFR.N 10 2	1692889578_ECstar-RECQL5_16	10960	1692889578_ECstar-RECQL5_16.mgf	8788	5	532.878	2659.35	0.354	5	2659.36	0.357	RECQL5			FALSE	RECQL5	RECQL5		FALSE	AKAVELEHETFR	SSSGGSSLAKGR	578	734	12	12	2	10	579	743	5	BS3	138.068	10	10	11	0	0	0.455	10	17.374	FALSE	TRUE	FALSE	FALSE	Self	0.001	0.001	0.002
Scan: 18994 Run: 1692889578_ECstar-RECQL5_15 P1_-.GPGSMoxALETVPK.D P2_K.GNKDVFVCcmMPTGAGK.S 1 3	1692889578_ECstar-RECQL5_15	18994	1692889578_ECstar-RECQL5_15.mgf	15796	3	974.143	2919.41	0.407	3	2919.42	0.418	RECQL5			FALSE	SPT4	SPT4		FALSE	GNKDVFVCcmMPTGAGK	GPGSMoxALETVPK	44	1	15	12	3	1	46	1	3	BS3	138.068	10	15	10	0	0	0.5	10	17.373	FALSE	TRUE	FALSE	FALSE	Between	0.02	0.02	0.04
Scan: 12070 Run: 1692889578_ECstar-RECQL5_14_20241113215030 P1_K.RVGAGFPKGSCcmPFQTATELMETTR.I P2_R.EKEEQKK.L 8 2	1692889578_ECstar-RECQL5_14_20241113215030	12070	1692889578_ECstar-RECQL5_14_20241113215030.mgf	9850	5	740.173	3695.83	0.83	5	3695.83	0.829	RECQL5			FALSE	CTR9	CTR9		FALSE	RVGAGFPKGSCcmPFQTATELMETTR	EKEEQKK	654	867	24	7	8	2	661	868	5	BS3	138.068	5	28	5	0	0	0.417	5	17.372	FALSE	TRUE	FALSE	FALSE	Between	0.02	0.02	0.04
Scan: 28372 Run: 1692889578_ECstar-RECQL5_18 P1_K.NFSKNIFAILQSVK.A P2_R.KTEYISTEFNR.Y 4 1	1692889578_ECstar-RECQL5_18	28372	1692889578_ECstar-RECQL5_18.mgf	24172	4	784.168	3132.64	0.641	4	3132.65	0.65	CDC73			FALSE	Paf1	Paf1		FALSE	NFSKNIFAILQSVK	KTEYISTEFNR	244	133	14	11	4	1	247	133	4	BS3	138.068	10	12	10	0	0	0.462	10	17.371	FALSE	TRUE	FALSE	FALSE	Between	0.02	0.02	0.04
Scan: 10902 Run: 1692889578_ECstar-RECQL5_17 P1_R.TKQPIPAAYNR.Y P2_K.KEIVVK.G 2 1	1692889578_ECstar-RECQL5_17	10902	1692889578_ECstar-RECQL5_17.mgf	8745	3	704.411	2110.21	0.212	3	2110.22	0.215	CDC73			FALSE	CDC73	CDC73		FALSE	TKQPIPAAYNR	KEIVVK	282	16	11	6	2	1	283	16	3	BS3	138.068	8	12	8	0	0	0.6	8	17.371	FALSE	TRUE	FALSE	FALSE	Self	0.001	0.001	0.002
Scan: 14184 Run: 1692889578_ECstar-RECQL5_16 P1_R.NKTQISLVR.M P2_K.MGDHVKVIAGR.F 2 6	1692889578_ECstar-RECQL5_16	14184	1692889578_ECstar-RECQL5_16.mgf	11757	4	595.339	2377.33	0.326	4	2377.33	0.326	SPT5			FALSE	RPB2	RPB2		FALSE	MGDHVKVIAGR	NKTQISLVR	474	1142	11	9	6	2	479	1143	4	BS3	138.068	10	10	10	0	0	0.5	10	17.363	FALSE	TRUE	FALSE	FALSE	Between	0.02	0.02	0.039
Scan: 15104 Run: 1692889578_ECstar-RECQL5_14_20241113215030 P1_R.KGFLFK.S P2_R.GIYKDDIAQVDYVEPSQNTISLKMoxIPR.I 1 23	1692889578_ECstar-RECQL5_14_20241113215030	15104	1692889578_ECstar-RECQL5_14_20241113215030.mgf	12648	5	798.026	3985.09	0.094	5	3985.09	0.091	SPT5			FALSE	SPT5	SPT5		FALSE	GIYKDDIAQVDYVEPSQNTISLKMoxIPR	KGFLFK	284	369	27	6	23	1	306	369	5	BS3	138.068	5	28	5	0	0	0.5	5	17.363	FALSE	TRUE	FALSE	FALSE	Self	0.001	0.002	0.002
Scan: 22835 Run: 1692889578_ECstar-RECQL5_14_20241113215030 P1_R.KTEYISTEFNR.Y P2_K.GEIGDATPFNDAVNVQKISNLLSDYGYHLR.G 1 17	1692889578_ECstar-RECQL5_14_20241113215030	22835	1692889578_ECstar-RECQL5_14_20241113215030.mgf	19839	5	967.082	4830.37	0.371	5	4830.38	0.378	RPB2			FALSE	Paf1	Paf1		FALSE	GEIGDATPFNDAVNVQKISNLLSDYGYHLR	KTEYISTEFNR	994	133	30	11	17	1	1010	133	5	BS3	138.068	8	27	8	0	0	0.45	8	17.362	FALSE	TRUE	FALSE	FALSE	Between	0.02	0.02	0.039
Scan: 18413 Run: 1692889578_ECstar-RECQL5_18 P1_R.SQQHAKVVPWMR.K P2_R.KMTLSLADR.Ccm 6 1	1692889578_ECstar-RECQL5_18	18413	1692889578_ECstar-RECQL5_18.mgf	15376	5	528.485	2637.39	0.389	5	2637.39	0.388	Paf1			FALSE	LEO1	LEO1		FALSE	SQQHAKVVPWMR	KMTLSLADR	121	503	12	9	6	1	126	503	5	BS3	138.068	10	11	10	0	0	0.545	10	17.361	FALSE	TRUE	FALSE	FALSE	Between	0.02	0.02	0.039
Scan: 14534 Run: 1692889578_ECstar-RECQL5_15 P1_K.VLKAYPNNYETMoxK.I P2_K.LLEEEIQAPTSSKR.S 3 13	1692889578_ECstar-RECQL5_15	14534	1692889578_ECstar-RECQL5_15.mgf	11685	4	831.931	3323.69	0.694	4	3323.7	0.696	CTR9			FALSE	Paf1	Paf1		FALSE	VLKAYPNNYETMoxK	LLEEEIQAPTSSKR	367	107	13	14	3	13	369	119	4	BS3	138.068	12	12	12	0	0	0.462	12	17.353	FALSE	TRUE	FALSE	FALSE	Between	0.02	0.02	0.039
Scan: 15455 Run: 1692889578_ECstar-RECQL5_17 P1_R.KELLADLER.E P2_R.ASKDGQPYDMGGSAK.S 1 3	1692889578_ECstar-RECQL5_17	15455	1692889578_ECstar-RECQL5_17.mgf	12945	4	684.595	2734.35	0.349	4	2734.35	0.348	RECQL5			FALSE	RECQL5	RECQL5		FALSE	ASKDGQPYDMGGSAK	KELLADLER	611	110	15	9	3	1	613	110	4	BS3	138.068	10	15	10	0	0	0.536	10	17.349	FALSE	TRUE	FALSE	FALSE	Self	0.001	0.002	0.002
Scan: 23385 Run: 1692889578_ECstar-RECQL5_14_20241113215030 P1_R.VYLLMoxKK.L P2_R.TTILQSTGKNFSKNIFAILQSVK.A 6 13	1692889578_ECstar-RECQL5_14_20241113215030	23385	1692889578_ECstar-RECQL5_14_20241113215030.mgf	20343	4	897.263	3585.02	0.022	4	3585.03	0.026	CDC73			FALSE	RPB8	RPB8		FALSE	TTILQSTGKNFSKNIFAILQSVK	VYLLMoxKK	235	141	23	7	13	6	247	146	4	BS3	138.068	5	25	5	0	0	0.5	5	17.346	FALSE	TRUE	FALSE	FALSE	Between	0.02	0.02	0.039
Scan: 17833 Run: 1692889578_ECstar-RECQL5_17 P1_R.SVKEEAQNLIR.H P2_R.DQGTPEVQPTPAKDTWK.G 3 13	1692889578_ECstar-RECQL5_17	17833	1692889578_ECstar-RECQL5_17.mgf	15133	4	831.178	3320.68	0.684	4	3320.69	0.689	RECQL5			FALSE	RECQL5	RECQL5		FALSE	DQGTPEVQPTPAKDTWK	SVKEEAQNLIR	836	958	17	11	13	3	848	960	4	BS3	138.068	10	19	10	0	0	0.5	10	17.344	FALSE	TRUE	FALSE	FALSE	Self	0.001	0.002	0.002
Scan: 4379 Run: 1692889578_ECstar-RECQL5_16 P1_-.SDSEDSNFSEEEDSER.S P2_K.KKAPKPER.L 1 2	1692889578_ECstar-RECQL5_16	4379	1692889578_ECstar-RECQL5_16.mgf	2668	4	738.839	2951.33	0.327	4	2951.33	0.327	SPT5			FALSE	CTR9	CTR9		FALSE	SDSEDSNFSEEEDSER	KKAPKPER	2	992	16	8	1	2	2	993	4	BS3	138.068	5	20	5	0	0	0.5	5	17.341	FALSE	TRUE	FALSE	FALSE	Between	0.02	0.02	0.039
Scan: 12677 Run: 1692889578_ECstar-RECQL5_17 P1_K.LNKLEK.A P2_R.KTEYISTEFNR.Y 3 1	1692889578_ECstar-RECQL5_17	12677	1692889578_ECstar-RECQL5_17.mgf	10371	3	757.073	2268.2	0.198	3	2268.2	0.2	Paf1			FALSE	CTR9	CTR9		FALSE	KTEYISTEFNR	LNKLEK	133	211	11	6	1	3	133	213	3	BS3	138.068	7	16	7	0	0	0.7	7	17.318	FALSE	TRUE	FALSE	FALSE	Between	0.02	0.02	0.04
Scan: 16003 Run: 1692889578_ECstar-RECQL5_16 P1_R.SLSEAMSVEKIAAIK.A P2_K.ATSLEKQHK.H 10 6	1692889578_ECstar-RECQL5_16	16003	1692889578_ECstar-RECQL5_16.mgf	13449	4	689.628	2754.48	0.481	4	2754.48	0.484	CDC73			FALSE	Paf1	Paf1		FALSE	SLSEAMSVEKIAAIK	ATSLEKQHK	172	63	15	9	10	6	181	68	4	BS3	138.068	7	15	7	0	0	0.5	7	17.317	FALSE	TRUE	FALSE	FALSE	Between	0.02	0.02	0.04
Scan: 23230 Run: 1692889578_ECstar-RECQL5_13_20241113185804 P1_R.VAIKDKQEGIE.- P2_R.ITELTDENVKFIIENTDLAVANSIR.R 4 10	1692889578_ECstar-RECQL5_13_20241113185804	23230	1692889578_ECstar-RECQL5_13_20241113185804.mgf	16436	4	1047.06	4184.2	0.205	4	4184.21	0.21	RPB3			FALSE	RPB11	RPB11		FALSE	ITELTDENVKFIIENTDLAVANSIR	VAIKDKQEGIE	11	107	25	11	10	4	20	110	4	BS3	138.068	8	23	8	0	0	0.4	8	17.316	FALSE	TRUE	FALSE	FALSE	Between	0.02	0.02	0.04
Scan: 9670 Run: 1692889578_ECstar-RECQL5_14_20241113215030 P1_K.TKLTFRPHSTDSATHR.K P2_K.TDLDDDITALKQR.S 2 11	1692889578_ECstar-RECQL5_14_20241113215030	9670	1692889578_ECstar-RECQL5_14_20241113215030.mgf	7603	5	699.963	3494.78	0.781	5	3494.78	0.775	CDC73			FALSE	LEO1	LEO1		FALSE	TDLDDDITALKQR	TKLTFRPHSTDSATHR	199	487	13	16	11	2	209	488	5	BS3	138.068	12	14	12	0	0	0.4	12	17.315	FALSE	TRUE	FALSE	FALSE	Between	0.02	0.02	0.04
Scan: 20421 Run: 1692889578_ECstar-RECQL5_15 P1_R.SVKEEAQNLIR.H P2_K.IEEFVPPDENCcmPLKEASSR.R 3 14	1692889578_ECstar-RECQL5_15	20421	1692889578_ECstar-RECQL5_15.mgf	17125	4	910.957	3639.8	0.8	4	3639.81	0.809	RECQL5			FALSE	RECQL5	RECQL5		FALSE	IEEFVPPDENCcmPLKEASSR	SVKEEAQNLIR	522	958	19	11	14	3	535	960	4	BS3	138.068	9	16	9	0	0	0.45	9	17.31	FALSE	TRUE	FALSE	FALSE	Self	0.001	0.002	0.002
Scan: 21998 Run: 1692889578_ECstar-RECQL5_15 P1_K.TNYVVWGTGKEGQPR.E P2_R.SLSEAMSVEKIAAIK.A 10 10	1692889578_ECstar-RECQL5_15	21998	1692889578_ECstar-RECQL5_15.mgf	18598	4	852.199	3404.77	0.766	4	3404.76	0.765	CDC73			FALSE	CDC73	CDC73		FALSE	SLSEAMSVEKIAAIK	TNYVVWGTGKEGQPR	172	38	15	15	10	10	181	47	4	BS3	138.068	12	14	12	0	0	0.429	12	17.307	FALSE	TRUE	FALSE	FALSE	Self	0.001	0.002	0.002
Scan: 18623 Run: 1692889578_ECstar-RECQL5_20 P1_K.KILLSPER.V P2_R.KGYGDFSR.Y 1 1	1692889578_ECstar-RECQL5_20	18623	1692889578_ECstar-RECQL5_20.mgf	11872	4	506.282	2021.1	0.098	4	2021.1	0.095	RECQL5			FALSE	RPB1	RPB1		FALSE	KGYGDFSR	KILLSPER	476	213	8	8	1	1	476	213	4	BS3	138.068	9	9	9	0	0	0.643	9	17.301	FALSE	TRUE	FALSE	FALSE	Between	0.02	0.02	0.039
Scan: 21388 Run: 1692889578_ECstar-RECQL5_18 P1_R.LFDAEKIR.S P2_R.KGTHLLKILK.Q 6 7	1692889578_ECstar-RECQL5_18	21388	1692889578_ECstar-RECQL5_18.mgf	18050	4	570.602	2278.38	0.378	4	2278.38	0.378	SPT6			FALSE	SPT5	SPT5		FALSE	KGTHLLKILK	LFDAEKIR	999	339	10	8	7	6	1005	344	4	BS3	138.068	9	13	9	0	0	0.714	9	17.298	FALSE	TRUE	FALSE	FALSE	Between	0.02	0.02	0.039
Scan: 21212 Run: 1692889578_ECstar-RECQL5_15 P1_K.TNYVVWGTGKEGQPR.E P2_K.KENSETVVTGSLDDLVK.V 10 4	1692889578_ECstar-RECQL5_15	21212	1692889578_ECstar-RECQL5_15.mgf	17862	4	916.467	3661.84	0.84	4	3661.85	0.848	Ski8			FALSE	CDC73	CDC73		FALSE	KENSETVVTGSLDDLVK	TNYVVWGTGKEGQPR	29	38	17	15	4	10	32	47	4	BS3	138.068	13	16	13	0	0	0.464	13	17.297	FALSE	TRUE	FALSE	FALSE	Between	0.02	0.02	0.039
Scan: 10204 Run: 1692889578_ECstar-RECQL5_15 P1_K.SGSEAGSPR.R P2_K.AIISSSDDSSDEDKLKIADEGHPR.N 1 16	1692889578_ECstar-RECQL5_15	10204	1692889578_ECstar-RECQL5_15.mgf	7682	4	893.175	3568.67	0.669	4	3568.68	0.676	CTR9			FALSE	CTR9	CTR9		FALSE	AIISSSDDSSDEDKLKIADEGHPR	SGSEAGSPR	1012	1066	24	9	16	1	1027	1066	4	BS3	138.068	5	21	5	0	0	0.438	5	17.277	FALSE	TRUE	FALSE	FALSE	Self	0.001	0.002	0.002
Scan: 29004 Run: 1692889578_ECstar-RECQL5_16 P1_R.TTILQSTGKNFSKNIFAILQSVK.A P2_R.TKQPIPAAYNR.Y 13 2	1692889578_ECstar-RECQL5_16	29004	1692889578_ECstar-RECQL5_16.mgf	25509	5	787.64	3933.16	0.163	5	3933.17	0.173	CDC73			FALSE	CDC73	CDC73		FALSE	TTILQSTGKNFSKNIFAILQSVK	TKQPIPAAYNR	235	282	23	11	13	2	247	283	5	BS3	138.068	9	19	9	0	0	0.432	9	17.275	FALSE	TRUE	FALSE	FALSE	Self	0.001	0.002	0.002
Scan: 17609 Run: 1692889578_ECstar-RECQL5_15 P1_R.SVKEEAQNLIR.H P2_K.KQQLLATAAHK.D 3 1	1692889578_ECstar-RECQL5_15	17609	1692889578_ECstar-RECQL5_15.mgf	14511	5	527.302	2631.47	0.474	5	2631.47	0.471	RECQL5			FALSE	RECQL5	RECQL5		FALSE	KQQLLATAAHK	SVKEEAQNLIR	749	958	11	11	1	3	749	960	5	BS3	138.068	10	11	10	0	0	0.5	10	17.271	FALSE	TRUE	FALSE	FALSE	Self	0.001	0.002	0.002
Scan: 13022 Run: 1692889578_ECstar-RECQL5_14_20241113215030 P1_R.RSGLELYAEWKHVNEDSQEK.K P2_K.KILLSPER.V 11 1	1692889578_ECstar-RECQL5_14_20241113215030	13022	1692889578_ECstar-RECQL5_14_20241113215030.mgf	10727	5	702.97	3509.81	0.812	5	3509.82	0.815	RPB1			FALSE	RPB1	RPB1		FALSE	RSGLELYAEWKHVNEDSQEK	KILLSPER	193	213	20	8	11	1	203	213	5	BS3	138.068	9	16	9	0	0	0.421	9	17.269	FALSE	TRUE	FALSE	FALSE	Self	0.001	0.002	0.002
Scan: 21246 Run: 1692889578_ECstar-RECQL5_16 P1_K.INISQVIAVVGQQNVEGKR.I P2_R.DKTGSSAQK.S 18 2	1692889578_ECstar-RECQL5_16	21246	1692889578_ECstar-RECQL5_16.mgf	18306	4	778.424	3109.67	0.666	4	3109.67	0.673	RPB1			FALSE	RPB1	RPB1		FALSE	INISQVIAVVGQQNVEGKR	DKTGSSAQK	779	750	19	9	18	2	796	751	4	BS3	138.068	8	22	8	0	0	0.562	8	17.264	FALSE	TRUE	FALSE	FALSE	Self	0.001	0.002	0.002
Scan: 2271 Run: 1692889578_ECstar-RECQL5_17 P1_R.KEVAK.L P2_R.GAKPGVTKEK.R 1 8	1692889578_ECstar-RECQL5_17	2271	1692889578_ECstar-RECQL5_17.mgf	822	4	432.258	1725	0.004	4	1725	0.004	RPB2			FALSE	RECQL5	RECQL5		FALSE	GAKPGVTKEK	KEVAK	325	377	10	5	8	1	332	377	4	BS3	138.068	4	14	4	0	0	0.833	4	17.264	FALSE	TRUE	FALSE	FALSE	Between	0.02	0.021	0.044
Scan: 19850 Run: 1692889578_ECstar-RECQL5_15 P1_K.FEDQPEGIDLEVVTESTGKER.E P2_K.EVANLKPK.S 19 6	1692889578_ECstar-RECQL5_15	19850	1692889578_ECstar-RECQL5_15.mgf	16598	4	854.19	3412.73	0.732	4	3412.72	0.725	SPT5			FALSE	SPT5	SPT5		FALSE	FEDQPEGIDLEVVTESTGKER	EVANLKPK	396	269	21	8	19	6	414	274	4	BS3	138.068	8	26	8	0	0	0.571	8	17.261	FALSE	TRUE	FALSE	FALSE	Self	0.001	0.002	0.002
Scan: 4267 Run: 1692889578_ECstar-RECQL5_16 P1_R.MREKQHQR.G P2_R.IYSSDSDEGSEEDKAQR.L 4 14	1692889578_ECstar-RECQL5_16	4267	1692889578_ECstar-RECQL5_16.mgf	2564	5	633.897	3164.45	0.448	5	3164.44	0.443	LEO1			FALSE	LEO1	LEO1		FALSE	IYSSDSDEGSEEDKAQR	MREKQHQR	605	556	17	8	14	4	618	559	5	BS3	138.068	3	21	3	0	0	0.357	3	17.257	FALSE	TRUE	FALSE	FALSE	Self	0.001	0.002	0.002
Scan: 11184 Run: 1692889578_ECstar-RECQL5_16 P1_K.KFLLNK.K P2_R.IYSSDSDEGSEEDKAQR.L 1 14	1692889578_ECstar-RECQL5_16	11184	1692889578_ECstar-RECQL5_16.mgf	8995	4	704.596	2814.35	0.354	4	2814.36	0.356	LEO1			FALSE	SPT6	SPT6		FALSE	IYSSDSDEGSEEDKAQR	KFLLNK	605	841	17	6	14	1	618	841	4	BS3	138.068	5	19	5	0	0	0.5	5	17.256	FALSE	TRUE	FALSE	FALSE	Between	0.02	0.021	0.044
Scan: 13140 Run: 1692889578_ECstar-RECQL5_14_20241113215030 P1_K.VNIFGVESGKKEYSLDTR.G P2_R.SVKEEAQNLIR.H 11 3	1692889578_ECstar-RECQL5_14_20241113215030	13140	1692889578_ECstar-RECQL5_14_20241113215030.mgf	10836	5	693.971	3464.82	0.816	5	3464.82	0.815	Ski8			FALSE	RECQL5	RECQL5		FALSE	VNIFGVESGKKEYSLDTR	SVKEEAQNLIR	130	958	18	11	11	3	140	960	5	BS3	138.068	9	17	9	0	0	0.5	9	17.252	FALSE	TRUE	FALSE	FALSE	Between	0.02	0.021	0.044
Scan: 12379 Run: 1692889578_ECstar-RECQL5_17 P1_R.YGISNEKPEVKIGVSVK.Q P2_R.KGQELR.L 11 1	1692889578_ECstar-RECQL5_17	12379	1692889578_ECstar-RECQL5_17.mgf	10092	4	679.38	2713.49	0.489	4	2713.5	0.501	Paf1			FALSE	RPB3	RPB3		FALSE	YGISNEKPEVKIGVSVK	KGQELR	144	155	17	6	11	1	154	155	4	BS3	138.068	6	25	6	0	0	0.7	6	17.246	FALSE	TRUE	FALSE	FALSE	Between	0.02	0.021	0.043
Scan: 10129 Run: 1692889578_ECstar-RECQL5_14_20241113215030 P1_K.GGEFDEFVNDDTDDDLPISKK.K P2_K.AYHAGLKASER.T 20 7	1692889578_ECstar-RECQL5_14_20241113215030	10129	1692889578_ECstar-RECQL5_14_20241113215030.mgf	8033	4	924.685	3694.71	0.713	4	3694.73	0.727	CTR9			FALSE	RECQL5	RECQL5		FALSE	GGEFDEFVNDDTDDDLPISKK	AYHAGLKASER	914	288	21	11	20	7	933	294	4	BS3	138.068	10	21	10	0	0	0.5	10	17.244	FALSE	TRUE	FALSE	FALSE	Between	0.02	0.021	0.043
Scan: 6804 Run: 1692889578_ECstar-RECQL5_16 P1_K.TKLTFRPHSTDSATHR.K P2_K.SESAR.G 2 1	1692889578_ECstar-RECQL5_16	6804	1692889578_ECstar-RECQL5_16.mgf	4903	5	509.062	2540.28	0.276	5	2540.27	0.273	LEO1			FALSE	LEO1	LEO1		FALSE	TKLTFRPHSTDSATHR	SESAR	487	271	16	5	2	1	488	271	5	BS3	138.068	6	17	6	0	0	0.567	6	17.229	FALSE	TRUE	FALSE	FALSE	Self	0.001	0.002	0.002
Scan: 18416 Run: 1692889578_ECstar-RECQL5_18 P1_R.SQQHAKVVPWMR.K P2_R.KMTLSLADR.Ccm 6 1	1692889578_ECstar-RECQL5_18	18416	1692889578_ECstar-RECQL5_18.mgf	15379	4	660.354	2637.39	0.387	4	2637.39	0.388	Paf1			FALSE	LEO1	LEO1		FALSE	SQQHAKVVPWMR	KMTLSLADR	121	503	12	9	6	1	126	503	4	BS3	138.068	10	12	10	0	0	0.591	10	17.229	FALSE	TRUE	FALSE	FALSE	Between	0.02	0.021	0.043
Scan: 19103 Run: 1692889578_ECstar-RECQL5_15 P1_K.MoxQNAAKASR.K P2_R.LFEKMQAYQYEQISADPDKPLADGIR.A 6 4	1692889578_ECstar-RECQL5_15	19103	1692889578_ECstar-RECQL5_15.mgf	15898	5	832.015	4155.04	0.037	5	4155.04	0.041	SPT6			FALSE	SPT6	SPT6		FALSE	LFEKMQAYQYEQISADPDKPLADGIR	MoxQNAAKASR	419	481	26	9	4	6	422	486	5	BS3	138.068	5	30	5	0	0	0.375	5	17.229	FALSE	TRUE	FALSE	FALSE	Self	0.001	0.002	0.002
Scan: 13115 Run: 1692889578_ECstar-RECQL5_16 P1_R.KELLADLER.E P2_K.AKSSSGGSSLAK.G 1 2	1692889578_ECstar-RECQL5_16	13115	1692889578_ECstar-RECQL5_16.mgf	10762	4	576.565	2302.23	0.231	4	2302.24	0.238	RECQL5			FALSE	RECQL5	RECQL5		FALSE	AKSSSGGSSLAK	KELLADLER	732	110	12	9	2	1	733	110	4	BS3	138.068	10	12	10	0	0	0.545	10	17.227	FALSE	TRUE	FALSE	FALSE	Self	0.001	0.002	0.002
Scan: 16000 Run: 1692889578_ECstar-RECQL5_16 P1_R.SVKEEAQNLIR.H P2_K.KQQLLATAAHK.D 3 1	1692889578_ECstar-RECQL5_16	16000	1692889578_ECstar-RECQL5_16.mgf	13446	4	658.874	2631.47	0.468	4	2631.47	0.471	RECQL5			FALSE	RECQL5	RECQL5		FALSE	KQQLLATAAHK	SVKEEAQNLIR	749	958	11	11	1	3	749	960	4	BS3	138.068	10	13	10	0	0	0.5	10	17.225	FALSE	TRUE	FALSE	FALSE	Self	0.001	0.002	0.002
Scan: 12117 Run: 1692889578_ECstar-RECQL5_14_20241113215030 P1_-.SNAMSDFVESEAEESEEEYNDEGEVVPR.V P2_R.GAKPGVTKEK.R 1 8	1692889578_ECstar-RECQL5_14_20241113215030	12117	1692889578_ECstar-RECQL5_14_20241113215030.mgf	9894	4	1082.99	4327.94	0.942	4	4327.94	0.944	SPT6			FALSE	RPB2	RPB2		FALSE	SNAMSDFVESEAEESEEEYNDEGEVVPR	GAKPGVTKEK	1	325	28	10	1	8	1	332	4	BS3	138.068	7	35	7	0	0	0.389	7	17.218	FALSE	TRUE	FALSE	FALSE	Between	0.02	0.021	0.047
Scan: 14011 Run: 1692889578_ECstar-RECQL5_14_20241113215030 P1_R.SKKGGEFDEFVNDDTDDDLPISK.K P2_K.NILMFTGETEATKEK.K 3 13	1692889578_ECstar-RECQL5_14_20241113215030	14011	1692889578_ECstar-RECQL5_14_20241113215030.mgf	11634	5	884.824	4419.08	0.082	5	4419.08	0.084	CTR9			FALSE	CTR9	CTR9		FALSE	SKKGGEFDEFVNDDTDDDLPISK	NILMFTGETEATKEK	911	887	23	15	3	13	913	899	5	BS3	138.068	11	18	11	0	0	0.409	11	17.216	FALSE	TRUE	FALSE	FALSE	Self	0.001	0.002	0.002
Scan: 13916 Run: 1692889578_ECstar-RECQL5_17 P1_K.LNKLEK.A P2_K.DYRGALAYYKK.A 3 10	1692889578_ECstar-RECQL5_17	13916	1692889578_ECstar-RECQL5_17.mgf	11505	4	558.062	2228.22	0.221	4	2228.22	0.22	CTR9			FALSE	CTR9	CTR9		FALSE	DYRGALAYYKK	LNKLEK	178	211	11	6	10	3	187	213	4	BS3	138.068	7	14	7	0	0	0.7	7	17.213	FALSE	TRUE	FALSE	FALSE	Self	0.001	0.002	0.002
Scan: 10622 Run: 1692889578_ECstar-RECQL5_16 P1_R.TKQPIPAAYNR.Y P2_R.FKGKEETEGFK.I 2 2	1692889578_ECstar-RECQL5_16	10622	1692889578_ECstar-RECQL5_16.mgf	8471	3	899.142	2694.4	0.403	3	2694.4	0.402	CDC73			FALSE	CDC73	CDC73		FALSE	TKQPIPAAYNR	FKGKEETEGFK	282	298	11	11	2	2	283	299	3	BS3	138.068	9	12	9	0	0	0.45	9	17.212	FALSE	TRUE	FALSE	FALSE	Self	0.001	0.002	0.002
Scan: 11269 Run: 1692889578_ECstar-RECQL5_14_20241113215030 P1_R.ICcmRPLLIVEKQK.L P2_R.AKAGVQSGTNALLVVK.H 10 2	1692889578_ECstar-RECQL5_14_20241113215030	11269	1692889578_ECstar-RECQL5_14_20241113215030.mgf	9102	5	638.781	3188.87	0.867	5	3188.87	0.868	Paf1			FALSE	RPB2	RPB2		FALSE	AKAGVQSGTNALLVVK	ICcmRPLLIVEKQK	337	621	16	12	2	10	338	630	5	BS3	138.068	8	15	8	0	0	0.409	8	17.208	FALSE	TRUE	FALSE	FALSE	Between	0.02	0.021	0.048
Scan: 9186 Run: 1692889578_ECstar-RECQL5_14_20241113215030 P1_K.IDTMoxGTYHGMTLKSVTEGASAR.K P2_R.FKGKEETEGFK.I 13 2	1692889578_ECstar-RECQL5_14_20241113215030	9186	1692889578_ECstar-RECQL5_14_20241113215030.mgf	7149	5	756.573	3777.83	0.828	5	3777.82	0.823	CDC73			FALSE	CDC73	CDC73		FALSE	IDTMoxGTYHGMTLKSVTEGASAR	FKGKEETEGFK	309	298	22	11	13	2	321	299	5	BS3	138.068	8	23	8	0	0	0.45	8	17.203	FALSE	TRUE	FALSE	FALSE	Self	0.001	0.002	0.002
Scan: 2244 Run: 1692889578_ECstar-RECQL5_18 P1_R.IYSSDSDEGSEEDKAQR.L P2_R.EKQHQR.G 14 2	1692889578_ECstar-RECQL5_18	2244	1692889578_ECstar-RECQL5_18.mgf	779	5	576.468	2877.3	0.302	5	2877.3	0.301	LEO1			FALSE	LEO1	LEO1		FALSE	IYSSDSDEGSEEDKAQR	EKQHQR	605	558	17	6	14	2	618	559	5	BS3	138.068	3	20	3	0	0	0.5	3	17.2	FALSE	TRUE	FALSE	FALSE	Self	0.001	0.002	0.002
Scan: 21695 Run: 1692889578_ECstar-RECQL5_18 P1_K.TDLDDDITALKQR.S P2_K.LYKNILR.E 11 3	1692889578_ECstar-RECQL5_18	21695	1692889578_ECstar-RECQL5_18.mgf	18318	4	640.855	2559.39	0.39	4	2559.39	0.391	CDC73			FALSE	CTR9	CTR9		FALSE	TDLDDDITALKQR	LYKNILR	199	519	13	7	11	3	209	521	4	BS3	138.068	6	17	6	0	0	0.583	6	17.197	FALSE	TRUE	FALSE	FALSE	Between	0.02	0.021	0.047
Scan: 23236 Run: 1692889578_ECstar-RECQL5_15 P1_R.TKQPIPAAYNR.Y P2_R.LDNGVTGFIPTKFLSDK.V 2 12	1692889578_ECstar-RECQL5_15	23236	1692889578_ECstar-RECQL5_15.mgf	19758	4	812.686	3246.72	0.716	4	3246.73	0.729	CDC73			FALSE	SPT6	SPT6		FALSE	TKQPIPAAYNR	LDNGVTGFIPTKFLSDK	282	1235	11	17	2	12	283	1246	4	BS3	138.068	12	12	14	0	0	0.438	12	17.193	FALSE	TRUE	FALSE	FALSE	Between	0.02	0.021	0.047
Scan: 22823 Run: 1692889578_ECstar-RECQL5_13_20241113185804 P1_R.QDTGPLMoxK.Ccm P2_R.GYLVTQDELDQTLEEFKAQFGDKPSEGRPR.R 3 17	1692889578_ECstar-RECQL5_13_20241113185804	22823	1692889578_ECstar-RECQL5_13_20241113185804.mgf	16211	5	900.048	4495.2	0.202	5	4495.19	0.185	RPB5			FALSE	RPB1	RPB1		FALSE	GYLVTQDELDQTLEEFKAQFGDKPSEGRPR	QDTGPLMoxK	25	1422	30	8	17	3	41	1424	5	BS3	138.068	6	37	6	0	0	0.429	6	17.185	FALSE	TRUE	FALSE	FALSE	Between	0.02	0.021	0.047
Scan: 8525 Run: 1692889578_ECstar-RECQL5_14_20241113215030 P1_R.TKQPIPAAYNR.Y P2_K.IDTMoxGTYHGMTLKSVTEGASAR.K 2 13	1692889578_ECstar-RECQL5_14_20241113215030	8525	1692889578_ECstar-RECQL5_14_20241113215030.mgf	6530	4	935.223	3736.86	0.861	4	3736.86	0.855	CDC73			FALSE	CDC73	CDC73		FALSE	IDTMoxGTYHGMTLKSVTEGASAR	TKQPIPAAYNR	309	282	22	11	13	2	321	283	4	BS3	138.068	10	17	10	0	0	0.429	10	17.184	FALSE	TRUE	FALSE	FALSE	Self	0.001	0.002	0.002
Scan: 17145 Run: 1692889578_ECstar-RECQL5_15 P1_R.GIYKDDIAQVDYVEPSQNTISLK.M P2_R.EKQHQR.G 4 2	1692889578_ECstar-RECQL5_15	17145	1692889578_ECstar-RECQL5_15.mgf	14080	4	890.458	3557.8	0.804	4	3557.8	0.8	SPT5			FALSE	LEO1	LEO1		FALSE	GIYKDDIAQVDYVEPSQNTISLK	EKQHQR	284	558	23	6	4	2	287	559	4	BS3	138.068	5	27	5	0	0	0.5	5	17.179	FALSE	TRUE	FALSE	FALSE	Between	0.02	0.021	0.047
Scan: 10894 Run: 1692889578_ECstar-RECQL5_17 P1_K.LLLKK.R P2_R.HIDQLKER.E 4 6	1692889578_ECstar-RECQL5_17	10894	1692889578_ECstar-RECQL5_17.mgf	8737	4	448.278	1789.08	0.081	4	1789.08	0.083	RPB2			FALSE	RPB2	RPB2		FALSE	HIDQLKER	LLLKK	639	633	8	5	6	4	644	636	4	BS3	138.068	6	9	6	0	0	0.643	6	17.179	FALSE	TRUE	FALSE	FALSE	Self	0.001	0.002	0.002
Scan: 6820 Run: 1692889578_ECstar-RECQL5_18 P1_-.GPGSMoxALETVPK.D P2_R.EKQHQR.G 1 2	1692889578_ECstar-RECQL5_18	6820	1692889578_ECstar-RECQL5_18.mgf	4912	4	542.032	2164.1	0.098	4	2164.09	0.095	SPT4			FALSE	LEO1	LEO1		FALSE	GPGSMoxALETVPK	EKQHQR	1	558	12	6	1	2	1	559	4	BS3	138.068	5	19	5	0	0	0.5	5	17.174	FALSE	TRUE	FALSE	FALSE	Between	0.02	0.021	0.047
Scan: 17034 Run: 1692889578_ECstar-RECQL5_15 P1_R.KTEYISTEFNR.Y P2_K.ILGSLYAASEDQEKR.D 2 14	1692889578_ECstar-RECQL5_15	17034	1692889578_ECstar-RECQL5_15.mgf	13976	4	801.905	3203.59	0.59	4	3203.6	0.599	CTR9			FALSE	Paf1	Paf1		FALSE	ILGSLYAASEDQEKR	KTEYISTEFNR	380	133	15	11	14	2	393	134	4	BS3	138.068	11	13	11	0	0	0.5	11	17.17	FALSE	TRUE	FALSE	FALSE	Between	0.02	0.021	0.047
Scan: 10165 Run: 1692889578_ECstar-RECQL5_14_20241113215030 P1_R.YGEDGLAGESVEFQNLATLKPSNK.A P2_R.THSTHPDDEDSGPYK.H 20 3	1692889578_ECstar-RECQL5_14_20241113215030	10165	1692889578_ECstar-RECQL5_14_20241113215030.mgf	8067	5	878.81	4389.01	0.013	5	4389.02	0.02	RPB1			FALSE	RPB1	RPB1		FALSE	YGEDGLAGESVEFQNLATLKPSNK	THSTHPDDEDSGPYK	891	605	24	15	20	3	910	607	5	BS3	138.068	9	25	9	0	0	0.357	9	17.17	FALSE	TRUE	FALSE	FALSE	Self	0.001	0.002	0.002
Scan: 21825 Run: 1692889578_ECstar-RECQL5_17 P1_R.SGLELYAEWKHVNEDSQEK.K P2_K.KILLSPER.V 10 1	1692889578_ECstar-RECQL5_17	21825	1692889578_ECstar-RECQL5_17.mgf	18792	4	839.432	3353.7	0.7	4	3353.71	0.714	RPB1			FALSE	RPB1	RPB1		FALSE	SGLELYAEWKHVNEDSQEK	KILLSPER	194	213	19	8	10	1	203	213	4	BS3	138.068	9	22	9	0	0	0.639	9	17.169	FALSE	TRUE	FALSE	FALSE	Self	0.001	0.002	0.002
Scan: 8307 Run: 1692889578_ECstar-RECQL5_16 P1_R.TKQPIPAAYNR.Y P2_R.KQDEEERELR.A 2 1	1692889578_ECstar-RECQL5_16	8307	1692889578_ECstar-RECQL5_16.mgf	6305	4	682.607	2726.4	0.397	4	2726.4	0.399	CDC73			FALSE	CTR9	CTR9		FALSE	TKQPIPAAYNR	KQDEEERELR	282	833	11	10	2	1	283	833	4	BS3	138.068	8	13	8	0	0	0.5	8	17.169	FALSE	TRUE	FALSE	FALSE	Between	0.02	0.021	0.047
Scan: 2430 Run: 1692889578_ECstar-RECQL5_17 P1_K.LLKEQEEKR.L P2_R.EKEEQK.K 8 2	1692889578_ECstar-RECQL5_17	2430	1692889578_ECstar-RECQL5_17.mgf	971	4	525.785	2099.11	0.112	4	2099.11	0.111	CTR9			FALSE	CTR9	CTR9		FALSE	LLKEQEEKR	EKEEQK	856	867	9	6	8	2	863	868	4	BS3	138.068	8	12	8	0	0	0.75	8	17.168	FALSE	TRUE	FALSE	FALSE	Self	0.001	0.002	0.002
Scan: 8373 Run: 1692889578_ECstar-RECQL5_14_20241113215030 P1_K.RVGAGFPKGSCcmPFQTATELMoxETTR.I P2_R.EKEEQKK.L 8 2	1692889578_ECstar-RECQL5_14_20241113215030	8373	1692889578_ECstar-RECQL5_14_20241113215030.mgf	6388	5	743.372	3711.82	0.824	5	3711.82	0.824	RECQL5			FALSE	CTR9	CTR9		FALSE	RVGAGFPKGSCcmPFQTATELMoxETTR	EKEEQKK	654	867	24	7	8	2	661	868	5	BS3	138.068	6	22	6	0	0	0.478	6	17.165	FALSE	TRUE	FALSE	FALSE	Between	0.02	0.021	0.047
Scan: 17002 Run: 1692889578_ECstar-RECQL5_18 P1_K.LLLKK.R P2_R.ICcmRPLLIVEKQK.L 4 10	1692889578_ECstar-RECQL5_18	17002	1692889578_ECstar-RECQL5_18.mgf	14092	4	562.861	2247.41	0.413	4	2247.41	0.412	RPB2			FALSE	RPB2	RPB2		FALSE	ICcmRPLLIVEKQK	LLLKK	621	633	12	5	10	4	630	636	4	BS3	138.068	4	17	4	0	0	0.818	4	17.164	FALSE	TRUE	FALSE	FALSE	Self	0.001	0.002	0.002
Scan: 8123 Run: 1692889578_ECstar-RECQL5_16 P1_K.LTSDEEGEPSGKR.K P2_-.APTIQTQAQR.E 12 1	1692889578_ECstar-RECQL5_16	8123	1692889578_ECstar-RECQL5_16.mgf	6133	3	885.778	2654.31	0.311	3	2654.32	0.315	LEO1			FALSE	Paf1	Paf1		FALSE	LTSDEEGEPSGKR	APTIQTQAQR	628	2	13	10	12	1	639	2	3	BS3	138.068	9	16	9	0	0	0.556	9	17.164	FALSE	TRUE	FALSE	FALSE	Between	0.02	0.021	0.047
Scan: 8312 Run: 1692889578_ECstar-RECQL5_16 P1_R.TKQPIPAAYNR.Y P2_R.KQDEEERELR.A 2 1	1692889578_ECstar-RECQL5_16	8312	1692889578_ECstar-RECQL5_16.mgf	6310	5	546.288	2726.4	0.404	5	2726.4	0.399	CTR9			FALSE	CDC73	CDC73		FALSE	KQDEEERELR	TKQPIPAAYNR	833	282	10	11	1	2	833	283	5	BS3	138.068	9	9	12	0	0	0.556	9	17.161	FALSE	TRUE	FALSE	FALSE	Between	0.02	0.021	0.047
Scan: 19613 Run: 1692889578_ECstar-RECQL5_15 P1_R.KGYGDFSR.Y P2_K.KGGEFDEFVNDDTDDDLPISK.K 1 1	1692889578_ECstar-RECQL5_15	19613	1692889578_ECstar-RECQL5_15.mgf	16376	4	856.394	3421.55	0.548	4	3421.55	0.547	CTR9			FALSE	RECQL5	RECQL5		FALSE	KGGEFDEFVNDDTDDDLPISK	KGYGDFSR	913	476	21	8	1	1	913	476	4	BS3	138.068	6	22	6	0	0	0.429	6	17.159	FALSE	TRUE	FALSE	FALSE	Between	0.02	0.021	0.047
Scan: 2155 Run: 1692889578_ECstar-RECQL5_16 P1_K.KLTSDEEGEPSGKR.K P2_R.KAEDDDKANK.K 1 1	1692889578_ECstar-RECQL5_16	2155	1692889578_ECstar-RECQL5_16.mgf	704	5	561.48	2802.36	0.363	5	2802.35	0.352	LEO1			FALSE	LEO1	LEO1		FALSE	KLTSDEEGEPSGKR	KAEDDDKANK	627	641	14	10	1	1	627	641	5	BS3	138.068	10	18	10	0	0	0.556	10	17.15	FALSE	TRUE	FALSE	FALSE	Self	0.001	0.002	0.002
Scan: 12685 Run: 1692889578_ECstar-RECQL5_16 P1_K.VLKAYPNNYETMoxK.I P2_-.APTIQTQAQR.E 3 1	1692889578_ECstar-RECQL5_16	12685	1692889578_ECstar-RECQL5_16.mgf	10363	3	946.486	2836.43	0.435	3	2836.44	0.443	CTR9			FALSE	Paf1	Paf1		FALSE	VLKAYPNNYETMoxK	APTIQTQAQR	367	2	13	10	3	1	369	2	3	BS3	138.068	9	14	9	0	0	0.5	9	17.148	FALSE	TRUE	FALSE	FALSE	Between	0.02	0.021	0.047
Scan: 13701 Run: 1692889578_ECstar-RECQL5_14_20241113215030 P1_R.STIKTDLDDDITALK.Q P2_R.GDKENASQCcmFEKVLK.A 4 12	1692889578_ECstar-RECQL5_14_20241113215030	13701	1692889578_ECstar-RECQL5_14_20241113215030.mgf	11352	4	885.449	3537.76	0.765	4	3537.78	0.776	CDC73			FALSE	CTR9	CTR9		FALSE	STIKTDLDDDITALK	GDKENASQCcmFEKVLK	195	355	15	15	4	12	198	366	4	BS3	138.068	11	16	11	0	0	0.464	11	17.144	FALSE	TRUE	FALSE	FALSE	Between	0.02	0.021	0.047
Scan: 19502 Run: 1692889578_ECstar-RECQL5_16 P1_R.KTEYISTEFNR.Y P2_R.ALAIYKQVLR.N 1 6	1692889578_ECstar-RECQL5_16	19502	1692889578_ECstar-RECQL5_16.mgf	16683	4	675.623	2698.46	0.461	4	2698.47	0.469	Paf1			FALSE	CTR9	CTR9		FALSE	KTEYISTEFNR	ALAIYKQVLR	133	632	11	10	1	6	133	637	4	BS3	138.068	8	13	8	0	0	0.556	8	17.139	FALSE	TRUE	FALSE	FALSE	Between	0.02	0.021	0.047
Scan: 11119 Run: 1692889578_ECstar-RECQL5_14_20241113215030 P1_R.SLSEAMSVEKIAAIK.A P2_R.LEGHKEGIVQTEQIR.S 10 5	1692889578_ECstar-RECQL5_14_20241113215030	11119	1692889578_ECstar-RECQL5_14_20241113215030.mgf	8961	4	863.47	3449.85	0.85	4	3449.84	0.844	CDC73			FALSE	CDC73	CDC73		FALSE	SLSEAMSVEKIAAIK	LEGHKEGIVQTEQIR	172	157	15	15	10	5	181	161	4	BS3	138.068	12	17	12	0	0	0.429	12	17.135	FALSE	TRUE	FALSE	FALSE	Self	0.001	0.002	0.002
Scan: 8143 Run: 1692889578_ECstar-RECQL5_17 P1_K.TYQDIQNTIKK.A P2_R.DKTGSSAQK.S 10 2	1692889578_ECstar-RECQL5_17	8143	1692889578_ECstar-RECQL5_17.mgf	6193	4	603.318	2409.24	0.241	4	2409.24	0.239	RPB1			FALSE	RPB1	RPB1		FALSE	TYQDIQNTIKK	DKTGSSAQK	698	750	11	9	10	2	707	751	4	BS3	138.068	8	17	8	0	0	0.625	8	17.131	FALSE	TRUE	FALSE	FALSE	Self	0.001	0.002	0.002
Scan: 12601 Run: 1692889578_ECstar-RECQL5_19 P1_K.LNKLEKAR.L P2_R.ALELNSK.Ccm 6 6	1692889578_ECstar-RECQL5_19	12601	1692889578_ECstar-RECQL5_19.mgf	9042	3	628.37	1882.09	0.089	3	1882.09	0.089	CTR9			FALSE	CTR9	CTR9		FALSE	LNKLEKAR	ALELNSK	211	224	8	7	6	6	216	229	3	BS3	138.068	9	11	9	0	0	0.75	9	17.131	FALSE	TRUE	FALSE	FALSE	Self	0.001	0.002	0.002
Scan: 6195 Run: 1692889578_ECstar-RECQL5_17 P1_K.KYVISDEEEEDDD.- P2_R.EKQHQR.G 1 2	1692889578_ECstar-RECQL5_17	6195	1692889578_ECstar-RECQL5_17.mgf	4388	3	850.049	2547.12	0.124	3	2547.12	0.125	LEO1			FALSE	LEO1	LEO1		FALSE	KYVISDEEEEDDD	EKQHQR	654	558	13	6	1	2	654	559	3	BS3	138.068	5	17	5	0	0	0.5	5	17.128	FALSE	TRUE	FALSE	FALSE	Self	0.001	0.002	0.002
Scan: 20540 Run: 1692889578_ECstar-RECQL5_15 P1_K.TYQDIQNTIKK.A P2_R.KDLLGYLNGEASTSASIDR.S 10 1	1692889578_ECstar-RECQL5_15	20540	1692889578_ECstar-RECQL5_15.mgf	17236	4	875.451	3497.77	0.773	4	3497.79	0.789	CDC73			FALSE	RPB1	RPB1		FALSE	KDLLGYLNGEASTSASIDR	TYQDIQNTIKK	92	698	19	11	1	10	92	707	4	BS3	138.068	10	21	10	0	0	0.5	10	17.128	FALSE	TRUE	FALSE	FALSE	Between	0.02	0.021	0.047
Scan: 24797 Run: 1692889578_ECstar-RECQL5_16 P1_K.TFIGKIPIMLR.S P2_-.APTIQTQAQR.E 5 1	1692889578_ECstar-RECQL5_16	24797	1692889578_ECstar-RECQL5_16.mgf	21603	3	847.151	2538.43	0.431	3	2538.44	0.436	RPB2			FALSE	Paf1	Paf1		FALSE	TFIGKIPIMLR	APTIQTQAQR	147	2	11	10	5	1	151	2	3	BS3	138.068	9	11	9	0	0	0.556	9	17.124	FALSE	TRUE	FALSE	FALSE	Between	0.02	0.021	0.047
Scan: 13740 Run: 1692889578_ECstar-RECQL5_16 P1_R.SVKEEAQNLIR.H P2_R.KQDEEERELR.A 3 1	1692889578_ECstar-RECQL5_16	13740	1692889578_ECstar-RECQL5_16.mgf	11341	4	689.608	2754.4	0.404	4	2754.41	0.415	RECQL5			FALSE	CTR9	CTR9		FALSE	SVKEEAQNLIR	KQDEEERELR	958	833	11	10	3	1	960	833	4	BS3	138.068	9	12	9	0	0	0.5	9	17.118	FALSE	TRUE	FALSE	FALSE	Between	0.02	0.021	0.047
Scan: 11943 Run: 1692889578_ECstar-RECQL5_14_20241113215030 P1_R.FVAHWNIAKSMAGYYQESGR.A P2_K.EVAKLQEK.R 9 4	1692889578_ECstar-RECQL5_14_20241113215030	11943	1692889578_ECstar-RECQL5_14_20241113215030.mgf	9731	4	849.932	3395.7	0.699	4	3395.7	0.697	RECQL5			FALSE	RECQL5	RECQL5		FALSE	FVAHWNIAKSMAGYYQESGR	EVAKLQEK	330	378	20	8	9	4	338	381	4	BS3	138.068	8	22	8	0	0	0.571	8	17.116	FALSE	TRUE	FALSE	FALSE	Self	0.001	0.002	0.002
Scan: 13493 Run: 1692889578_ECstar-RECQL5_15 P1_K.TFEDAQKSISQHYSKPR.V P2_R.KMoxTLSLADR.Ccm 7 1	1692889578_ECstar-RECQL5_15	13493	1692889578_ECstar-RECQL5_15.mgf	10713	5	642.731	3208.62	0.617	5	3208.62	0.619	Paf1			FALSE	LEO1	LEO1		FALSE	TFEDAQKSISQHYSKPR	KMoxTLSLADR	182	503	17	9	7	1	188	503	5	BS3	138.068	8	15	8	0	0	0.469	8	17.115	FALSE	TRUE	FALSE	FALSE	Between	0.02	0.021	0.047
Scan: 12913 Run: 1692889578_ECstar-RECQL5_14_20241113215030 P1_R.YKGGIREER.A P2_-.SNAMSDFVESEAEESEEEYNDEGEVVPR.V 2 1	1692889578_ECstar-RECQL5_14_20241113215030	12913	1692889578_ECstar-RECQL5_14_20241113215030.mgf	10627	4	1106.24	4420.93	0.933	4	4420.94	0.94	SPT6			FALSE	LEO1	LEO1		FALSE	SNAMSDFVESEAEESEEEYNDEGEVVPR	YKGGIREER	1	594	28	9	1	2	1	595	4	BS3	138.068	5	35	5	0	0	0.375	5	17.112	FALSE	TRUE	FALSE	FALSE	Between	0.02	0.021	0.047
Scan: 6761 Run: 1692889578_ECstar-RECQL5_17 P1_K.YAKEVLQK.E P2_R.GAKPGVTKEK.R 3 8	1692889578_ECstar-RECQL5_17	6761	1692889578_ECstar-RECQL5_17.mgf	4907	5	426.85	2129.21	0.212	5	2129.21	0.21	RPB2			FALSE	RPB2	RPB2		FALSE	YAKEVLQK	GAKPGVTKEK	338	325	8	10	3	8	340	332	5	BS3	138.068	11	11	11	0	0	0.611	11	17.104	FALSE	TRUE	FALSE	FALSE	Self	0.001	0.002	0.002
Scan: 12215 Run: 1692889578_ECstar-RECQL5_16 P1_R.ASKDGQPYDMGGSAK.S P2_R.AKAVELEHETFR.N 3 2	1692889578_ECstar-RECQL5_16	12215	1692889578_ECstar-RECQL5_16.mgf	9923	4	770.375	3077.47	0.472	4	3077.48	0.476	RECQL5			FALSE	RECQL5	RECQL5		FALSE	ASKDGQPYDMGGSAK	AKAVELEHETFR	611	578	15	12	3	2	613	579	4	BS3	138.068	9	18	9	0	0	0.409	9	17.103	FALSE	TRUE	FALSE	FALSE	Self	0.001	0.002	0.002
Scan: 9303 Run: 1692889578_ECstar-RECQL5_14_20241113215030 P1_K.TKLTFRPHSTDSATHR.K P2_R.KMTLSLADR.Ccm 2 1	1692889578_ECstar-RECQL5_14_20241113215030	9303	1692889578_ECstar-RECQL5_14_20241113215030.mgf	7259	5	606.123	3025.58	0.578	5	3025.58	0.577	LEO1			FALSE	LEO1	LEO1		FALSE	TKLTFRPHSTDSATHR	KMTLSLADR	487	503	16	9	2	1	488	503	5	BS3	138.068	8	11	8	0	0	0.4	8	17.097	FALSE	TRUE	FALSE	FALSE	Self	0.001	0.002	0.002
Scan: 10936 Run: 1692889578_ECstar-RECQL5_16 P1_K.NKPVKELR.D P2_R.AKLNITPTK.K 5 2	1692889578_ECstar-RECQL5_16	10936	1692889578_ECstar-RECQL5_16.mgf	8765	4	527.322	2105.26	0.26	4	2105.26	0.257	SPT6			FALSE	SPT6	SPT6		FALSE	AKLNITPTK	NKPVKELR	617	645	9	8	2	5	618	649	4	BS3	138.068	9	11	9	0	0	0.643	9	17.086	FALSE	TRUE	FALSE	FALSE	Self	0.001	0.002	0.002
Scan: 7861 Run: 1692889578_ECstar-RECQL5_18 P1_R.STQVKR.A P2_R.AADEVLAEAKKPR.I 5 10	1692889578_ECstar-RECQL5_18	7861	1692889578_ECstar-RECQL5_18.mgf	5867	4	564.07	2252.25	0.252	4	2252.25	0.249	CDC73			FALSE	CDC73	CDC73		FALSE	AADEVLAEAKKPR	STQVKR	127	121	13	6	10	5	136	125	4	BS3	138.068	6	18	6	0	0	0.7	6	17.085	FALSE	TRUE	FALSE	FALSE	Self	0.001	0.002	0.002
Scan: 7511 Run: 1692889578_ECstar-RECQL5_19 P1_R.KQDEEER.E P2_R.AKQEQEKELLR.Q 1 2	1692889578_ECstar-RECQL5_19	7511	1692889578_ECstar-RECQL5_19.mgf	4961	3	814.754	2441.24	0.24	3	2441.24	0.24	CTR9			FALSE	CTR9	CTR9		FALSE	AKQEQEKELLR	KQDEEER	843	833	11	7	2	1	844	833	3	BS3	138.068	6	13	6	0	0	0.583	6	17.084	FALSE	TRUE	FALSE	FALSE	Self	0.001	0.002	0.002
Scan: 8118 Run: 1692889578_ECstar-RECQL5_14_20241113215030 P1_R.IVEDAPPIDLQAEAQHASGEVEEPPR.Y P2_R.EKQHQR.G 18 2	1692889578_ECstar-RECQL5_14_20241113215030	8118	1692889578_ECstar-RECQL5_14_20241113215030.mgf	6149	5	752.778	3758.85	0.852	5	3758.85	0.85	RPB2			FALSE	LEO1	LEO1		FALSE	IVEDAPPIDLQAEAQHASGEVEEPPR	EKQHQR	58	558	26	6	18	2	75	559	5	BS3	138.068	3	28	3	0	0	0.4	3	17.082	FALSE	TRUE	FALSE	FALSE	Between	0.02	0.021	0.046
Scan: 20801 Run: 1692889578_ECstar-RECQL5_15 P1_R.VSSLNSKLSAQER.K P2_K.GGEFDEFVNDDTDDDLPISKK.K 7 20	1692889578_ECstar-RECQL5_15	20801	1692889578_ECstar-RECQL5_15.mgf	17481	4	978.722	3910.86	0.859	4	3910.86	0.86	CTR9			FALSE	RECQL5	RECQL5		FALSE	GGEFDEFVNDDTDDDLPISKK	VSSLNSKLSAQER	914	97	21	13	20	7	933	103	4	BS3	138.068	10	18	10	0	0	0.417	10	17.078	FALSE	TRUE	FALSE	FALSE	Between	0.02	0.021	0.047
Scan: 10712 Run: 1692889578_ECstar-RECQL5_16 P1_R.EKQHQR.G P2_R.AKAGVQSGTNALLVVK.H 2 2	1692889578_ECstar-RECQL5_16	10712	1692889578_ECstar-RECQL5_16.mgf	8555	4	630.358	2517.4	0.404	4	2517.4	0.403	Paf1			FALSE	LEO1	LEO1		FALSE	AKAGVQSGTNALLVVK	EKQHQR	337	558	16	6	2	2	338	559	4	BS3	138.068	5	24	5	0	0	0.5	5	17.074	FALSE	TRUE	FALSE	FALSE	Between	0.02	0.021	0.047
Scan: 24750 Run: 1692889578_ECstar-RECQL5_16 P1_R.IDPNVLLDPADEKLLEEEIQAPTSSKR.S P2_R.EYNWNVKNK.A 26 7	1692889578_ECstar-RECQL5_16	24750	1692889578_ECstar-RECQL5_16.mgf	21559	5	871.251	4351.22	0.22	5	4351.22	0.222	Paf1			FALSE	Paf1	Paf1		FALSE	IDPNVLLDPADEKLLEEEIQAPTSSKR	EYNWNVKNK	94	294	27	9	26	7	119	300	5	BS3	138.068	9	24	9	0	0	0.462	9	17.071	FALSE	TRUE	FALSE	FALSE	Self	0.001	0.002	0.002
Scan: 12669 Run: 1692889578_ECstar-RECQL5_17 P1_R.TKQPIPAAYNR.Y P2_-.PYANQPTVR.I 2 1	1692889578_ECstar-RECQL5_17	12669	1692889578_ECstar-RECQL5_17.mgf	10364	3	814.435	2440.28	0.282	3	2440.29	0.286	CDC73			FALSE	RPB3	RPB3		FALSE	TKQPIPAAYNR	PYANQPTVR	282	2	11	9	2	1	283	2	3	BS3	138.068	8	13	8	0	0	0.625	8	17.065	FALSE	TRUE	FALSE	FALSE	Between	0.02	0.021	0.047
Scan: 18304 Run: 1692889578_ECstar-RECQL5_16 P1_R.KEVAK.L P2_R.FVAHWNIAKSMAGYYQESGR.A 1 9	1692889578_ECstar-RECQL5_16	18304	1692889578_ECstar-RECQL5_16.mgf	15562	5	606.109	3025.51	0.509	5	3025.51	0.512	RECQL5			FALSE	RECQL5	RECQL5		FALSE	FVAHWNIAKSMAGYYQESGR	KEVAK	330	377	20	5	9	1	338	377	5	BS3	138.068	5	21	5	0	0	0.553	5	17.065	FALSE	TRUE	FALSE	FALSE	Self	0.001	0.002	0.002
Scan: 9336 Run: 1692889578_ECstar-RECQL5_17 P1_K.VVEGVKELSK.K P2_K.SSSGGSSLAK.G 6 1	1692889578_ECstar-RECQL5_17	9336	1692889578_ECstar-RECQL5_17.mgf	7291	3	702.384	2104.13	0.13	3	2104.13	0.126	RPB1			FALSE	RECQL5	RECQL5		FALSE	VVEGVKELSK	SSSGGSSLAK	1009	734	10	10	6	1	1014	734	3	BS3	138.068	9	11	9	0	0	0.556	9	17.061	FALSE	TRUE	FALSE	FALSE	Between	0.02	0.021	0.047
Scan: 23072 Run: 1692889578_ECstar-RECQL5_15 P1_K.DLLQDLKFVPSDEKK.K P2_-.APTIQTQAQR.E 7 1	1692889578_ECstar-RECQL5_15	23072	1692889578_ECstar-RECQL5_15.mgf	19604	4	757.16	3024.61	0.611	4	3024.61	0.613	Paf1			FALSE	CDC73	CDC73		FALSE	APTIQTQAQR	DLLQDLKFVPSDEKK	2	379	10	15	1	7	2	385	4	BS3	138.068	11	11	14	0	0	0.5	11	17.061	FALSE	TRUE	FALSE	FALSE	Between	0.02	0.021	0.047
Scan: 17345 Run: 1692889578_ECstar-RECQL5_16 P1_R.VSSLNSKLSAQER.K P2_R.SVKEEAQNLIR.H 7 3	1692889578_ECstar-RECQL5_16	17345	1692889578_ECstar-RECQL5_16.mgf	14671	4	711.386	2841.52	0.516	4	2841.52	0.52	RECQL5			FALSE	RECQL5	RECQL5		FALSE	VSSLNSKLSAQER	SVKEEAQNLIR	97	958	13	11	7	3	103	960	4	BS3	138.068	8	15	8	0	0	0.55	8	17.057	FALSE	TRUE	FALSE	FALSE	Self	0.001	0.002	0.002
Scan: 29211 Run: 1692889578_ECstar-RECQL5_14_20241113215030 P1_R.TPIIIIPAATTSLITMLNAKDLLQDLK.F P2_K.KQGCcmQR.E 20 1	1692889578_ECstar-RECQL5_14_20241113215030	29211	1692889578_ECstar-RECQL5_14_20241113215030.mgf	25505	4	956.038	3820.12	0.121	4	3820.12	0.121	CDC73			FALSE	CDC73	CDC73		FALSE	TPIIIIPAATTSLITMLNAKDLLQDLK	KQGCcmQR	359	394	27	6	20	1	378	394	4	BS3	138.068	4	33	4	0	0	0.4	4	17.057	FALSE	TRUE	FALSE	FALSE	Self	0.001	0.002	0.002
Scan: 11593 Run: 1692889578_ECstar-RECQL5_17 P1_R.LFDAEKIR.S P2_K.FKRPPQR.L 6 2	1692889578_ECstar-RECQL5_17	11593	1692889578_ECstar-RECQL5_17.mgf	9371	4	515.048	2056.16	0.161	4	2056.16	0.158	SPT5			FALSE	SPT5	SPT5		FALSE	LFDAEKIR	FKRPPQR	339	332	8	7	6	2	344	333	4	BS3	138.068	8	9	8	0	0	0.667	8	17.051	FALSE	TRUE	FALSE	FALSE	Self	0.001	0.002	0.002
Scan: 10564 Run: 1692889578_ECstar-RECQL5_15 P1_R.LEGHKEGIVQTEQIR.S P2_R.IYSSDSDEGSEEDKAQR.L 5 14	1692889578_ECstar-RECQL5_15	10564	1692889578_ECstar-RECQL5_15.mgf	8019	5	758.766	3788.79	0.792	5	3788.8	0.798	LEO1			FALSE	CDC73	CDC73		FALSE	IYSSDSDEGSEEDKAQR	LEGHKEGIVQTEQIR	605	157	17	15	14	5	618	161	5	BS3	138.068	12	16	12	0	0	0.429	12	17.049	FALSE	TRUE	FALSE	FALSE	Between	0.02	0.021	0.047
Scan: 20529 Run: 1692889578_ECstar-RECQL5_16 P1_R.STIKTDLDDDITALK.Q P2_R.LEGHKEGIVQTEQIR.S 4 5	1692889578_ECstar-RECQL5_16	20529	1692889578_ECstar-RECQL5_16.mgf	17640	5	705.375	3521.84	0.841	5	3521.85	0.846	CDC73			FALSE	CDC73	CDC73		FALSE	LEGHKEGIVQTEQIR	STIKTDLDDDITALK	157	195	15	15	5	4	161	198	5	BS3	138.068	12	16	12	0	0	0.429	12	17.042	FALSE	TRUE	FALSE	FALSE	Self	0.001	0.002	0.002
Scan: 6554 Run: 1692889578_ECstar-RECQL5_14_20241113215030 P1_K.TVIKEGEEQLQTQHQKTFIGK.I P2_R.TEMIKKEEER.L 16 5	1692889578_ECstar-RECQL5_14_20241113215030	6554	1692889578_ECstar-RECQL5_14_20241113215030.mgf	4698	5	775.208	3871	0.002	5	3871	0.004	RPB2			FALSE	LEO1	LEO1		FALSE	TVIKEGEEQLQTQHQKTFIGK	TEMIKKEEER	131	533	21	10	16	5	146	537	5	BS3	138.068	9	19	9	0	0	0.475	9	17.038	FALSE	TRUE	FALSE	FALSE	Between	0.02	0.021	0.041
Scan: 10455 Run: 1692889578_ECstar-RECQL5_16 P1_K.YSLATGNWGDQKK.A P2_R.AMoxQKSGRPLK.S 12 4	1692889578_ECstar-RECQL5_16	10455	1692889578_ECstar-RECQL5_16.mgf	8314	5	548.089	2735.41	0.408	5	2735.41	0.406	RPB2			FALSE	RPB1	RPB1		FALSE	YSLATGNWGDQKK	AMoxQKSGRPLK	446	328	13	10	12	4	457	331	5	BS3	138.068	8	17	8	0	0	0.444	8	17.032	FALSE	TRUE	FALSE	FALSE	Between	0.02	0.021	0.041
Scan: 20366 Run: 1692889578_ECstar-RECQL5_15 P1_R.STIKTDLDDDITALKQR.S P2_-.APTIQTQAQR.E 15 1	1692889578_ECstar-RECQL5_15	20366	1692889578_ECstar-RECQL5_15.mgf	17073	4	796.677	3182.68	0.677	4	3182.68	0.678	CDC73			FALSE	Paf1	Paf1		FALSE	STIKTDLDDDITALKQR	APTIQTQAQR	195	2	17	10	15	1	209	2	4	BS3	138.068	8	18	8	0	0	0.556	8	17.029	FALSE	TRUE	FALSE	FALSE	Between	0.02	0.021	0.041
Scan: 13124 Run: 1692889578_ECstar-RECQL5_14_20241113215030 P1_R.YGEDGLAGESVEFQNLATLKPSNK.A P2_K.VYMHLPQTDNKK.K 20 11	1692889578_ECstar-RECQL5_14_20241113215030	13124	1692889578_ECstar-RECQL5_14_20241113215030.mgf	10821	5	836.421	4177.07	0.068	5	4177.07	0.068	RPB1			FALSE	RPB1	RPB1		FALSE	YGEDGLAGESVEFQNLATLKPSNK	VYMHLPQTDNKK	891	1307	24	12	20	11	910	1317	5	BS3	138.068	8	25	8	0	0	0.409	8	17.024	FALSE	TRUE	FALSE	FALSE	Self	0.001	0.002	0.002
Scan: 21843 Run: 1692889578_ECstar-RECQL5_16 P1_K.DLLQDLKFVPSDEK.K P2_R.DIAKGHLK.K 7 4	1692889578_ECstar-RECQL5_16	21843	1692889578_ECstar-RECQL5_16.mgf	18862	4	667.117	2664.44	0.437	4	2664.44	0.437	CDC73			FALSE	CTR9	CTR9		FALSE	DLLQDLKFVPSDEK	DIAKGHLK	379	395	14	8	7	4	385	398	4	BS3	138.068	4	20	4	0	0	0.5	4	17.023	FALSE	TRUE	FALSE	FALSE	Between	0.02	0.021	0.041
Scan: 15588 Run: 1692889578_ECstar-RECQL5_16 P1_R.KMTLSLADR.Ccm P2_-.APTIQTQAQR.E 1 1	1692889578_ECstar-RECQL5_16	15588	1692889578_ECstar-RECQL5_16.mgf	13067	3	762.413	2284.22	0.216	3	2284.22	0.221	Paf1			FALSE	LEO1	LEO1		FALSE	APTIQTQAQR	KMTLSLADR	2	503	10	9	1	1	2	503	3	BS3	138.068	9	10	9	0	0	0.562	9	17.023	FALSE	TRUE	FALSE	FALSE	Between	0.02	0.021	0.041
Scan: 12156 Run: 1692889578_ECstar-RECQL5_14_20241113215030 P1_K.IEEFVPPDENCcmPLKEASSR.R P2_K.GNKDVFVCcmMPTGAGK.S 14 3	1692889578_ECstar-RECQL5_14_20241113215030	12156	1692889578_ECstar-RECQL5_14_20241113215030.mgf	9931	4	984.477	3933.88	0.877	4	3933.86	0.859	RECQL5			FALSE	RECQL5	RECQL5		FALSE	IEEFVPPDENCcmPLKEASSR	GNKDVFVCcmMPTGAGK	522	44	19	15	14	3	535	46	4	BS3	138.068	12	14	12	0	0	0.389	12	17.021	FALSE	TRUE	FALSE	FALSE	Self	0.001	0.002	0.002
Scan: 19595 Run: 1692889578_ECstar-RECQL5_16 P1_K.KPVAIFK.T P2_-.GPGSMALETVPK.D 1 1	1692889578_ECstar-RECQL5_16	19595	1692889578_ECstar-RECQL5_16.mgf	16770	3	709.402	2125.18	0.185	3	2125.19	0.186	SPT4			FALSE	RECQL5	RECQL5		FALSE	GPGSMALETVPK	KPVAIFK	1	211	12	7	1	1	1	211	3	BS3	138.068	6	17	6	0	0	0.583	6	17.016	FALSE	TRUE	FALSE	FALSE	Between	0.02	0.021	0.041
Scan: 20511 Run: 1692889578_ECstar-RECQL5_15 P1_K.TDLDDDITALKQR.S P2_R.KTEYISTEFNR.Y 11 1	1692889578_ECstar-RECQL5_15	20511	1692889578_ECstar-RECQL5_15.mgf	17209	4	757.884	3027.51	0.507	4	3027.5	0.504	CDC73			FALSE	Paf1	Paf1		FALSE	TDLDDDITALKQR	KTEYISTEFNR	199	133	13	11	11	1	209	133	4	BS3	138.068	9	16	9	0	0	0.5	9	17.015	FALSE	TRUE	FALSE	FALSE	Between	0.02	0.021	0.041
Scan: 22579 Run: 1692889578_ECstar-RECQL5_15 P1_K.LAKPR.Q P2_K.INISQVIAVVGQQNVEGKR.I 3 18	1692889578_ECstar-RECQL5_15	22579	1692889578_ECstar-RECQL5_15.mgf	19142	4	694.157	2772.6	0.598	4	2772.6	0.597	RPB1			FALSE	RPB2	RPB2		FALSE	INISQVIAVVGQQNVEGKR	LAKPR	779	495	19	5	18	3	796	497	4	BS3	138.068	2	25	2	0	0	0.375	2	17.013	FALSE	TRUE	FALSE	FALSE	Between	0.02	0.021	0.041
Scan: 23712 Run: 1692889578_ECstar-RECQL5_15 P1_R.SVKEEAQNLIR.H P2_R.STIKTDLDDDITALK.Q 3 4	1692889578_ECstar-RECQL5_15	23712	1692889578_ECstar-RECQL5_15.mgf	20202	4	768.913	3071.62	0.621	4	3071.62	0.624	CDC73			FALSE	RECQL5	RECQL5		FALSE	STIKTDLDDDITALK	SVKEEAQNLIR	195	958	15	11	4	3	198	960	4	BS3	138.068	10	14	10	0	0	0.5	10	17.011	FALSE	TRUE	FALSE	FALSE	Between	0.02	0.021	0.041
Scan: 7859 Run: 1692889578_ECstar-RECQL5_16 P1_R.EKQHQR.G P2_R.AADEVLAEAKKPR.I 2 10	1692889578_ECstar-RECQL5_16	7859	1692889578_ECstar-RECQL5_16.mgf	5885	5	472.86	2359.26	0.261	5	2359.26	0.261	CDC73			FALSE	LEO1	LEO1		FALSE	AADEVLAEAKKPR	EKQHQR	127	558	13	6	10	2	136	559	5	BS3	138.068	5	15	5	0	0	0.625	5	17.005	FALSE	TRUE	FALSE	FALSE	Between	0.02	0.021	0.041
Scan: 14496 Run: 1692889578_ECstar-RECQL5_15 P1_R.VSSLNSKLSAQER.K P2_R.LEGHKEGIVQTEQIR.S 7 5	1692889578_ECstar-RECQL5_15	14496	1692889578_ECstar-RECQL5_15.mgf	11650	5	659.354	3291.73	0.733	5	3291.74	0.742	CDC73			FALSE	RECQL5	RECQL5		FALSE	LEGHKEGIVQTEQIR	VSSLNSKLSAQER	157	97	15	13	5	7	161	103	5	BS3	138.068	11	12	11	0	0	0.458	11	16.998	FALSE	TRUE	FALSE	FALSE	Between	0.02	0.021	0.041
Scan: 2831 Run: 1692889578_ECstar-RECQL5_16 P1_R.KAEDDDKANK.K P2_R.IYSSDSDEGSEEDKAQR.L 7 14	1692889578_ECstar-RECQL5_16	2831	1692889578_ECstar-RECQL5_16.mgf	1329	5	638.089	3185.41	0.408	5	3185.41	0.412	LEO1			FALSE	LEO1	LEO1		FALSE	IYSSDSDEGSEEDKAQR	KAEDDDKANK	605	641	17	10	14	7	618	647	5	BS3	138.068	9	18	9	0	0	0.5	9	16.997	FALSE	TRUE	FALSE	FALSE	Self	0.001	0.002	0.002
Scan: 11639 Run: 1692889578_ECstar-RECQL5_14_20241113215030 P1_R.VIAHPSFHNINFKQAEK.M P2_K.MMoxETMDQGDVIIRPSSK.G 13 4	1692889578_ECstar-RECQL5_14_20241113215030	11639	1692889578_ECstar-RECQL5_14_20241113215030.mgf	9446	5	815.007	4070	0.997	5	4070.01	0.006	SPT6			FALSE	SPT6	SPT6		FALSE	MMoxETMDQGDVIIRPSSK	VIAHPSFHNINFKQAEK	1349	1332	17	17	4	13	1352	1344	5	BS3	138.068	12	16	12	0	0	0.406	12	16.995	FALSE	TRUE	FALSE	FALSE	Self	0.001	0.002	0.002
Scan: 22066 Run: 1692889578_ECstar-RECQL5_13_20241113185804 P1_R.QLVPPYR.D P2_K.FNQAIAHPGEMVGALAAQSLGEPATQMTLNTFHYAGVSAK.N 6 38	1692889578_ECstar-RECQL5_13_20241113185804	22066	1692889578_ECstar-RECQL5_13_20241113185804.mgf	15676	4	1285.4	5137.57	0.566	4	5137.58	0.579	RPB1			FALSE	decoy:SPT6	decoy:SPT6	decoy	TRUE	FNQAIAHPGEMVGALAAQSLGEPATQMTLNTFHYAGVSAK	QLVPPYR	1076	816	40	7	38	6	1113	821	4	BS3	138.068	7	33	7	0	0	0.436	7	16.991	TRUE	FALSE	TRUE	FALSE	Between	0.021	0.022	0.041
Scan: 14134 Run: 1692889578_ECstar-RECQL5_17 P1_R.KGYGDFSR.Y P2_-.GPGSMoxALETVPK.D 1 1	1692889578_ECstar-RECQL5_17	14134	1692889578_ECstar-RECQL5_17.mgf	11709	3	757.043	2268.11	0.108	3	2268.11	0.11	SPT4			FALSE	RECQL5	RECQL5		FALSE	GPGSMoxALETVPK	KGYGDFSR	1	476	12	8	1	1	1	476	3	BS3	138.068	8	17	8	0	0	0.571	8	16.988	FALSE	TRUE	FALSE	FALSE	Between	0.021	0.021	0.041
Scan: 24274 Run: 1692889578_ECstar-RECQL5_14_20241113215030 P1_K.NFSKNIFAILQSVK.A P2_R.ALAIYKQVLR.N 4 6	1692889578_ECstar-RECQL5_14_20241113215030	24274	1692889578_ECstar-RECQL5_14_20241113215030.mgf	21143	4	730.931	2919.69	0.694	4	2919.7	0.695	CDC73			FALSE	CTR9	CTR9		FALSE	NFSKNIFAILQSVK	ALAIYKQVLR	244	632	14	10	4	6	247	637	4	BS3	138.068	10	14	10	0	0	0.556	10	16.985	FALSE	TRUE	FALSE	FALSE	Between	0.021	0.021	0.042
Scan: 1431 Run: 1692889578_ECstar-RECQL5_16 P1_R.SDGGSHHSEAEGSEK.A P2_R.HSDDEEEQDHK.S 5 2	1692889578_ECstar-RECQL5_16	1431	1692889578_ECstar-RECQL5_16.mgf	46	5	604.648	3018.2	0.204	5	3018.2	0.198	LEO1			FALSE	LEO1	LEO1		FALSE	HSDDEEEQDHK	SDGGSHHSEAEGSEK	260	123	11	15	2	5	261	127	5	BS3	138.068	10	13	10	0	0	0.464	10	16.982	FALSE	TRUE	FALSE	FALSE	Self	0.001	0.002	0.002
Scan: 11371 Run: 1692889578_ECstar-RECQL5_16 P1_K.FGVEQPEGDEDLTK.E P2_K.EKGHGGCcmGR.Y 13 2	1692889578_ECstar-RECQL5_16	11371	1692889578_ECstar-RECQL5_16.mgf	9170	4	665.307	2657.2	0.201	4	2657.2	0.203	RPB1			FALSE	RPB1	RPB1		FALSE	FGVEQPEGDEDLTK	EKGHGGCcmGR	164	178	14	9	13	2	176	179	4	BS3	138.068	8	13	8	0	0	0.5	8	16.979	FALSE	TRUE	FALSE	FALSE	Self	0.001	0.002	0.002
Scan: 11298 Run: 1692889578_ECstar-RECQL5_17 P1_K.ITINKDTK.V P2_-.APTIQTQAQR.E 5 1	1692889578_ECstar-RECQL5_17	11298	1692889578_ECstar-RECQL5_17.mgf	9101	3	728.406	2182.2	0.195	3	2182.2	0.196	Paf1			FALSE	RPB11	RPB11		FALSE	APTIQTQAQR	ITINKDTK	2	19	10	8	1	5	2	23	3	BS3	138.068	9	13	9	0	0	0.643	9	16.978	FALSE	TRUE	FALSE	FALSE	Between	0.021	0.021	0.042
Scan: 13695 Run: 1692889578_ECstar-RECQL5_16 P1_R.TKQPIPAAYNR.Y P2_R.DQGTPEVQPTPAKDTWK.G 2 13	1692889578_ECstar-RECQL5_16	13695	1692889578_ECstar-RECQL5_16.mgf	11300	4	824.175	3292.67	0.672	4	3292.67	0.673	RECQL5			FALSE	CDC73	CDC73		FALSE	DQGTPEVQPTPAKDTWK	TKQPIPAAYNR	836	282	17	11	13	2	848	283	4	BS3	138.068	10	16	10	0	0	0.5	10	16.976	FALSE	TRUE	FALSE	FALSE	Between	0.021	0.021	0.042
Scan: 8676 Run: 1692889578_ECstar-RECQL5_14_20241113215030 P1_R.GIYKDDIAQVDYVEPSQNTISLK.M P2_R.EKQHQR.G 4 2	1692889578_ECstar-RECQL5_14_20241113215030	8676	1692889578_ECstar-RECQL5_14_20241113215030.mgf	6671	5	712.566	3557.8	0.796	5	3557.8	0.8	SPT5			FALSE	LEO1	LEO1		FALSE	GIYKDDIAQVDYVEPSQNTISLK	EKQHQR	284	558	23	6	4	2	287	559	5	BS3	138.068	5	23	5	0	0	0.5	5	16.974	FALSE	TRUE	FALSE	FALSE	Between	0.021	0.021	0.042
Scan: 17095 Run: 1692889578_ECstar-RECQL5_15 P1_K.EADSIKNGVQLLSR.A P2_R.AADEVLAEAKKPR.I 6 10	1692889578_ECstar-RECQL5_15	17095	1692889578_ECstar-RECQL5_15.mgf	14033	5	613.735	3063.64	0.638	5	3063.66	0.656	CTR9			FALSE	CDC73	CDC73		FALSE	EADSIKNGVQLLSR	AADEVLAEAKKPR	247	127	14	13	6	10	252	136	5	BS3	138.068	11	11	13	0	0	0.462	11	16.972	FALSE	TRUE	FALSE	FALSE	Between	0.021	0.021	0.042
Scan: 10271 Run: 1692889578_ECstar-RECQL5_14_20241113215030 P1_K.MQAYQYEQISADPDKPLADGIR.A P2_R.DIPKMQNAAK.A 15 4	1692889578_ECstar-RECQL5_14_20241113215030	10271	1692889578_ECstar-RECQL5_14_20241113215030.mgf	8166	4	941.218	3760.84	0.843	4	3760.84	0.844	SPT6			FALSE	SPT6	SPT6		FALSE	MQAYQYEQISADPDKPLADGIR	DIPKMQNAAK	423	477	22	10	15	4	437	480	4	BS3	138.068	7	24	7	0	0	0.444	7	16.97	FALSE	TRUE	FALSE	FALSE	Self	0.001	0.002	0.002
Scan: 12715 Run: 1692889578_ECstar-RECQL5_16 P1_R.TKQPIPAAYNR.Y P2_R.LATSVLKDEK.S 2 7	1692889578_ECstar-RECQL5_16	12715	1692889578_ECstar-RECQL5_16.mgf	10391	4	625.601	2498.37	0.374	4	2498.37	0.374	CDC73			FALSE	CTR9	CTR9		FALSE	TKQPIPAAYNR	LATSVLKDEK	282	764	11	10	2	7	283	770	4	BS3	138.068	10	12	10	0	0	0.556	10	16.965	FALSE	TRUE	FALSE	FALSE	Between	0.021	0.021	0.042
Scan: 15411 Run: 1692889578_ECstar-RECQL5_16 P1_R.YGISNEKPEVK.I P2_K.TNYVVWGTGKEGQPR.E 7 10	1692889578_ECstar-RECQL5_16	15411	1692889578_ECstar-RECQL5_16.mgf	12903	4	773.896	3091.56	0.557	4	3091.56	0.561	CDC73			FALSE	Paf1	Paf1		FALSE	TNYVVWGTGKEGQPR	YGISNEKPEVK	38	144	15	11	10	7	47	150	4	BS3	138.068	10	18	10	0	0	0.5	10	16.965	FALSE	TRUE	FALSE	FALSE	Between	0.021	0.021	0.042
Scan: 24073 Run: 1692889578_ECstar-RECQL5_15 P1_-.GPGSMoxALETVPK.D P2_K.ELISDPYGNLKDFCcmLK.A 1 11	1692889578_ECstar-RECQL5_15	24073	1692889578_ECstar-RECQL5_15.mgf	20541	3	1084.54	3250.61	0.609	3	3250.61	0.614	RECQL5			FALSE	SPT4	SPT4		FALSE	ELISDPYGNLKDFCcmLK	GPGSMoxALETVPK	233	1	16	12	11	1	243	1	3	BS3	138.068	11	13	11	0	0	0.467	11	16.965	FALSE	TRUE	FALSE	FALSE	Between	0.021	0.021	0.042
Scan: 8216 Run: 1692889578_ECstar-RECQL5_15 P1_R.VSSLNSKLSAQER.K P2_R.KGSGSEQEGEDEEGGER.K 7 3	1692889578_ECstar-RECQL5_15	8216	1692889578_ECstar-RECQL5_15.mgf	5837	4	834.643	3334.54	0.542	4	3334.54	0.54	CTR9			FALSE	RECQL5	RECQL5		FALSE	KGSGSEQEGEDEEGGER	VSSLNSKLSAQER	939	97	17	13	3	7	941	103	4	BS3	138.068	8	16	8	0	0	0.417	8	16.963	FALSE	TRUE	FALSE	FALSE	Between	0.021	0.021	0.043
Scan: 6807 Run: 1692889578_ECstar-RECQL5_16 P1_R.VSSLNSKLSAQER.K P2_R.KKCcmASSESDSDENQNK.S 7 2	1692889578_ECstar-RECQL5_16	6807	1692889578_ECstar-RECQL5_16.mgf	4906	4	846.408	3381.6	0.603	4	3381.59	0.595	CTR9			FALSE	RECQL5	RECQL5		FALSE	KKCcmASSESDSDENQNK	VSSLNSKLSAQER	1050	97	16	13	2	7	1051	103	4	BS3	138.068	11	12	11	0	0	0.4	11	16.96	FALSE	TRUE	FALSE	FALSE	Between	0.021	0.021	0.043
Scan: 11319 Run: 1692889578_ECstar-RECQL5_16 P1_K.IAAIKAK.I P2_R.AADEVLAEAKKPR.I 5 10	1692889578_ECstar-RECQL5_16	11319	1692889578_ECstar-RECQL5_16.mgf	9121	4	563.086	2248.32	0.317	4	2248.32	0.315	CDC73			FALSE	CDC73	CDC73		FALSE	AADEVLAEAKKPR	IAAIKAK	127	182	13	7	10	5	136	186	4	BS3	138.068	8	15	8	0	0	0.625	8	16.958	FALSE	TRUE	FALSE	FALSE	Self	0.001	0.002	0.002
Scan: 15050 Run: 1692889578_ECstar-RECQL5_16 P1_R.VAIKDKQEGIE.- P2_K.TNYVVWGTGKEGQPR.E 6 10	1692889578_ECstar-RECQL5_16	15050	1692889578_ECstar-RECQL5_16.mgf	12565	4	765.4	3057.57	0.573	4	3057.58	0.577	CDC73			FALSE	RPB11	RPB11		FALSE	TNYVVWGTGKEGQPR	VAIKDKQEGIE	38	107	15	11	10	6	47	112	4	BS3	138.068	9	19	9	0	0	0.45	9	16.955	FALSE	TRUE	FALSE	FALSE	Between	0.021	0.021	0.043
Scan: 22022 Run: 1692889578_ECstar-RECQL5_19 P1_R.SVKEEAQNLIR.H P2_R.KGYGDFSR.Y 3 1	1692889578_ECstar-RECQL5_19	22022	1692889578_ECstar-RECQL5_19.mgf	16670	3	785.075	2352.2	0.202	3	2352.21	0.207	RECQL5			FALSE	RECQL5	RECQL5		FALSE	SVKEEAQNLIR	KGYGDFSR	958	476	11	8	3	1	960	476	3	BS3	138.068	8	13	8	0	0	0.643	8	16.937	FALSE	TRUE	FALSE	FALSE	Self	0.001	0.002	0.002
Scan: 12825 Run: 1692889578_ECstar-RECQL5_16 P1_K.LNKLEK.A P2_R.KTEYISTEFNR.Y 3 2	1692889578_ECstar-RECQL5_16	12825	1692889578_ECstar-RECQL5_16.mgf	10494	4	568.056	2268.2	0.197	4	2268.2	0.2	Paf1			FALSE	CTR9	CTR9		FALSE	KTEYISTEFNR	LNKLEK	133	211	11	6	2	3	134	213	4	BS3	138.068	7	14	7	0	0	0.7	7	16.936	FALSE	TRUE	FALSE	FALSE	Between	0.021	0.022	0.048
Scan: 15730 Run: 1692889578_ECstar-RECQL5_15 P1_K.VLKAYPNNYETMK.I P2_K.LLEEEIQAPTSSKR.S 3 13	1692889578_ECstar-RECQL5_15	15730	1692889578_ECstar-RECQL5_15.mgf	12791	4	827.93	3307.69	0.691	4	3307.7	0.701	CTR9			FALSE	Paf1	Paf1		FALSE	VLKAYPNNYETMK	LLEEEIQAPTSSKR	367	107	13	14	3	13	369	119	4	BS3	138.068	12	12	13	0	0	0.5	12	16.928	FALSE	TRUE	FALSE	FALSE	Between	0.021	0.022	0.048
Scan: 21947 Run: 1692889578_ECstar-RECQL5_14_20241113215030 P1_R.ILKQPSTQSDTYSMLALGNVWLQTLHQPTR.D P2_-.APTIQTQAQR.E 3 1	1692889578_ECstar-RECQL5_14_20241113215030	21947	1692889578_ECstar-RECQL5_14_20241113215030.mgf	19012	5	936.291	4676.42	0.421	5	4676.44	0.438	CTR9			FALSE	Paf1	Paf1		FALSE	ILKQPSTQSDTYSMLALGNVWLQTLHQPTR	APTIQTQAQR	591	2	30	10	3	1	593	2	5	BS3	138.068	7	26	7	0	0	0.444	7	16.924	FALSE	TRUE	FALSE	FALSE	Between	0.021	0.022	0.048
Scan: 2067 Run: 1692889578_ECstar-RECQL5_15 P1_K.GSSSEK.E P2_K.EGSEDEHSGSESEREEGDRDEASDK.S 4 3	1692889578_ECstar-RECQL5_15	2067	1692889578_ECstar-RECQL5_15.mgf	586	4	875.11	3496.41	0.41	4	3496.41	0.411	Paf1			FALSE	Paf1	Paf1		FALSE	EGSEDEHSGSESEREEGDRDEASDK	GSSSEK	407	401	25	6	3	4	409	404	4	BS3	138.068	4	21	4	0	0	0.458	4	16.92	FALSE	TRUE	FALSE	FALSE	Self	0.001	0.002	0.002
[truncated: 1,563 more rows]
[truncated: 9 more columns]
